# Supplementary material for: Data on assessment of safety and tear proteome change in response to orthokeratology lens – Insight from integrating clinical data and next generation proteomics
Source: Data Brief. 2020 Jan 28;29:105186. doi: 10.1016/j.dib.2020.105186 (PMC7013139; doi:10.1016/j.dib.2020.105186)
Supplement: Multimedia component 1 [file mmc1.xml]

<?xml version="1.0" encoding="utf-8" standalone="no"?>
<data>
  <datasets>
    <author>thomas.c.lam@polyu.edu.hk</author>
    <type>1</type>
    <dataset>
      <name>Tear proteome change after wearing overnight orthokeratology lens made of a new rigid lens material</name>
      <caption />
      <description>Raw MS files for evaluating the clinical safety of overnight wear orthokeratology (OK) over 3 months using a new OK lens material (BREATH-O™). </description>
      <filetype>
        <name />
      </filetype>
      <filesize />
      <source>0</source>
      <sourcename>Original Data</sourcename>
      <access>
        <type>1</type>
        <name>Data available in data repository</name>
        <reponame>Peptideatlas</reponame>
        <PersistentId />
        <deeplinkurl>http://www.peptideatlas.org/PASS/PASS01367</deeplinkurl>
      </access>
    </dataset>
  </datasets>
</data>
