# Supplementary material for: Data on assessment of safety and tear proteome change in response to orthokeratology lens – Insight from integrating clinical data and next generation proteomics
Source: Data Brief. 2020 Jan 28;29:105186. doi: 10.1016/j.dib.2020.105186 (PMC7013139; doi:10.1016/j.dib.2020.105186)
Supplement: Multimedia component 2 [file mmc2.xlsx]

## Sheet: Protein Summary
N	Unused	Total	%Cov	%Cov(50)	%Cov(95)	Accession	Name	Species	Peptides(95%)
1	548.16	548.16	98.73	98.73	98.59	sp|P02788|TRFL_HUMAN	Lactotransferrin OS=Homo sapiens GN=LTF PE=1 SV=6	HUMAN	1379
2	301.48	301.46	61.81	60.33	58.37	sp|P98160|PGBM_HUMAN	Basement membrane-specific heparan sulfate proteoglycan core protein OS=Homo sapiens GN=HSPG2 PE=1 SV=4	HUMAN	215
3	209.93	209.93	87.84	87.84	87.84	sp|P61626|LYSC_HUMAN	Lysozyme C OS=Homo sapiens GN=LYZ PE=1 SV=1	HUMAN	658
4	173.25	173.25	100	98.86	92.05	sp|P31025|LCN1_HUMAN	Lipocalin-1 OS=Homo sapiens GN=LCN1 PE=1 SV=1	HUMAN	592
5	143.45	143.45	58.63	57.07	55.56	sp|P01024|CO3_HUMAN	Complement C3 OS=Homo sapiens GN=C3 PE=1 SV=2	HUMAN	94
6	130.36	130.36	98.02	94.9	94.9	sp|P01876|IGHA1_HUMAN	Immunoglobulin heavy constant alpha 1 OS=Homo sapiens GN=IGHA1 PE=1 SV=2	HUMAN	238
7	124.27	124.27	70.55	63.09	62.17	sp|P01833|PIGR_HUMAN	Polymeric immunoglobulin receptor OS=Homo sapiens GN=PIGR PE=1 SV=4	HUMAN	183
8	106.73	106.73	97.65	93.29	90.94	sp|P25311|ZA2G_HUMAN	Zinc-alpha-2-glycoprotein OS=Homo sapiens GN=AZGP1 PE=1 SV=2	HUMAN	149
9	0	104.84	55.12	53.21	51.84	sp|Q9UGM3|DMBT1_HUMAN	Deleted in malignant brain tumors 1 protein OS=Homo sapiens GN=DMBT1 PE=1 SV=2	HUMAN	155
9	0	104.84	55.35	53.43	52.06	sp|Q9UGM3-3|DMBT1_HUMAN	Isoform 3 of Deleted in malignant brain tumors 1 protein OS=Homo sapiens GN=DMBT1	HUMAN	155
9	0	104.84	55.58	53.66	52.28	sp|Q9UGM3-5|DMBT1_HUMAN	Isoform 5 of Deleted in malignant brain tumors 1 protein OS=Homo sapiens GN=DMBT1	HUMAN	155
9	0	105.24	55.47	53.5	52.2	sp|Q9UGM3-6|DMBT1_HUMAN	Isoform 6 of Deleted in malignant brain tumors 1 protein OS=Homo sapiens GN=DMBT1	HUMAN	155
9	105.24	105.24	55.69	53.71	52.41	sp|Q9UGM3-7|DMBT1_HUMAN	Isoform 7 of Deleted in malignant brain tumors 1 protein OS=Homo sapiens GN=DMBT1	HUMAN	155
10	91.4	91.4	70.61	68.47	67	sp|P02768|ALBU_HUMAN	Serum albumin OS=Homo sapiens GN=ALB PE=1 SV=2	HUMAN	73
11	79.46	79.46	55.77	55.4	54.65	sp|P00450|CERU_HUMAN	Ceruloplasmin OS=Homo sapiens GN=CP PE=1 SV=1	HUMAN	49
12	73.36	73.36	76.21	71.83	70.89	sp|P35908|K22E_HUMAN	Keratin, type II cytoskeletal 2 epidermal OS=Homo sapiens GN=KRT2 PE=1 SV=2	HUMAN	52
13	66.32	66.32	54.97	53.42	53.42	sp|P13645|K1C10_HUMAN	Keratin, type I cytoskeletal 10 OS=Homo sapiens GN=KRT10 PE=1 SV=6	HUMAN	62
14	64.57	64.57	61.52	57.44	57.44	sp|P22079|PERL_HUMAN	Lactoperoxidase OS=Homo sapiens GN=LPO PE=1 SV=2	HUMAN	48
15	63.74	63.76	77.53	75.92	74.96	sp|P35527|K1C9_HUMAN	Keratin, type I cytoskeletal 9 OS=Homo sapiens GN=KRT9 PE=1 SV=3	HUMAN	71
16	63.47	63.52	44.35	44.35	44.35	sp|Q99935|PROL1_HUMAN	Opiorphin prepropeptide OS=Homo sapiens GN=OPRPN PE=1 SV=2	HUMAN	65
17	58.58	58.58	57.46	52.34	48.78	sp|P10909|CLUS_HUMAN	Clusterin OS=Homo sapiens GN=CLU PE=1 SV=1	HUMAN	50
17	0	58.58	51.5	46.91	43.71	sp|P10909-2|CLUS_HUMAN	Isoform 2 of Clusterin OS=Homo sapiens GN=CLU	HUMAN	50
17	0	56.56	55.05	49.52	45.67	sp|P10909-4|CLUS_HUMAN	Isoform 4 of Clusterin OS=Homo sapiens GN=CLU	HUMAN	45
17	0	58.58	56.09	51.09	47.61	sp|P10909-5|CLUS_HUMAN	Isoform 5 of Clusterin OS=Homo sapiens GN=CLU	HUMAN	50
18	58.08	98.77	83.74	80.66	77.8	sp|P0DOX2|IGA2_HUMAN	Immunoglobulin alpha-2 heavy chain OS=Homo sapiens PE=1 SV=1	HUMAN	226
19	56.92	62.99	66.3	55.43	55.28	sp|P04264|K2C1_HUMAN	Keratin, type II cytoskeletal 1 OS=Homo sapiens GN=KRT1 PE=1 SV=6	HUMAN	65
20	56.74	56.82	90.53	87.37	87.37	sp|O75556|SG2A1_HUMAN	Mammaglobin-B OS=Homo sapiens GN=SCGB2A1 PE=1 SV=1	HUMAN	157
21	54.28	62.46	50.14	47.28	44.27	sp|P02787|TRFE_HUMAN	Serotransferrin OS=Homo sapiens GN=TF PE=1 SV=3	HUMAN	43
22	53.8	53.82	78.08	77.4	77.4	sp|P12273|PIP_HUMAN	Prolactin-inducible protein OS=Homo sapiens GN=PIP PE=1 SV=1	HUMAN	113
23	52.19	52.19	86.45	67.29	67.29	sp|P0DOX7|IGK_HUMAN	Immunoglobulin kappa light chain OS=Homo sapiens PE=1 SV=1	HUMAN	117
24	0	51.13	46.95	45.27	43.45	sp|Q13421-2|MSLN_HUMAN	Isoform 3 of Mesothelin OS=Homo sapiens GN=MSLN	HUMAN	35
24	0	51.13	49.52	47.75	45.82	sp|Q13421-3|MSLN_HUMAN	Isoform 2 of Mesothelin OS=Homo sapiens GN=MSLN	HUMAN	35
24	51.09	51.13	49.6	47.83	45.89	sp|Q13421-4|MSLN_HUMAN	Isoform 4 of Mesothelin OS=Homo sapiens GN=MSLN	HUMAN	35
25	50.87	51.03	45.34	41.63	41.63	sp|Q14697|GANAB_HUMAN	Neutral alpha-glucosidase AB OS=Homo sapiens GN=GANAB PE=1 SV=3	HUMAN	29
25	0	48.82	43.69	40.06	40.06	sp|Q14697-2|GANAB_HUMAN	Isoform 2 of Neutral alpha-glucosidase AB OS=Homo sapiens GN=GANAB	HUMAN	28
26	50.44	50.45	65.52	65.52	63.3	sp|P00738|HPT_HUMAN	Haptoglobin OS=Homo sapiens GN=HP PE=1 SV=1	HUMAN	42
27	49.49	49.5	67.16	64.18	64.18	sp|Q16378|PROL4_HUMAN	Proline-rich protein 4 OS=Homo sapiens GN=PRR4 PE=1 SV=3	HUMAN	114
28	47.62	47.62	97.78	97.78	97.78	sp|O95968|SG1D1_HUMAN	Secretoglobin family 1D member 1 OS=Homo sapiens GN=SCGB1D1 PE=1 SV=1	HUMAN	44
29	45.16	45.16	66.67	63.77	63.77	sp|Q9GZZ8|LACRT_HUMAN	Extracellular glycoprotein lacritin OS=Homo sapiens GN=LACRT PE=1 SV=1	HUMAN	119
30	43.61	43.61	55.92	49.81	49.81	sp|P07602|SAP_HUMAN	Prosaposin OS=Homo sapiens GN=PSAP PE=1 SV=2	HUMAN	32
30	0	43.61	55.7	49.62	49.62	sp|P07602-2|SAP_HUMAN	Isoform Sap-mu-6 of Prosaposin OS=Homo sapiens GN=PSAP	HUMAN	32
30	0	43.61	55.6	49.53	49.53	sp|P07602-3|SAP_HUMAN	Isoform Sap-mu-9 of Prosaposin OS=Homo sapiens GN=PSAP	HUMAN	32
31	40.28	40.28	53.69	53.69	53.69	sp|P07858|CATB_HUMAN	Cathepsin B OS=Homo sapiens GN=CTSB PE=1 SV=3	HUMAN	29
32	39.21	39.22	62.03	61.15	61.15	sp|P01871|IGHM_HUMAN	Immunoglobulin heavy constant mu OS=Homo sapiens GN=IGHM PE=1 SV=4	HUMAN	34
32	0	37.2	54.64	53.8	53.8	sp|P01871-2|IGHM_HUMAN	Isoform 2 of Immunoglobulin heavy constant mu OS=Homo sapiens GN=IGHM	HUMAN	33
33	36.99	36.99	41.1	39.09	33.6	sp|O00391|QSOX1_HUMAN	Sulfhydryl oxidase 1 OS=Homo sapiens GN=QSOX1 PE=1 SV=3	HUMAN	21
34	36.72	36.72	37.85	35.04	35.04	sp|P06396|GELS_HUMAN	Gelsolin OS=Homo sapiens GN=GSN PE=1 SV=1	HUMAN	23
34	0	34.62	37.62	35.7	35.7	sp|P06396-2|GELS_HUMAN	Isoform 2 of Gelsolin OS=Homo sapiens GN=GSN	HUMAN	22
34	0	36.72	38.81	36.93	36.93	sp|P06396-3|GELS_HUMAN	Isoform 3 of Gelsolin OS=Homo sapiens GN=GSN	HUMAN	23
34	0	36.72	38.97	37.08	37.08	sp|P06396-4|GELS_HUMAN	Isoform 4 of Gelsolin OS=Homo sapiens GN=GSN	HUMAN	23
35	36.51	38.54	61.02	57.68	52.56	sp|P0DOX5|IGG1_HUMAN	Immunoglobulin gamma-1 heavy chain OS=Homo sapiens PE=1 SV=1	HUMAN	42
36	36.43	36.44	39.66	39.66	38.46	sp|Q08380|LG3BP_HUMAN	Galectin-3-binding protein OS=Homo sapiens GN=LGALS3BP PE=1 SV=1	HUMAN	23
37	36.2	36.27	100	100	97.16	sp|P01036|CYTS_HUMAN	Cystatin-S OS=Homo sapiens GN=CST4 PE=1 SV=3	HUMAN	93
38	34.3	34.3	52.56	52.56	44.88	sp|Q14515|SPRL1_HUMAN	SPARC-like protein 1 OS=Homo sapiens GN=SPARCL1 PE=1 SV=2	HUMAN	24
38	0	34.3	64.75	64.75	55.29	sp|Q14515-2|SPRL1_HUMAN	Isoform 2 of SPARC-like protein 1 OS=Homo sapiens GN=SPARCL1	HUMAN	24
39	34.02	34.04	50.35	43.03	42.79	sp|P01011|AACT_HUMAN	Alpha-1-antichymotrypsin OS=Homo sapiens GN=SERPINA3 PE=1 SV=2	HUMAN	20
40	33.44	33.44	48.88	48.88	46.45	sp|P55058|PLTP_HUMAN	Phospholipid transfer protein OS=Homo sapiens GN=PLTP PE=1 SV=1	HUMAN	23
40	0	31.43	55.8	55.8	52.84	sp|P55058-4|PLTP_HUMAN	Isoform 4 of Phospholipid transfer protein OS=Homo sapiens GN=PLTP	HUMAN	22
41	33.05	33.09	43.85	39.09	38.89	sp|Q13217|DNJC3_HUMAN	DnaJ homolog subfamily C member 3 OS=Homo sapiens GN=DNAJC3 PE=1 SV=1	HUMAN	17
42	32.6	32.62	52.66	52.42	49.88	sp|P20061|TCO1_HUMAN	Transcobalamin-1 OS=Homo sapiens GN=TCN1 PE=1 SV=2	HUMAN	35
43	32.2	32.21	58.9	54.4	53.23	sp|P04745|AMY1_HUMAN	Alpha-amylase 1 OS=Homo sapiens GN=AMY1A PE=1 SV=2	HUMAN	22
44	32.11	32.12	68.8	62.13	62.13	sp|P63261|ACTG_HUMAN	Actin, cytoplasmic 2 OS=Homo sapiens GN=ACTG1 PE=1 SV=1	HUMAN	24
45	32.03	32.03	49.05	45.24	45.24	sp|P80303|NUCB2_HUMAN	Nucleobindin-2 OS=Homo sapiens GN=NUCB2 PE=1 SV=2	HUMAN	34
45	0	32.03	49.05	45.24	45.24	sp|P80303-2|NUCB2_HUMAN	Isoform 2 of Nucleobindin-2 OS=Homo sapiens GN=NUCB2	HUMAN	34
46	0	31.11	96.23	93.4	93.4	sp|P0DOY2|IGLC2_HUMAN	Immunoglobulin lambda constant 2 OS=Homo sapiens GN=IGLC2 PE=1 SV=1	HUMAN	40
46	31.33	31.38	96.23	96.23	93.4	sp|P0DOY3|IGLC3_HUMAN	Immunoglobulin lambda constant 3 OS=Homo sapiens GN=IGLC3 PE=1 SV=1	HUMAN	40
47	30.93	35.06	49.15	45.76	38.77	sp|P02533|K1C14_HUMAN	Keratin, type I cytoskeletal 14 OS=Homo sapiens GN=KRT14 PE=1 SV=4	HUMAN	18
48	30.65	30.69	38.38	35.63	32.32	sp|Q02809|PLOD1_HUMAN	Procollagen-lysine,2-oxoglutarate 5-dioxygenase 1 OS=Homo sapiens GN=PLOD1 PE=1 SV=2	HUMAN	19
48	0	30.69	33.72	31.14	28.04	sp|Q02809-2|PLOD1_HUMAN	Isoform 2 of Procollagen-lysine,2-oxoglutarate 5-dioxygenase 1 OS=Homo sapiens GN=PLOD1	HUMAN	18
49	30.55	38.65	42.02	40.25	37.06	sp|P48668|K2C6C_HUMAN	Keratin, type II cytoskeletal 6C OS=Homo sapiens GN=KRT6C PE=1 SV=3	HUMAN	24
50	29.13	29.13	55.73	55.41	52.23	sp|Q8N474|SFRP1_HUMAN	Secreted frizzled-related protein 1 OS=Homo sapiens GN=SFRP1 PE=1 SV=1	HUMAN	27
51	28.72	28.74	54.47	47.72	45.87	sp|P28799|GRN_HUMAN	Granulins OS=Homo sapiens GN=GRN PE=1 SV=2	HUMAN	18
52	28.25	28.26	44.36	41.79	41.79	sp|Q15782|CH3L2_HUMAN	Chitinase-3-like protein 2 OS=Homo sapiens GN=CHI3L2 PE=1 SV=1	HUMAN	18
52	0	28.26	45.53	42.89	42.89	sp|Q15782-6|CH3L2_HUMAN	Isoform 3 of Chitinase-3-like protein 2 OS=Homo sapiens GN=CHI3L2	HUMAN	18
53	28.19	28.23	41.93	40.35	35.24	sp|P07237|PDIA1_HUMAN	Protein disulfide-isomerase OS=Homo sapiens GN=P4HB PE=1 SV=3	HUMAN	18
54	28.12	28.17	48.81	43.17	40.13	sp|Q02818|NUCB1_HUMAN	Nucleobindin-1 OS=Homo sapiens GN=NUCB1 PE=1 SV=4	HUMAN	17
55	28	28	55.83	51.94	47.33	sp|P07339|CATD_HUMAN	Cathepsin D OS=Homo sapiens GN=CTSD PE=1 SV=1	HUMAN	14
56	26.77	26.77	76.1	74.21	74.21	sp|P01591|IGJ_HUMAN	Immunoglobulin J chain OS=Homo sapiens GN=JCHAIN PE=1 SV=4	HUMAN	48
57	26.49	26.5	53.97	51.11	51.11	sp|O43852|CALU_HUMAN	Calumenin OS=Homo sapiens GN=CALU PE=1 SV=2	HUMAN	17
57	0	26.5	52.63	49.85	49.85	sp|O43852-3|CALU_HUMAN	Isoform 3 of Calumenin OS=Homo sapiens GN=CALU	HUMAN	17
58	26.24	26.27	55.49	55.2	55.2	sp|P04083|ANXA1_HUMAN	Annexin A1 OS=Homo sapiens GN=ANXA1 PE=1 SV=2	HUMAN	16
59	26.15	26.2	41.65	37.41	37.41	sp|Q8NBJ4|GOLM1_HUMAN	Golgi membrane protein 1 OS=Homo sapiens GN=GOLM1 PE=1 SV=1	HUMAN	27
59	0	26.2	40.41	38.36	38.36	sp|Q8NBJ4-2|GOLM1_HUMAN	Isoform 2 of Golgi membrane protein 1 OS=Homo sapiens GN=GOLM1	HUMAN	27
60	25.89	25.98	35.02	30.43	28.75	sp|P11021|GRP78_HUMAN	78 kDa glucose-regulated protein OS=Homo sapiens GN=HSPA5 PE=1 SV=2	HUMAN	15
61	25.37	25.41	54.31	43.78	35.41	sp|P01009|A1AT_HUMAN	Alpha-1-antitrypsin OS=Homo sapiens GN=SERPINA1 PE=1 SV=3	HUMAN	16
62	25.05	25.07	67.23	67.23	67.23	sp|P61769|B2MG_HUMAN	Beta-2-microglobulin OS=Homo sapiens GN=B2M PE=1 SV=1	HUMAN	22
63	24.3	24.32	53.23	50.69	44.01	sp|P06733|ENOA_HUMAN	Alpha-enolase OS=Homo sapiens GN=ENO1 PE=1 SV=2	HUMAN	14
64	23.57	23.57	13.98	10.39	7.689	sp|P12259|FA5_HUMAN	Coagulation factor V OS=Homo sapiens GN=F5 PE=1 SV=4	HUMAN	13
65	23.56	36.4	36.27	34.41	32.88	sp|P13647|K2C5_HUMAN	Keratin, type II cytoskeletal 5 OS=Homo sapiens GN=KRT5 PE=1 SV=3	HUMAN	23
66	22.93	29.2	35.58	30.52	30.52	sp|P19013|K2C4_HUMAN	Keratin, type II cytoskeletal 4 OS=Homo sapiens GN=KRT4 PE=1 SV=4	HUMAN	17
67	22.75	22.81	38.58	38.36	35.16	sp|O95395|GCNT3_HUMAN	Beta-1,3-galactosyl-O-glycosyl-glycoprotein beta-1,6-N-acetylglucosaminyltransferase 3 OS=Homo sapiens GN=GCNT3 PE=2 SV=1	HUMAN	15
68	22.5	22.54	23.49	20.72	14.13	sp|Q9NZ08|ERAP1_HUMAN	Endoplasmic reticulum aminopeptidase 1 OS=Homo sapiens GN=ERAP1 PE=1 SV=3	HUMAN	13
68	0	22.54	23.31	20.57	14.03	sp|Q9NZ08-2|ERAP1_HUMAN	Isoform 2 of Endoplasmic reticulum aminopeptidase 1 OS=Homo sapiens GN=ERAP1	HUMAN	13
69	22.21	22.21	71.15	68.75	68.75	sp|Q96DA0|ZG16B_HUMAN	Zymogen granule protein 16 homolog B OS=Homo sapiens GN=ZG16B PE=1 SV=3	HUMAN	17
70	22.02	22.02	44.27	44.27	44.27	sp|P08571|CD14_HUMAN	Monocyte differentiation antigen CD14 OS=Homo sapiens GN=CD14 PE=1 SV=2	HUMAN	13
71	20.11	20.11	69.19	68.18	68.18	sp|P80188|NGAL_HUMAN	Neutrophil gelatinase-associated lipocalin OS=Homo sapiens GN=LCN2 PE=1 SV=2	HUMAN	15
71	0	18.11	58.59	57.58	57.58	sp|P80188-2|NGAL_HUMAN	Isoform 2 of Neutrophil gelatinase-associated lipocalin OS=Homo sapiens GN=LCN2	HUMAN	13
72	19.72	19.78	16.15	11.45	11.45	sp|P07996|TSP1_HUMAN	Thrombospondin-1 OS=Homo sapiens GN=THBS1 PE=1 SV=2	HUMAN	11
73	19.68	19.69	57.53	57.53	57.53	sp|P01034|CYTC_HUMAN	Cystatin-C OS=Homo sapiens GN=CST3 PE=1 SV=1	HUMAN	14
74	19.65	19.67	49.85	44.54	33.92	sp|P07355|ANXA2_HUMAN	Annexin A2 OS=Homo sapiens GN=ANXA2 PE=1 SV=2	HUMAN	11
74	0	19.67	47.34	42.3	32.21	sp|P07355-2|ANXA2_HUMAN	Isoform 2 of Annexin A2 OS=Homo sapiens GN=ANXA2	HUMAN	11
75	19.5	19.52	44.07	36.35	28.63	sp|P14618|KPYM_HUMAN	Pyruvate kinase PKM OS=Homo sapiens GN=PKM PE=1 SV=4	HUMAN	11
75	0	19.52	39.92	36.35	28.63	sp|P14618-2|KPYM_HUMAN	Isoform M1 of Pyruvate kinase PKM OS=Homo sapiens GN=PKM	HUMAN	11
76	19.46	19.49	51.94	49.55	47.46	sp|P04406|G3P_HUMAN	Glyceraldehyde-3-phosphate dehydrogenase OS=Homo sapiens GN=GAPDH PE=1 SV=3	HUMAN	14
76	0	17.47	56.66	53.92	51.54	sp|P04406-2|G3P_HUMAN	Isoform 2 of Glyceraldehyde-3-phosphate dehydrogenase OS=Homo sapiens GN=GAPDH	HUMAN	13
77	18.28	32.39	57.86	42.36	37.34	sp|P13646|K1C13_HUMAN	Keratin, type I cytoskeletal 13 OS=Homo sapiens GN=KRT13 PE=1 SV=4	HUMAN	29
78	18.07	30.98	95.04	80.85	78.01	sp|P01037|CYTN_HUMAN	Cystatin-SN OS=Homo sapiens GN=CST1 PE=1 SV=3	HUMAN	71
79	18	18	46.94	46.53	46.53	sp|P63104|1433Z_HUMAN	14-3-3 protein zeta/delta OS=Homo sapiens GN=YWHAZ PE=1 SV=1	HUMAN	9
80	18	18	35.71	34.35	34.35	sp|P49788|TIG1_HUMAN	Retinoic acid receptor responder protein 1 OS=Homo sapiens GN=RARRES1 PE=1 SV=2	HUMAN	10
80	0	16	40.79	39.04	39.04	sp|P49788-2|TIG1_HUMAN	Isoform 1 of Retinoic acid receptor responder protein 1 OS=Homo sapiens GN=RARRES1	HUMAN	9
81	17.73	17.76	31.53	28.83	28.83	sp|P07711|CATL1_HUMAN	Cathepsin L1 OS=Homo sapiens GN=CTSL PE=1 SV=2	HUMAN	12
82	17.64	17.75	20.92	17.8	17.8	sp|O43490|PROM1_HUMAN	Prominin-1 OS=Homo sapiens GN=PROM1 PE=1 SV=1	HUMAN	11
82	0	17.75	21.14	17.99	17.99	sp|O43490-2|PROM1_HUMAN	Isoform 2 of Prominin-1 OS=Homo sapiens GN=PROM1	HUMAN	11
82	0	17.74	19.88	18.55	18.55	sp|O43490-3|PROM1_HUMAN	Isoform 3 of Prominin-1 OS=Homo sapiens GN=PROM1	HUMAN	11
82	0	17.75	21.73	18.49	18.49	sp|O43490-4|PROM1_HUMAN	Isoform 4 of Prominin-1 OS=Homo sapiens GN=PROM1	HUMAN	11
82	0	17.74	20	18.67	18.67	sp|O43490-5|PROM1_HUMAN	Isoform 5 of Prominin-1 OS=Homo sapiens GN=PROM1	HUMAN	11
82	0	17.74	19.78	18.47	18.47	sp|O43490-6|PROM1_HUMAN	Isoform 6 of Prominin-1 OS=Homo sapiens GN=PROM1	HUMAN	11
82	0	17.75	21.5	18.29	18.29	sp|O43490-7|PROM1_HUMAN	Isoform 7 of Prominin-1 OS=Homo sapiens GN=PROM1	HUMAN	11
83	17.48	17.49	12.47	10.86	9.5	sp|Q92896|GSLG1_HUMAN	Golgi apparatus protein 1 OS=Homo sapiens GN=GLG1 PE=1 SV=2	HUMAN	9
83	0	17.49	12.22	10.64	9.31	sp|Q92896-2|GSLG1_HUMAN	Isoform 2 of Golgi apparatus protein 1 OS=Homo sapiens GN=GLG1	HUMAN	9
83	0	17.49	12.33	10.74	9.396	sp|Q92896-3|GSLG1_HUMAN	Isoform 3 of Golgi apparatus protein 1 OS=Homo sapiens GN=GLG1	HUMAN	9
84	17.38	17.42	56.06	40.91	40.91	sp|P03973|SLPI_HUMAN	Antileukoproteinase OS=Homo sapiens GN=SLPI PE=1 SV=2	HUMAN	24
85	0	19.48	27.46	25.27	23.09	sp|P0DMV8|HS71A_HUMAN	Heat shock 70 kDa protein 1A OS=Homo sapiens GN=HSPA1A PE=1 SV=1	HUMAN	11
85	0	17.42	27.65	25.26	22.87	sp|P0DMV8-2|HS71A_HUMAN	Isoform 2 of Heat shock 70 kDa protein 1A OS=Homo sapiens GN=HSPA1A	HUMAN	10
85	17.32	19.48	27.46	25.27	23.09	sp|P0DMV9|HS71B_HUMAN	Heat shock 70 kDa protein 1B OS=Homo sapiens GN=HSPA1B PE=1 SV=1	HUMAN	11
86	17.29	17.42	19.12	15.21	13.36	sp|P19021|AMD_HUMAN	Peptidyl-glycine alpha-amidating monooxygenase OS=Homo sapiens GN=PAM PE=1 SV=2	HUMAN	10
86	0	17.42	21.48	17.09	15.01	sp|P19021-2|AMD_HUMAN	Isoform 2 of Peptidyl-glycine alpha-amidating monooxygenase OS=Homo sapiens GN=PAM	HUMAN	10
86	0	17.42	20.55	16.35	14.36	sp|P19021-3|AMD_HUMAN	Isoform 3 of Peptidyl-glycine alpha-amidating monooxygenase OS=Homo sapiens GN=PAM	HUMAN	10
86	0	17.42	20.97	16.69	14.66	sp|P19021-4|AMD_HUMAN	Isoform 4 of Peptidyl-glycine alpha-amidating monooxygenase OS=Homo sapiens GN=PAM	HUMAN	10
86	0	17.42	19.1	15.2	13.35	sp|P19021-5|AMD_HUMAN	Isoform 5 of Peptidyl-glycine alpha-amidating monooxygenase OS=Homo sapiens GN=PAM	HUMAN	10
86	0	17.42	19.48	15.5	13.61	sp|P19021-6|AMD_HUMAN	Isoform 6 of Peptidyl-glycine alpha-amidating monooxygenase OS=Homo sapiens GN=PAM	HUMAN	10
87	17.23	17.26	28.05	23.9	23.9	sp|Q99574|NEUS_HUMAN	Neuroserpin OS=Homo sapiens GN=SERPINI1 PE=1 SV=1	HUMAN	10
88	16.99	17.04	33.39	32.5	29.31	sp|O14773|TPP1_HUMAN	Tripeptidyl-peptidase 1 OS=Homo sapiens GN=TPP1 PE=1 SV=2	HUMAN	9
89	16.71	16.75	22.35	20.83	20.83	sp|P14314|GLU2B_HUMAN	Glucosidase 2 subunit beta OS=Homo sapiens GN=PRKCSH PE=1 SV=2	HUMAN	10
89	0	16.75	22.48	20.95	20.95	sp|P14314-2|GLU2B_HUMAN	Isoform 2 of Glucosidase 2 subunit beta OS=Homo sapiens GN=PRKCSH	HUMAN	10
90	16.64	16.68	49.07	45.83	41.67	sp|P23284|PPIB_HUMAN	Peptidyl-prolyl cis-trans isomerase B OS=Homo sapiens GN=PPIB PE=1 SV=2	HUMAN	10
91	16.36	16.37	53.52	48.44	33.98	sp|O00584|RNT2_HUMAN	Ribonuclease T2 OS=Homo sapiens GN=RNASET2 PE=1 SV=2	HUMAN	10
92	16.3	16.74	54.7	54.7	54.7	sp|P01764|HV323_HUMAN	Immunoglobulin heavy variable 3-23 OS=Homo sapiens GN=IGHV3-23 PE=1 SV=2	HUMAN	38
93	16.12	16.12	28.13	25.62	22.5	sp|Q92743|HTRA1_HUMAN	Serine protease HTRA1 OS=Homo sapiens GN=HTRA1 PE=1 SV=1	HUMAN	9
94	16	16	40.27	34.96	34.96	sp|P22352|GPX3_HUMAN	Glutathione peroxidase 3 OS=Homo sapiens GN=GPX3 PE=1 SV=2	HUMAN	8
95	15.9	15.97	28.96	21.4	21.4	sp|P07686|HEXB_HUMAN	Beta-hexosaminidase subunit beta OS=Homo sapiens GN=HEXB PE=1 SV=3	HUMAN	10
96	15.51	15.56	20.52	16.02	12.11	sp|Q9Y4L1|HYOU1_HUMAN	Hypoxia up-regulated protein 1 OS=Homo sapiens GN=HYOU1 PE=1 SV=1	HUMAN	9
97	15.4	15.42	28.94	28.94	28.94	sp|Q08431|MFGM_HUMAN	Lactadherin OS=Homo sapiens GN=MFGE8 PE=1 SV=2	HUMAN	9
98	15.34	15.43	26.05	24.44	20.42	sp|Q8NCL4|GALT6_HUMAN	Polypeptide N-acetylgalactosaminyltransferase 6 OS=Homo sapiens GN=GALNT6 PE=2 SV=2	HUMAN	8
99	15.29	15.37	24.65	21.73	17.26	sp|Q86X29|LSR_HUMAN	Lipolysis-stimulated lipoprotein receptor OS=Homo sapiens GN=LSR PE=1 SV=4	HUMAN	9
99	0	13.28	24.96	20.67	16.06	sp|Q86X29-3|LSR_HUMAN	Isoform 3 of Lipolysis-stimulated lipoprotein receptor OS=Homo sapiens GN=LSR	HUMAN	8
99	0	15.37	25.4	22.38	17.78	sp|Q86X29-4|LSR_HUMAN	Isoform 4 of Lipolysis-stimulated lipoprotein receptor OS=Homo sapiens GN=LSR	HUMAN	9
99	0	15.37	27.54	24.27	19.28	sp|Q86X29-5|LSR_HUMAN	Isoform 5 of Lipolysis-stimulated lipoprotein receptor OS=Homo sapiens GN=LSR	HUMAN	9
99	0	15.37	32.45	28.6	22.72	sp|Q86X29-6|LSR_HUMAN	Isoform 6 of Lipolysis-stimulated lipoprotein receptor OS=Homo sapiens GN=LSR	HUMAN	9
100	14.86	14.87	13.83	13.61	13.61	sp|P12830|CADH1_HUMAN	Cadherin-1 OS=Homo sapiens GN=CDH1 PE=1 SV=3	HUMAN	8
100	0	14.87	14.86	14.62	14.62	sp|P12830-2|CADH1_HUMAN	Isoform 2 of Cadherin-1 OS=Homo sapiens GN=CDH1	HUMAN	8
101	14.62	14.64	26.32	20.33	20.33	sp|P36955|PEDF_HUMAN	Pigment epithelium-derived factor OS=Homo sapiens GN=SERPINF1 PE=1 SV=4	HUMAN	8
102	14.57	14.57	58.54	58.54	58.54	sp|P04792|HSPB1_HUMAN	Heat shock protein beta-1 OS=Homo sapiens GN=HSPB1 PE=1 SV=2	HUMAN	8
103	14.49	14.52	42.9	38.97	36.86	sp|Q15293|RCN1_HUMAN	Reticulocalbin-1 OS=Homo sapiens GN=RCN1 PE=1 SV=1	HUMAN	11
103	0	12.46	50.36	42.14	39.64	sp|Q15293-2|RCN1_HUMAN	Isoform 2 of Reticulocalbin-1 OS=Homo sapiens GN=RCN1	HUMAN	10
104	14.43	35.05	55.18	45.45	37.21	sp|P08779|K1C16_HUMAN	Keratin, type I cytoskeletal 16 OS=Homo sapiens GN=KRT16 PE=1 SV=4	HUMAN	19
105	14.29	14.3	24.55	21.19	16.44	sp|P30101|PDIA3_HUMAN	Protein disulfide-isomerase A3 OS=Homo sapiens GN=PDIA3 PE=1 SV=4	HUMAN	7
106	14.2	14.21	49.3	49.3	49.3	sp|P28325|CYTD_HUMAN	Cystatin-D OS=Homo sapiens GN=CST5 PE=1 SV=1	HUMAN	9
107	13.88	13.91	39.5	39.5	34.25	sp|Q9BRK5|CAB45_HUMAN	45 kDa calcium-binding protein OS=Homo sapiens GN=SDF4 PE=1 SV=1	HUMAN	9
108	13.75	13.81	20.16	18.19	16.88	sp|P00751|CFAB_HUMAN	Complement factor B OS=Homo sapiens GN=CFB PE=1 SV=2	HUMAN	11
109	13.71	13.73	33.59	26.72	24.68	sp|Q9BWS9|CHID1_HUMAN	Chitinase domain-containing protein 1 OS=Homo sapiens GN=CHID1 PE=1 SV=1	HUMAN	8
109	0	13.73	31.58	25.12	23.21	sp|Q9BWS9-2|CHID1_HUMAN	Isoform 2 of Chitinase domain-containing protein 1 OS=Homo sapiens GN=CHID1	HUMAN	8
109	0	11.69	29.83	22.38	20.17	sp|Q9BWS9-3|CHID1_HUMAN	Isoform 3 of Chitinase domain-containing protein 1 OS=Homo sapiens GN=CHID1	HUMAN	7
110	13.6	13.64	47.14	47.14	47.14	sp|Q96S96|PEBP4_HUMAN	Phosphatidylethanolamine-binding protein 4 OS=Homo sapiens GN=PEBP4 PE=1 SV=3	HUMAN	9
111	13.45	13.48	11.44	10.46	9.205	sp|Q9HBR0|S38AA_HUMAN	Putative sodium-coupled neutral amino acid transporter 10 OS=Homo sapiens GN=SLC38A10 PE=1 SV=2	HUMAN	7
112	13.3	13.37	45.9	37.38	37.38	sp|Q9UJJ9|GNPTG_HUMAN	N-acetylglucosamine-1-phosphotransferase subunit gamma OS=Homo sapiens GN=GNPTG PE=1 SV=1	HUMAN	9
113	12.81	12.96	51.69	49.15	49.15	sp|P01782|HV309_HUMAN	Immunoglobulin heavy variable 3-9 OS=Homo sapiens GN=IGHV3-9 PE=1 SV=2	HUMAN	24
114	12.8	12.82	65.93	60	60	sp|Q01469|FABP5_HUMAN	Fatty acid-binding protein, epidermal OS=Homo sapiens GN=FABP5 PE=1 SV=3	HUMAN	7
115	12.7	12.73	70.69	69.83	69.83	sp|P01619|KV320_HUMAN	Immunoglobulin kappa variable 3-20 OS=Homo sapiens GN=IGKV3-20 PE=1 SV=2	HUMAN	20
116	12.47	12.54	15.87	15.87	11.84	sp|Q14118|DAG1_HUMAN	Dystroglycan OS=Homo sapiens GN=DAG1 PE=1 SV=2	HUMAN	9
117	12.44	12.5	27.85	27.85	27.85	sp|Q6MZM9|PRR27_HUMAN	Proline-rich protein 27 OS=Homo sapiens GN=PRR27 PE=2 SV=1	HUMAN	14
118	12.36	12.38	50.95	50	45.24	sp|P09211|GSTP1_HUMAN	Glutathione S-transferase P OS=Homo sapiens GN=GSTP1 PE=1 SV=2	HUMAN	6
119	12.33	12.36	66.18	63.77	44.44	sp|P01033|TIMP1_HUMAN	Metalloproteinase inhibitor 1 OS=Homo sapiens GN=TIMP1 PE=1 SV=1	HUMAN	9
120	12.27	12.34	43.91	43.91	29.15	sp|Q13162|PRDX4_HUMAN	Peroxiredoxin-4 OS=Homo sapiens GN=PRDX4 PE=1 SV=1	HUMAN	6
121	12.22	12.39	24.28	22.3	18.1	sp|P30838|AL3A1_HUMAN	Aldehyde dehydrogenase, dimeric NADP-preferring OS=Homo sapiens GN=ALDH3A1 PE=1 SV=3	HUMAN	7
122	12.14	12.23	12.16	11.58	10.7	sp|P12109|CO6A1_HUMAN	Collagen alpha-1(VI) chain OS=Homo sapiens GN=COL6A1 PE=1 SV=3	HUMAN	7
123	12.03	12.15	21.44	16.99	16.99	sp|P48723|HSP13_HUMAN	Heat shock 70 kDa protein 13 OS=Homo sapiens GN=HSPA13 PE=1 SV=1	HUMAN	7
124	12.02	12.02	25.94	18.44	18.44	sp|P02750|A2GL_HUMAN	Leucine-rich alpha-2-glycoprotein OS=Homo sapiens GN=LRG1 PE=1 SV=2	HUMAN	6
125	12.01	14.01	32.33	27.79	27.79	sp|P25774|CATS_HUMAN	Cathepsin S OS=Homo sapiens GN=CTSS PE=1 SV=3	HUMAN	7
125	0	14.01	38.08	32.74	32.74	sp|P25774-2|CATS_HUMAN	Isoform 2 of Cathepsin S OS=Homo sapiens GN=CTSS	HUMAN	7
126	12	12	63.25	57.26	57.26	sp|A0A0C4DH38|HV551_HUMAN	Immunoglobulin heavy variable 5-51 OS=Homo sapiens GN=IGHV5-51 PE=3 SV=1	HUMAN	23
127	12	12	34.69	34.69	34.69	sp|P34096|RNAS4_HUMAN	Ribonuclease 4 OS=Homo sapiens GN=RNASE4 PE=1 SV=3	HUMAN	9
128	11.92	11.96	24.34	23.97	23.97	sp|P02647|APOA1_HUMAN	Apolipoprotein A-I OS=Homo sapiens GN=APOA1 PE=1 SV=1	HUMAN	7
129	11.78	11.95	8.817	7.208	5.598	sp|O75882|ATRN_HUMAN	Attractin OS=Homo sapiens GN=ATRN PE=1 SV=2	HUMAN	7
129	0	11.95	9.906	8.097	6.289	sp|O75882-2|ATRN_HUMAN	Isoform 2 of Attractin OS=Homo sapiens GN=ATRN	HUMAN	7
129	0	11.95	10.52	8.598	6.678	sp|O75882-3|ATRN_HUMAN	Isoform 3 of Attractin OS=Homo sapiens GN=ATRN	HUMAN	7
130	11.7	11.87	27.2	20.4	17	sp|P05155|IC1_HUMAN	Plasma protease C1 inhibitor OS=Homo sapiens GN=SERPING1 PE=1 SV=2	HUMAN	8
130	0	11.87	28.57	22.77	18.97	sp|P05155-2|IC1_HUMAN	Isoform 2 of Plasma protease C1 inhibitor OS=Homo sapiens GN=SERPING1	HUMAN	8
130	0	11.87	26.93	20.2	16.83	sp|P05155-3|IC1_HUMAN	Isoform 3 of Plasma protease C1 inhibitor OS=Homo sapiens GN=SERPING1	HUMAN	8
131	11.52	11.57	57.75	57.75	57.75	sp|P30086|PEBP1_HUMAN	Phosphatidylethanolamine-binding protein 1 OS=Homo sapiens GN=PEBP1 PE=1 SV=3	HUMAN	6
132	11.45	11.55	29.82	26.91	24.27	sp|P30740|ILEU_HUMAN	Leukocyte elastase inhibitor OS=Homo sapiens GN=SERPINB1 PE=1 SV=1	HUMAN	7
133	11.02	11.05	72.15	72.15	72.15	sp|P02814|SMR3B_HUMAN	Submaxillary gland androgen-regulated protein 3B OS=Homo sapiens GN=SMR3B PE=1 SV=2	HUMAN	16
134	0	10.89	22.94	20.78	20.78	sp|P68104|EF1A1_HUMAN	Elongation factor 1-alpha 1 OS=Homo sapiens GN=EEF1A1 PE=1 SV=1	HUMAN	6
134	0	8.84	21.32	19.05	19.05	sp|P68104-2|EF1A1_HUMAN	Isoform 2 of Elongation factor 1-alpha 1 OS=Homo sapiens GN=EEF1A1	HUMAN	5
134	10.85	10.89	22.94	20.78	20.78	sp|Q5VTE0|EF1A3_HUMAN	Putative elongation factor 1-alpha-like 3 OS=Homo sapiens GN=EEF1A1P5 PE=5 SV=1	HUMAN	6
135	10.83	10.98	17.62	15.27	12.01	sp|P27487|DPP4_HUMAN	Dipeptidyl peptidase 4 OS=Homo sapiens GN=DPP4 PE=1 SV=2	HUMAN	7
136	10.82	10.86	26.32	22.51	20.76	sp|Q14050|CO9A3_HUMAN	Collagen alpha-3(IX) chain OS=Homo sapiens GN=COL9A3 PE=1 SV=2	HUMAN	12
137	10.77	10.82	37.5	34.03	34.03	sp|P14555|PA2GA_HUMAN	Phospholipase A2, membrane associated OS=Homo sapiens GN=PLA2G2A PE=1 SV=2	HUMAN	17
138	10.63	10.77	6.583	4.702	2.786	sp|P15924|DESP_HUMAN	Desmoplakin OS=Homo sapiens GN=DSP PE=1 SV=3	HUMAN	8
138	0	8.53	7.249	5.025	2.759	sp|P15924-3|DESP_HUMAN	Isoform DSPIa of Desmoplakin OS=Homo sapiens GN=DSP	HUMAN	7
139	10.59	10.84	36.93	20.76	15.97	sp|P00352|AL1A1_HUMAN	Retinal dehydrogenase 1 OS=Homo sapiens GN=ALDH1A1 PE=1 SV=2	HUMAN	6
140	10.53	10.57	52.45	29.72	29.72	sp|P60174|TPIS_HUMAN	Triosephosphate isomerase OS=Homo sapiens GN=TPI1 PE=1 SV=3	HUMAN	6
140	0	10.57	60.24	34.14	34.14	sp|P60174-1|TPIS_HUMAN	Isoform 2 of Triosephosphate isomerase OS=Homo sapiens GN=TPI1	HUMAN	6
141	10.38	10.51	15.22	11.87	11.87	sp|Q86SF2|GALT7_HUMAN	N-acetylgalactosaminyltransferase 7 OS=Homo sapiens GN=GALNT7 PE=1 SV=1	HUMAN	6
142	10.29	10.31	41.82	41.82	40.61	sp|P62937|PPIA_HUMAN	Peptidyl-prolyl cis-trans isomerase A OS=Homo sapiens GN=PPIA PE=1 SV=2	HUMAN	6
142	0	8.27	57.14	57.14	55.24	sp|P62937-2|PPIA_HUMAN	Isoform 2 of Peptidyl-prolyl cis-trans isomerase A OS=Homo sapiens GN=PPIA	HUMAN	5
143	10.17	10.22	29.9	25.58	20.27	sp|Q8NBJ7|SUMF2_HUMAN	Sulfatase-modifying factor 2 OS=Homo sapiens GN=SUMF2 PE=1 SV=2	HUMAN	5
143	0	8.19	37.09	30.99	23.47	sp|Q8NBJ7-2|SUMF2_HUMAN	Isoform 2 of Sulfatase-modifying factor 2 OS=Homo sapiens GN=SUMF2	HUMAN	4
144	0	9.85	44.35	44.35	44.35	sp|A0A075B6K4|LV310_HUMAN	Immunoglobulin lambda variable 3-10 OS=Homo sapiens GN=IGLV3-10 PE=3 SV=2	HUMAN	8
144	10.1	10.11	43.75	42.86	42.86	sp|P01717|LV325_HUMAN	Immunoglobulin lambda variable 3-25 OS=Homo sapiens GN=IGLV3-25 PE=1 SV=2	HUMAN	8
145	10.06	10.06	40.8	33.33	27.36	sp|P02763|A1AG1_HUMAN	Alpha-1-acid glycoprotein 1 OS=Homo sapiens GN=ORM1 PE=1 SV=1	HUMAN	5
146	10.04	10.04	19.7	19.7	17.75	sp|P02790|HEMO_HUMAN	Hemopexin OS=Homo sapiens GN=HPX PE=1 SV=2	HUMAN	6
147	10.03	16.7	73.11	71.43	67.23	sp|A0A0B4J1Y9|HV372_HUMAN	Immunoglobulin heavy variable 3-72 OS=Homo sapiens GN=IGHV3-72 PE=3 SV=1	HUMAN	27
148	0	10.03	52.14	47.01	47.01	sp|P01597|KV139_HUMAN	Immunoglobulin kappa variable 1-39 OS=Homo sapiens GN=IGKV1-39 PE=1 SV=2	HUMAN	15
148	10.03	10.03	52.14	47.01	47.01	sp|P04432|KVD39_HUMAN	Immunoglobulin kappa variable 1D-39 OS=Homo sapiens GN=IGKV1D-39 PE=3 SV=2	HUMAN	15
149	10.01	10.01	37.5	37.05	25	sp|Q9UBT3|DKK4_HUMAN	Dickkopf-related protein 4 OS=Homo sapiens GN=DKK4 PE=1 SV=1	HUMAN	6
150	10.01	10.01	38.1	34.92	34.92	sp|P05090|APOD_HUMAN	Apolipoprotein D OS=Homo sapiens GN=APOD PE=1 SV=1	HUMAN	12
151	10.01	10.01	44.74	44.74	44.74	sp|P06702|S10A9_HUMAN	Protein S100-A9 OS=Homo sapiens GN=S100A9 PE=1 SV=1	HUMAN	6
152	10	10	42.86	42.86	42.86	sp|P10599|THIO_HUMAN	Thioredoxin OS=Homo sapiens GN=TXN PE=1 SV=3	HUMAN	6
152	0	8	38.82	38.82	38.82	sp|P10599-2|THIO_HUMAN	Isoform 2 of Thioredoxin OS=Homo sapiens GN=TXN	HUMAN	5
153	0	10	59.06	59.06	59.06	sp|P0DP23|CALM1_HUMAN	Calmodulin-1 OS=Homo sapiens GN=CALM1 PE=1 SV=1	HUMAN	9
153	0	10	59.06	59.06	59.06	sp|P0DP24|CALM2_HUMAN	Calmodulin-2 OS=Homo sapiens GN=CALM2 PE=1 SV=1	HUMAN	9
153	10	10	59.06	59.06	59.06	sp|P0DP25|CALM3_HUMAN	Calmodulin-3 OS=Homo sapiens GN=CALM3 PE=1 SV=1	HUMAN	9
154	0	8	19.39	19.39	19.39	sp|O43508-2|TNF12_HUMAN	Isoform TWE-PRIL of Tumor necrosis factor ligand superfamily member 12 OS=Homo sapiens GN=TNFSF12	HUMAN	4
154	10	10	30.4	30.4	30.4	sp|O75888|TNF13_HUMAN	Tumor necrosis factor ligand superfamily member 13 OS=Homo sapiens GN=TNFSF13 PE=1 SV=1	HUMAN	5
154	0	8	32.48	26.07	26.07	sp|O75888-2|TNF13_HUMAN	Isoform Beta of Tumor necrosis factor ligand superfamily member 13 OS=Homo sapiens GN=TNFSF13	HUMAN	4
154	0	8	25.1	25.1	25.1	sp|O75888-3|TNF13_HUMAN	Isoform Gamma of Tumor necrosis factor ligand superfamily member 13 OS=Homo sapiens GN=TNFSF13	HUMAN	4
154	0	10	34.23	34.23	34.23	sp|O75888-4|TNF13_HUMAN	Isoform 4 of Tumor necrosis factor ligand superfamily member 13 OS=Homo sapiens GN=TNFSF13	HUMAN	5
154	0	10	37.07	37.07	37.07	sp|O75888-5|TNF13_HUMAN	Isoform 5 of Tumor necrosis factor ligand superfamily member 13 OS=Homo sapiens GN=TNFSF13	HUMAN	5
155	9.89	9.97	22.34	18.18	18.18	sp|Q01459|DIAC_HUMAN	Di-N-acetylchitobiase OS=Homo sapiens GN=CTBS PE=1 SV=1	HUMAN	5
156	9.86	10.19	30.29	30.29	26.47	sp|Q11201|SIA4A_HUMAN	CMP-N-acetylneuraminate-beta-galactosamide-alpha-2,3-sialyltransferase 1 OS=Homo sapiens GN=ST3GAL1 PE=2 SV=1	HUMAN	7
157	9.83	9.96	45.89	34.41	26.93	sp|Q8WVQ1|CANT1_HUMAN	Soluble calcium-activated nucleotidase 1 OS=Homo sapiens GN=CANT1 PE=1 SV=1	HUMAN	6
157	0	9.96	51.43	39.43	30.86	sp|Q8WVQ1-3|CANT1_HUMAN	Isoform 3 of Soluble calcium-activated nucleotidase 1 OS=Homo sapiens GN=CANT1	HUMAN	6
158	9.39	9.44	20.07	18.23	10.68	sp|P43251|BTD_HUMAN	Biotinidase OS=Homo sapiens GN=BTD PE=1 SV=2	HUMAN	5
158	0	9.44	20	18.17	10.64	sp|P43251-2|BTD_HUMAN	Isoform 2 of Biotinidase OS=Homo sapiens GN=BTD	HUMAN	5
158	0	9.44	20	18.17	10.64	sp|P43251-3|BTD_HUMAN	Isoform 3 of Biotinidase OS=Homo sapiens GN=BTD	HUMAN	5
158	0	9.44	20.84	18.93	11.09	sp|P43251-4|BTD_HUMAN	Isoform 4 of Biotinidase OS=Homo sapiens GN=BTD	HUMAN	5
159	9.38	9.44	34.77	22.06	22.06	sp|P00558|PGK1_HUMAN	Phosphoglycerate kinase 1 OS=Homo sapiens GN=PGK1 PE=1 SV=3	HUMAN	6
159	0	9.44	35.22	23.65	23.65	sp|P00558-2|PGK1_HUMAN	Isoform 2 of Phosphoglycerate kinase 1 OS=Homo sapiens GN=PGK1	HUMAN	6
160	9.36	9.4	45.16	45.16	45.16	sp|Q14508|WFDC2_HUMAN	WAP four-disulfide core domain protein 2 OS=Homo sapiens GN=WFDC2 PE=1 SV=2	HUMAN	10
161	0	7.18	21.78	14.36	12.13	sp|O76009|KT33A_HUMAN	Keratin, type I cuticular Ha3-I OS=Homo sapiens GN=KRT33A PE=2 SV=2	HUMAN	4
161	9.21	11.52	24.28	19.23	17.07	sp|Q15323|K1H1_HUMAN	Keratin, type I cuticular Ha1 OS=Homo sapiens GN=KRT31 PE=1 SV=3	HUMAN	6
162	9.15	9.28	25.19	10.64	9.745	sp|Q13438|OS9_HUMAN	Protein OS-9 OS=Homo sapiens GN=OS9 PE=1 SV=1	HUMAN	6
162	0	9.26	23.2	11.6	10.62	sp|Q13438-2|OS9_HUMAN	Isoform 2 of Protein OS-9 OS=Homo sapiens GN=OS9	HUMAN	6
162	0	7.96	21.94	10.05	9.045	sp|Q13438-3|OS9_HUMAN	Isoform 3 of Protein OS-9 OS=Homo sapiens GN=OS9	HUMAN	5
162	0	7.97	24.08	9.202	8.282	sp|Q13438-4|OS9_HUMAN	Isoform 4 of Protein OS-9 OS=Homo sapiens GN=OS9	HUMAN	5
162	0	9.26	24.48	12.24	11.21	sp|Q13438-5|OS9_HUMAN	Isoform 5 of Protein OS-9 OS=Homo sapiens GN=OS9	HUMAN	6
162	0	9.26	25.36	12.68	11.61	sp|Q13438-6|OS9_HUMAN	Isoform 6 of Protein OS-9 OS=Homo sapiens GN=OS9	HUMAN	6
162	0	9.26	23.16	11.58	10.6	sp|Q13438-7|OS9_HUMAN	Isoform 7 of Protein OS-9 OS=Homo sapiens GN=OS9	HUMAN	6
163	8.67	8.68	29.74	29.74	29.74	sp|Q16651|PRSS8_HUMAN	Prostasin OS=Homo sapiens GN=PRSS8 PE=1 SV=1	HUMAN	6
163	0	6.63	30.45	30.45	30.45	sp|Q16651-2|PRSS8_HUMAN	Isoform 2 of Prostasin OS=Homo sapiens GN=PRSS8	HUMAN	5
164	0	7.67	12.18	10.07	6.909	sp|P07900-2|HS90A_HUMAN	Isoform 2 of Heat shock protein HSP 90-alpha OS=Homo sapiens GN=HSP90AA1	HUMAN	5
164	8.66	8.73	9.807	8.287	8.287	sp|P08238|HS90B_HUMAN	Heat shock protein HSP 90-beta OS=Homo sapiens GN=HSP90AB1 PE=1 SV=4	HUMAN	5
165	8.63	8.64	12.21	10.96	7.906	sp|Q14393|GAS6_HUMAN	Growth arrest-specific protein 6 OS=Homo sapiens GN=GAS6 PE=1 SV=2	HUMAN	5
165	0	8.64	12.98	11.65	8.407	sp|Q14393-2|GAS6_HUMAN	Isoform 2 of Growth arrest-specific protein 6 OS=Homo sapiens GN=GAS6	HUMAN	5
165	0	8.64	14.1	12.66	9.135	sp|Q14393-3|GAS6_HUMAN	Isoform 3 of Growth arrest-specific protein 6 OS=Homo sapiens GN=GAS6	HUMAN	5
165	0	8.64	21.73	19.51	14.07	sp|Q14393-4|GAS6_HUMAN	Isoform 4 of Growth arrest-specific protein 6 OS=Homo sapiens GN=GAS6	HUMAN	5
165	0	8.64	23.22	20.84	15.04	sp|Q14393-5|GAS6_HUMAN	Isoform 5 of Growth arrest-specific protein 6 OS=Homo sapiens GN=GAS6	HUMAN	5
166	8.45	8.48	31.76	26.86	26.86	sp|P49257|LMAN1_HUMAN	Protein ERGIC-53 OS=Homo sapiens GN=LMAN1 PE=1 SV=2	HUMAN	12
167	8.38	8.39	10.85	6.702	4.787	sp|Q7Z7M9|GALT5_HUMAN	Polypeptide N-acetylgalactosaminyltransferase 5 OS=Homo sapiens GN=GALNT5 PE=1 SV=1	HUMAN	4
168	8.35	14.9	60.28	59.57	56.74	sp|P09228|CYTT_HUMAN	Cystatin-SA OS=Homo sapiens GN=CST2 PE=1 SV=1	HUMAN	32
169	8.35	8.36	57.26	57.26	43.59	sp|P01700|LV147_HUMAN	Immunoglobulin lambda variable 1-47 OS=Homo sapiens GN=IGLV1-47 PE=1 SV=2	HUMAN	15
170	8.33	8.38	16.48	16.2	13.69	sp|O75503|CLN5_HUMAN	Ceroid-lipofuscinosis neuronal protein 5 OS=Homo sapiens GN=CLN5 PE=1 SV=2	HUMAN	5
171	8.29	8.34	15.12	13.39	13.39	sp|P53634|CATC_HUMAN	Dipeptidyl peptidase 1 OS=Homo sapiens GN=CTSC PE=1 SV=2	HUMAN	6
172	8.22	10.45	52.76	46.73	33.67	sp|Q06830|PRDX1_HUMAN	Peroxiredoxin-1 OS=Homo sapiens GN=PRDX1 PE=1 SV=1	HUMAN	6
173	8.2	8.21	47.59	47.59	47.59	sp|P23528|COF1_HUMAN	Cofilin-1 OS=Homo sapiens GN=CFL1 PE=1 SV=3	HUMAN	5
174	0	8.2	60	60	60	sp|A0A075B6P5|KV228_HUMAN	Immunoglobulin kappa variable 2-28 OS=Homo sapiens GN=IGKV2-28 PE=3 SV=1	HUMAN	11
174	8.19	8.2	60	60	60	sp|P01615|KVD28_HUMAN	Immunoglobulin kappa variable 2D-28 OS=Homo sapiens GN=IGKV2D-28 PE=1 SV=2	HUMAN	11
175	8.17	8.25	17.31	13.44	9.776	sp|O95841|ANGL1_HUMAN	Angiopoietin-related protein 1 OS=Homo sapiens GN=ANGPTL1 PE=2 SV=1	HUMAN	5
176	8.16	8.17	50	50	40	sp|P07737|PROF1_HUMAN	Profilin-1 OS=Homo sapiens GN=PFN1 PE=1 SV=2	HUMAN	4
177	0	10.45	55.65	55.65	55.65	sp|A0A0A0MRZ8|KVD11_HUMAN	Immunoglobulin kappa variable 3D-11 OS=Homo sapiens GN=IGKV3D-11 PE=3 SV=6	HUMAN	14
177	8.11	10.45	55.65	55.65	55.65	sp|P04433|KV311_HUMAN	Immunoglobulin kappa variable 3-11 OS=Homo sapiens GN=IGKV3-11 PE=1 SV=1	HUMAN	14
178	8.08	8.09	65.31	64.63	48.3	sp|P02766|TTHY_HUMAN	Transthyretin OS=Homo sapiens GN=TTR PE=1 SV=1	HUMAN	4
179	8.08	8.08	47.62	46.94	38.1	sp|P03950|ANGI_HUMAN	Angiogenin OS=Homo sapiens GN=ANG PE=1 SV=1	HUMAN	5
180	8.05	8.05	24.37	23.53	22.69	sp|Q6UXB2|CXL17_HUMAN	C-X-C motif chemokine 17 OS=Homo sapiens GN=CXCL17 PE=1 SV=1	HUMAN	4
181	0	6.03	31.36	26.27	26.27	sp|A0A0C4DH41|HV461_HUMAN	Immunoglobulin heavy variable 4-61 OS=Homo sapiens GN=IGHV4-61 PE=3 SV=1	HUMAN	11
181	0	6.03	30.4	24.8	24.8	sp|P01824|HV439_HUMAN	Immunoglobulin heavy variable 4-39 OS=Homo sapiens GN=IGHV4-39 PE=1 SV=2	HUMAN	11
181	0	6.03	31.9	26.72	26.72	sp|P01825|HV459_HUMAN	Immunoglobulin heavy variable 4-59 OS=Homo sapiens GN=IGHV4-59 PE=1 SV=2	HUMAN	11
181	8.03	8.03	47.15	42.28	42.28	sp|P06331|HV434_HUMAN	Immunoglobulin heavy variable 4-34 OS=Homo sapiens GN=IGHV4-34 PE=1 SV=2	HUMAN	14
181	0	6.03	31.36	26.27	26.27	sp|P0DP06|HVD34_HUMAN	Immunoglobulin heavy variable 4-30-4 OS=Homo sapiens GN=IGHV4-30-4 PE=3 SV=1	HUMAN	11
181	0	6.03	31.36	26.27	26.27	sp|P0DP07|HV431_HUMAN	Immunoglobulin heavy variable 4-31 OS=Homo sapiens GN=IGHV4-31 PE=3 SV=1	HUMAN	11
181	0	6.03	32.48	26.5	26.5	sp|P0DP08|HVD82_HUMAN	Immunoglobulin heavy variable 4-38-2 OS=Homo sapiens GN=IGHV4-38-2 PE=3 SV=1	HUMAN	11
182	8.02	8.03	50.43	44.35	44.35	sp|A0A0C4DH67|KV108_HUMAN	Immunoglobulin kappa variable 1-8 OS=Homo sapiens GN=IGKV1-8 PE=3 SV=1	HUMAN	17
183	8.01	20.04	36.75	28.5	24.5	sp|P08727|K1C19_HUMAN	Keratin, type I cytoskeletal 19 OS=Homo sapiens GN=KRT19 PE=1 SV=4	HUMAN	10
184	8.01	8.01	52.99	52.99	52.99	sp|P01701|LV151_HUMAN	Immunoglobulin lambda variable 1-51 OS=Homo sapiens GN=IGLV1-51 PE=1 SV=2	HUMAN	7
185	8.01	8.01	30.47	30.47	30.47	sp|P13987|CD59_HUMAN	CD59 glycoprotein OS=Homo sapiens GN=CD59 PE=1 SV=1	HUMAN	6
186	8.01	8.01	46.36	46.36	46.36	sp|P81605|DCD_HUMAN	Dermcidin OS=Homo sapiens GN=DCD PE=1 SV=2	HUMAN	5
187	8	17.36	46.32	38.04	38.04	sp|P01859|IGHG2_HUMAN	Immunoglobulin heavy constant gamma 2 OS=Homo sapiens GN=IGHG2 PE=1 SV=2	HUMAN	11
188	7.76	7.87	14.56	13.04	10.4	sp|P06865|HEXA_HUMAN	Beta-hexosaminidase subunit alpha OS=Homo sapiens GN=HEXA PE=1 SV=2	HUMAN	5
189	7.74	7.81	23.15	23.15	18.43	sp|Q6PCB0|VWA1_HUMAN	von Willebrand factor A domain-containing protein 1 OS=Homo sapiens GN=VWA1 PE=1 SV=1	HUMAN	5
190	7.71	7.79	15.47	15.47	11.55	sp|Q99538|LGMN_HUMAN	Legumain OS=Homo sapiens GN=LGMN PE=1 SV=1	HUMAN	4
190	0	7.62	13.3	13.3	13.3	sp|Q99538-2|LGMN_HUMAN	Isoform 2 of Legumain OS=Homo sapiens GN=LGMN	HUMAN	4
190	0	7.62	13.44	13.44	13.44	sp|Q99538-3|LGMN_HUMAN	Isoform 3 of Legumain OS=Homo sapiens GN=LGMN	HUMAN	4
191	7.7	7.77	30.61	17.94	17.94	sp|Q8NES3|LFNG_HUMAN	Beta-1,3-N-acetylglucosaminyltransferase lunatic fringe OS=Homo sapiens GN=LFNG PE=1 SV=2	HUMAN	4
191	0	5.68	27.98	14.68	14.68	sp|Q8NES3-3|LFNG_HUMAN	Isoform 3 of Beta-1,3-N-acetylglucosaminyltransferase lunatic fringe OS=Homo sapiens GN=LFNG	HUMAN	3
192	7.61	7.66	36.75	35.04	35.04	sp|P19957|ELAF_HUMAN	Elafin OS=Homo sapiens GN=PI3 PE=1 SV=3	HUMAN	5
193	7.5	11.75	58.82	56.3	56.3	sp|A0A0A0MS15|HV349_HUMAN	Immunoglobulin heavy variable 3-49 OS=Homo sapiens GN=IGHV3-49 PE=3 SV=1	HUMAN	16
194	7.37	7.48	10.9	8.748	8.748	sp|P54802|ANAG_HUMAN	Alpha-N-acetylglucosaminidase OS=Homo sapiens GN=NAGLU PE=1 SV=2	HUMAN	5
195	7.28	7.39	20.56	20.56	20.56	sp|P30044|PRDX5_HUMAN	Peroxiredoxin-5, mitochondrial OS=Homo sapiens GN=PRDX5 PE=1 SV=4	HUMAN	4
195	0	7.39	27.16	27.16	27.16	sp|P30044-2|PRDX5_HUMAN	Isoform Cytoplasmic+peroxisomal of Peroxiredoxin-5, mitochondrial OS=Homo sapiens GN=PRDX5	HUMAN	4
195	0	5.24	17.65	17.65	17.65	sp|P30044-3|PRDX5_HUMAN	Isoform 3 of Peroxiredoxin-5, mitochondrial OS=Homo sapiens GN=PRDX5	HUMAN	3
196	7.24	7.39	13.61	13.61	13.61	sp|P15289|ARSA_HUMAN	Arylsulfatase A OS=Homo sapiens GN=ARSA PE=1 SV=3	HUMAN	5
196	0	7.39	16.31	16.31	16.31	sp|P15289-2|ARSA_HUMAN	Isoform 2 of Arylsulfatase A OS=Homo sapiens GN=ARSA	HUMAN	5
197	7.19	7.28	11.1	5.594	4.283	sp|Q16706|MA2A1_HUMAN	Alpha-mannosidase 2 OS=Homo sapiens GN=MAN2A1 PE=1 SV=2	HUMAN	4
198	7.19	7.26	34.71	34.71	34.71	sp|P06312|KV401_HUMAN	Immunoglobulin kappa variable 4-1 OS=Homo sapiens GN=IGKV4-1 PE=1 SV=1	HUMAN	12
199	7.18	7.37	9.438	8.58	7.245	sp|Q02413|DSG1_HUMAN	Desmoglein-1 OS=Homo sapiens GN=DSG1 PE=1 SV=2	HUMAN	5
200	7.15	7.25	14.1	14.1	14.1	sp|Q9H173|SIL1_HUMAN	Nucleotide exchange factor SIL1 OS=Homo sapiens GN=SIL1 PE=1 SV=1	HUMAN	6
201	7.09	7.23	16.77	12.22	12.22	sp|P52209|6PGD_HUMAN	6-phosphogluconate dehydrogenase, decarboxylating OS=Homo sapiens GN=PGD PE=1 SV=3	HUMAN	4
201	0	7.23	17.23	12.55	12.55	sp|P52209-2|6PGD_HUMAN	Isoform 2 of 6-phosphogluconate dehydrogenase, decarboxylating OS=Homo sapiens GN=PGD	HUMAN	4
202	6.96	7.03	9.898	6.03	5.006	sp|O00462|MANBA_HUMAN	Beta-mannosidase OS=Homo sapiens GN=MANBA PE=2 SV=3	HUMAN	4
203	6.76	7.1	12.35	7.636	5.93	sp|P08603|CFAH_HUMAN	Complement factor H OS=Homo sapiens GN=CFH PE=1 SV=4	HUMAN	6
204	0	6.96	6.135	3.956	2.867	sp|P0C0L4|CO4A_HUMAN	Complement C4-A OS=Homo sapiens GN=C4A PE=1 SV=2	HUMAN	4
204	0	6.96	6.302	4.064	2.945	sp|P0C0L4-2|CO4A_HUMAN	Isoform 2 of Complement C4-A OS=Homo sapiens GN=C4A	HUMAN	4
204	6.72	6.96	6.135	3.956	2.867	sp|P0C0L5|CO4B_HUMAN	Complement C4-B OS=Homo sapiens GN=C4B PE=1 SV=2	HUMAN	4
205	6.6	6.62	24.93	24.93	20	sp|P02749|APOH_HUMAN	Beta-2-glycoprotein 1 OS=Homo sapiens GN=APOH PE=1 SV=3	HUMAN	4
206	6.59	6.61	79.59	70.41	70.41	sp|P04080|CYTB_HUMAN	Cystatin-B OS=Homo sapiens GN=CSTB PE=1 SV=2	HUMAN	4
207	6.5	6.52	21.07	20.66	20.66	sp|P31944|CASPE_HUMAN	Caspase-14 OS=Homo sapiens GN=CASP14 PE=1 SV=2	HUMAN	4
208	6.48	6.52	24.18	24.18	24.18	sp|P50897|PPT1_HUMAN	Palmitoyl-protein thioesterase 1 OS=Homo sapiens GN=PPT1 PE=1 SV=1	HUMAN	4
209	6.43	6.48	47.83	41.74	41.74	sp|A0A087WSY6|KVD15_HUMAN	Immunoglobulin kappa variable 3D-15 OS=Homo sapiens GN=IGKV3D-15 PE=3 SV=6	HUMAN	12
210	6.3	6.31	13.3	13.3	11.17	sp|Q06828|FMOD_HUMAN	Fibromodulin OS=Homo sapiens GN=FMOD PE=1 SV=2	HUMAN	5
211	6.2	6.21	9.227	9.013	7.082	sp|P04066|FUCO_HUMAN	Tissue alpha-L-fucosidase OS=Homo sapiens GN=FUCA1 PE=1 SV=4	HUMAN	3
212	6.17	6.18	16.96	13.92	11.14	sp|Q13510|ASAH1_HUMAN	Acid ceramidase OS=Homo sapiens GN=ASAH1 PE=1 SV=5	HUMAN	3
212	0	6.18	16.3	13.38	10.71	sp|Q13510-2|ASAH1_HUMAN	Isoform 2 of Acid ceramidase OS=Homo sapiens GN=ASAH1	HUMAN	3
212	0	6.01	14.4	11.31	11.31	sp|Q13510-3|ASAH1_HUMAN	Isoform 3 of Acid ceramidase OS=Homo sapiens GN=ASAH1	HUMAN	3
213	6.1	6.1	47.86	47.86	47.86	sp|P80748|LV321_HUMAN	Immunoglobulin lambda variable 3-21 OS=Homo sapiens GN=IGLV3-21 PE=1 SV=2	HUMAN	14
214	6.08	6.09	52.14	52.14	52.14	sp|A0A0C4DH31|HV118_HUMAN	Immunoglobulin heavy variable 1-18 OS=Homo sapiens GN=IGHV1-18 PE=3 SV=1	HUMAN	16
215	6.07	6.07	39.78	39.78	32.26	sp|P05109|S10A8_HUMAN	Protein S100-A8 OS=Homo sapiens GN=S100A8 PE=1 SV=1	HUMAN	6
216	6.06	6.06	28.57	18.68	12.45	sp|Q86UD1|OAF_HUMAN	Out at first protein homolog OS=Homo sapiens GN=OAF PE=2 SV=1	HUMAN	3
217	6.05	6.05	15.54	13.47	10.88	sp|P15309|PPAP_HUMAN	Prostatic acid phosphatase OS=Homo sapiens GN=ACPP PE=1 SV=3	HUMAN	3
217	0	6.05	14.35	12.44	10.05	sp|P15309-2|PPAP_HUMAN	Isoform 2 of Prostatic acid phosphatase OS=Homo sapiens GN=ACPP	HUMAN	3
217	0	6	14.16	11.9	11.9	sp|P15309-3|PPAP_HUMAN	Isoform 3 of Prostatic acid phosphatase OS=Homo sapiens GN=ACPP	HUMAN	3
218	0	27.04	51.4	46.73	46.73	sp|B9A064|IGLL5_HUMAN	Immunoglobulin lambda-like polypeptide 5 OS=Homo sapiens GN=IGLL5 PE=2 SV=2	HUMAN	36
218	0	27.03	96.23	86.79	86.79	sp|P0CG04|IGLC1_HUMAN	Immunoglobulin lambda constant 1 OS=Homo sapiens GN=IGLC1 PE=1 SV=1	HUMAN	34
218	6.03	29.06	63.89	59.26	55.56	sp|P0DOX8|IGL1_HUMAN	Immunoglobulin lambda-1 light chain OS=Homo sapiens PE=1 SV=1	HUMAN	38
219	6.03	6.12	28.71	14.52	12.87	sp|Q9UBR2|CATZ_HUMAN	Cathepsin Z OS=Homo sapiens GN=CTSZ PE=1 SV=1	HUMAN	3
220	6.03	6.03	11.19	8.912	8.912	sp|Q86YZ3|HORN_HUMAN	Hornerin OS=Homo sapiens GN=HRNR PE=1 SV=2	HUMAN	6
221	6.03	6.03	12.81	6.818	6.818	sp|Q9UBX1|CATF_HUMAN	Cathepsin F OS=Homo sapiens GN=CTSF PE=1 SV=1	HUMAN	3
222	6.03	6.03	21.43	18.3	18.3	sp|P30041|PRDX6_HUMAN	Peroxiredoxin-6 OS=Homo sapiens GN=PRDX6 PE=1 SV=3	HUMAN	3
223	6.02	6.02	15.73	9.052	9.052	sp|P01008|ANT3_HUMAN	Antithrombin-III OS=Homo sapiens GN=SERPINC1 PE=1 SV=1	HUMAN	3
224	6.02	6.02	28.57	18.3	18.3	sp|Q96BQ1|FAM3D_HUMAN	Protein FAM3D OS=Homo sapiens GN=FAM3D PE=1 SV=1	HUMAN	3
225	6.01	6.01	22.27	22.27	22.27	sp|P07477|TRY1_HUMAN	Trypsin-1 OS=Homo sapiens GN=PRSS1 PE=1 SV=1	HUMAN	26
226	6.01	6.01	18.13	6.679	6.679	sp|P05186|PPBT_HUMAN	Alkaline phosphatase, tissue-nonspecific isozyme OS=Homo sapiens GN=ALPL PE=1 SV=4	HUMAN	3
226	0	6.01	21.25	7.83	7.83	sp|P05186-2|PPBT_HUMAN	Isoform 2 of Alkaline phosphatase, tissue-nonspecific isozyme OS=Homo sapiens GN=ALPL	HUMAN	3
226	0	6.01	20.26	7.463	7.463	sp|P05186-3|PPBT_HUMAN	Isoform 3 of Alkaline phosphatase, tissue-nonspecific isozyme OS=Homo sapiens GN=ALPL	HUMAN	3
227	6	8.04	60.68	47.86	47.86	sp|A0A0C4DH29|HV103_HUMAN	Immunoglobulin heavy variable 1-3 OS=Homo sapiens GN=IGHV1-3 PE=3 SV=1	HUMAN	15
228	6	6	34.29	34.29	34.29	sp|P31949|S10AB_HUMAN	Protein S100-A11 OS=Homo sapiens GN=S100A11 PE=1 SV=2	HUMAN	3
229	6	6	34.65	33.66	33.66	sp|P31151|S10A7_HUMAN	Protein S100-A7 OS=Homo sapiens GN=S100A7 PE=1 SV=4	HUMAN	3
229	0	4	23.76	22.77	22.77	sp|Q86SG5|S1A7A_HUMAN	Protein S100-A7A OS=Homo sapiens GN=S100A7A PE=1 SV=3	HUMAN	2
230	6	6	29.13	29.13	29.13	sp|P62805|H4_HUMAN	Histone H4 OS=Homo sapiens GN=HIST1H4A PE=1 SV=2	HUMAN	3
231	6	6	32.45	32.45	32.45	sp|P61916|NPC2_HUMAN	Epididymal secretory protein E1 OS=Homo sapiens GN=NPC2 PE=1 SV=1	HUMAN	3
231	0	6	39.2	39.2	39.2	sp|P61916-2|NPC2_HUMAN	Isoform 2 of Epididymal secretory protein E1 OS=Homo sapiens GN=NPC2	HUMAN	3
232	6	6	37.01	37.01	37.01	sp|P00441|SODC_HUMAN	Superoxide dismutase [Cu-Zn] OS=Homo sapiens GN=SOD1 PE=1 SV=2	HUMAN	3
233	6	6	8.434	8.434	8.434	sp|O43505|B4GA1_HUMAN	Beta-1,4-glucuronyltransferase 1 OS=Homo sapiens GN=B4GAT1 PE=1 SV=1	HUMAN	3
234	5.86	10.43	34.68	31.05	31.05	sp|P31947|1433S_HUMAN	14-3-3 protein sigma OS=Homo sapiens GN=SFN PE=1 SV=1	HUMAN	8
234	0	10.43	35.65	35.65	35.65	sp|P31947-2|1433S_HUMAN	Isoform 2 of 14-3-3 protein sigma OS=Homo sapiens GN=SFN	HUMAN	8
235	5.81	5.93	10.24	6.412	3.93	sp|P15144|AMPN_HUMAN	Aminopeptidase N OS=Homo sapiens GN=ANPEP PE=1 SV=4	HUMAN	3
236	5.8	5.86	36.75	36.75	27.35	sp|A0A0A0MS14|HV145_HUMAN	Immunoglobulin heavy variable 1-45 OS=Homo sapiens GN=IGHV1-45 PE=3 SV=1	HUMAN	4
237	5.79	6	19.78	17.62	8.672	sp|P08582|TRFM_HUMAN	Melanotransferrin OS=Homo sapiens GN=MELTF PE=1 SV=2	HUMAN	5
238	5.74	5.87	14.99	13.14	10.47	sp|Q9UNW1|MINP1_HUMAN	Multiple inositol polyphosphate phosphatase 1 OS=Homo sapiens GN=MINPP1 PE=1 SV=1	HUMAN	4
238	0	4.4	11.22	11.22	11.22	sp|Q9UNW1-2|MINP1_HUMAN	Isoform 2 of Multiple inositol polyphosphate phosphatase 1 OS=Homo sapiens GN=MINPP1	HUMAN	3
238	0	4.4	12.32	12.32	12.32	sp|Q9UNW1-3|MINP1_HUMAN	Isoform 3 of Multiple inositol polyphosphate phosphatase 1 OS=Homo sapiens GN=MINPP1	HUMAN	3
239	5.53	5.61	17.43	17.43	13.43	sp|O75787|RENR_HUMAN	Renin receptor OS=Homo sapiens GN=ATP6AP2 PE=1 SV=2	HUMAN	3
239	0	5.61	19.18	19.18	14.78	sp|O75787-2|RENR_HUMAN	Isoform 2 of Renin receptor OS=Homo sapiens GN=ATP6AP2	HUMAN	3
240	5.51	5.62	16.46	14.77	8.65	sp|P02774|VTDB_HUMAN	Vitamin D-binding protein OS=Homo sapiens GN=GC PE=1 SV=1	HUMAN	3
240	0	4.25	16.48	14.2	5.966	sp|P02774-2|VTDB_HUMAN	Isoform 2 of Vitamin D-binding protein OS=Homo sapiens GN=GC	HUMAN	2
240	0	5.62	15.82	14.2	8.316	sp|P02774-3|VTDB_HUMAN	Isoform 3 of Vitamin D-binding protein OS=Homo sapiens GN=GC	HUMAN	3
241	5.5	5.61	15.59	7.464	4.391	sp|O43707|ACTN4_HUMAN	Alpha-actinin-4 OS=Homo sapiens GN=ACTN4 PE=1 SV=2	HUMAN	3
241	0	5.41	16.76	7.659	5.78	sp|O43707-2|ACTN4_HUMAN	Isoform ACTN4ISO of Alpha-actinin-4 OS=Homo sapiens GN=ACTN4	HUMAN	3
241	0	5.32	9.405	7.678	7.678	sp|O43707-3|ACTN4_HUMAN	Isoform 3 of Alpha-actinin-4 OS=Homo sapiens GN=ACTN4	HUMAN	3
242	5.45	5.54	5.834	4.138	3.392	sp|P01023|A2MG_HUMAN	Alpha-2-macroglobulin OS=Homo sapiens GN=A2M PE=1 SV=3	HUMAN	4
243	5.35	5.47	19.84	17.12	17.12	sp|P15328|FOLR1_HUMAN	Folate receptor alpha OS=Homo sapiens GN=FOLR1 PE=1 SV=3	HUMAN	4
244	5.31	5.39	23.2	14.4	14.4	sp|P17931|LEG3_HUMAN	Galectin-3 OS=Homo sapiens GN=LGALS3 PE=1 SV=5	HUMAN	3
245	5.16	5.32	7.288	4.596	3.086	sp|O75094|SLIT3_HUMAN	Slit homolog 3 protein OS=Homo sapiens GN=SLIT3 PE=2 SV=3	HUMAN	4
245	0	4.86	7.098	4.216	2.6	sp|O75094-2|SLIT3_HUMAN	Isoform 2 of Slit homolog 3 protein OS=Homo sapiens GN=SLIT3	HUMAN	3
245	0	5.32	7.541	4.755	3.193	sp|O75094-3|SLIT3_HUMAN	Isoform 3 of Slit homolog 3 protein OS=Homo sapiens GN=SLIT3	HUMAN	4
245	0	4.94	7.255	4.575	3.072	sp|O75094-4|SLIT3_HUMAN	Isoform 4 of Slit homolog 3 protein OS=Homo sapiens GN=SLIT3	HUMAN	4
246	5.05	5.11	8.298	8.298	8.298	sp|Q15904|VAS1_HUMAN	V-type proton ATPase subunit S1 OS=Homo sapiens GN=ATP6AP1 PE=1 SV=2	HUMAN	3
247	4.98	5.13	13.46	13.46	11.81	sp|P04075|ALDOA_HUMAN	Fructose-bisphosphate aldolase A OS=Homo sapiens GN=ALDOA PE=1 SV=2	HUMAN	3
247	0	5.13	11.72	11.72	10.29	sp|P04075-2|ALDOA_HUMAN	Isoform 2 of Fructose-bisphosphate aldolase A OS=Homo sapiens GN=ALDOA	HUMAN	3
248	4.94	5.01	65.75	41.78	41.78	sp|Q9NZT1|CALL5_HUMAN	Calmodulin-like protein 5 OS=Homo sapiens GN=CALML5 PE=1 SV=2	HUMAN	3
249	4.93	8.29	21.73	13.85	10.58	sp|Q8N1N4|K2C78_HUMAN	Keratin, type II cytoskeletal 78 OS=Homo sapiens GN=KRT78 PE=1 SV=2	HUMAN	8
250	4.88	4.95	63.7	63.7	63.7	sp|Q8NI22|MCFD2_HUMAN	Multiple coagulation factor deficiency protein 2 OS=Homo sapiens GN=MCFD2 PE=1 SV=1	HUMAN	7
251	4.86	4.93	63.25	63.25	63.25	sp|P01721|LV657_HUMAN	Immunoglobulin lambda variable 6-57 OS=Homo sapiens GN=IGLV6-57 PE=1 SV=2	HUMAN	4
252	4.75	4.82	7.248	5.906	5.906	sp|P14923|PLAK_HUMAN	Junction plakoglobin OS=Homo sapiens GN=JUP PE=1 SV=3	HUMAN	3
253	4.74	9.26	72.27	70.59	55.46	sp|A0A0B4J1V0|HV315_HUMAN	Immunoglobulin heavy variable 3-15 OS=Homo sapiens GN=IGHV3-15 PE=3 SV=1	HUMAN	14
254	4.67	4.69	51.69	51.69	51.69	sp|P35321|SPR1A_HUMAN	Cornifin-A OS=Homo sapiens GN=SPRR1A PE=1 SV=2	HUMAN	3
255	4.65	4.67	17.86	17.86	10.39	sp|P23280|CAH6_HUMAN	Carbonic anhydrase 6 OS=Homo sapiens GN=CA6 PE=1 SV=3	HUMAN	3
255	0	4.67	22.18	22.18	12.9	sp|P23280-3|CAH6_HUMAN	Isoform 3 of Carbonic anhydrase 6 OS=Homo sapiens GN=CA6	HUMAN	3
256	4.61	4.64	18.11	13.65	9.449	sp|P08174|DAF_HUMAN	Complement decay-accelerating factor OS=Homo sapiens GN=CD55 PE=1 SV=4	HUMAN	3
256	0	4.64	15.68	11.82	8.182	sp|P08174-2|DAF_HUMAN	Isoform 1 of Complement decay-accelerating factor OS=Homo sapiens GN=CD55	HUMAN	3
256	0	4.64	17.97	13.54	9.375	sp|P08174-3|DAF_HUMAN	Isoform 3 of Complement decay-accelerating factor OS=Homo sapiens GN=CD55	HUMAN	3
256	0	4.64	18.96	14.29	9.89	sp|P08174-4|DAF_HUMAN	Isoform 4 of Complement decay-accelerating factor OS=Homo sapiens GN=CD55	HUMAN	3
256	0	4.64	15.72	11.85	8.2	sp|P08174-5|DAF_HUMAN	Isoform 5 of Complement decay-accelerating factor OS=Homo sapiens GN=CD55	HUMAN	3
256	0	4.64	13.14	9.905	6.857	sp|P08174-6|DAF_HUMAN	Isoform 6 of Complement decay-accelerating factor OS=Homo sapiens GN=CD55	HUMAN	3
256	0	4.64	12.52	9.437	6.534	sp|P08174-7|DAF_HUMAN	Isoform 7 of Complement decay-accelerating factor OS=Homo sapiens GN=CD55	HUMAN	3
257	4.57	4.63	12.46	5.29	5.29	sp|P15311|EZRI_HUMAN	Ezrin OS=Homo sapiens GN=EZR PE=1 SV=4	HUMAN	3
258	4.57	4.59	8.351	8.351	8.351	sp|Q9GZM7|TINAL_HUMAN	Tubulointerstitial nephritis antigen-like OS=Homo sapiens GN=TINAGL1 PE=1 SV=1	HUMAN	3
258	0	4.59	8.945	8.945	8.945	sp|Q9GZM7-3|TINAL_HUMAN	Isoform 3 of Tubulointerstitial nephritis antigen-like OS=Homo sapiens GN=TINAGL1	HUMAN	3
259	0	4.58	40.61	40.61	40.61	sp|P0CG47|UBB_HUMAN	Polyubiquitin-B OS=Homo sapiens GN=UBB PE=1 SV=1	HUMAN	3
259	0	4.58	40.73	40.73	40.73	sp|P0CG48|UBC_HUMAN	Polyubiquitin-C OS=Homo sapiens GN=UBC PE=1 SV=3	HUMAN	3
259	0	4.58	19.87	19.87	19.87	sp|P62979|RS27A_HUMAN	Ubiquitin-40S ribosomal protein S27a OS=Homo sapiens GN=RPS27A PE=1 SV=2	HUMAN	3
259	4.56	4.58	24.22	24.22	24.22	sp|P62987|RL40_HUMAN	Ubiquitin-60S ribosomal protein L40 OS=Homo sapiens GN=UBA52 PE=1 SV=2	HUMAN	3
260	4.54	4.56	20.75	14.62	14.62	sp|P45877|PPIC_HUMAN	Peptidyl-prolyl cis-trans isomerase C OS=Homo sapiens GN=PPIC PE=1 SV=1	HUMAN	3
261	4.53	4.55	48.51	31.68	30.69	sp|P26447|S10A4_HUMAN	Protein S100-A4 OS=Homo sapiens GN=S100A4 PE=1 SV=1	HUMAN	3
262	4.46	4.54	25.9	21.08	15.36	sp|P00338|LDHA_HUMAN	L-lactate dehydrogenase A chain OS=Homo sapiens GN=LDHA PE=1 SV=2	HUMAN	4
262	0	3.66	24.09	18.25	14.96	sp|P00338-2|LDHA_HUMAN	Isoform 2 of L-lactate dehydrogenase A chain OS=Homo sapiens GN=LDHA	HUMAN	3
262	0	4.54	23.82	19.39	14.13	sp|P00338-3|LDHA_HUMAN	Isoform 3 of L-lactate dehydrogenase A chain OS=Homo sapiens GN=LDHA	HUMAN	4
262	0	4.1	28.1	22.26	15.33	sp|P00338-4|LDHA_HUMAN	Isoform 4 of L-lactate dehydrogenase A chain OS=Homo sapiens GN=LDHA	HUMAN	3
262	0	3.66	27.39	20.75	17.01	sp|P00338-5|LDHA_HUMAN	Isoform 5 of L-lactate dehydrogenase A chain OS=Homo sapiens GN=LDHA	HUMAN	3
263	4.29	4.35	34.17	34.17	17.09	sp|P37802|TAGL2_HUMAN	Transgelin-2 OS=Homo sapiens GN=TAGLN2 PE=1 SV=3	HUMAN	3
263	0	4.35	30.91	30.91	15.45	sp|P37802-2|TAGL2_HUMAN	Isoform 2 of Transgelin-2 OS=Homo sapiens GN=TAGLN2	HUMAN	3
264	4.29	4.31	17.04	14.25	10.34	sp|O14745|NHRF1_HUMAN	Na(+)/H(+) exchange regulatory cofactor NHE-RF1 OS=Homo sapiens GN=SLC9A3R1 PE=1 SV=4	HUMAN	3
265	4.28	4.3	1.857	1.496	1.083	sp|P12882|MYH1_HUMAN	Myosin-1 OS=Homo sapiens GN=MYH1 PE=1 SV=3	HUMAN	2
266	4.26	4.32	10.11	10.11	10.11	sp|P26572|MGAT1_HUMAN	Alpha-1,3-mannosyl-glycoprotein 2-beta-N-acetylglucosaminyltransferase OS=Homo sapiens GN=MGAT1 PE=1 SV=2	HUMAN	4
267	4.26	4.28	27.3	24.11	13.83	sp|Q16270|IBP7_HUMAN	Insulin-like growth factor-binding protein 7 OS=Homo sapiens GN=IGFBP7 PE=1 SV=1	HUMAN	2
267	0	4.28	27.6	24.37	13.98	sp|Q16270-2|IBP7_HUMAN	Isoform 2 of Insulin-like growth factor-binding protein 7 OS=Homo sapiens GN=IGFBP7	HUMAN	2
268	4.24	4.25	8.148	8.148	4.198	sp|Q96P63|SPB12_HUMAN	Serpin B12 OS=Homo sapiens GN=SERPINB12 PE=1 SV=1	HUMAN	2
268	0	4.25	7.765	7.765	4	sp|Q96P63-2|SPB12_HUMAN	Isoform 2 of Serpin B12 OS=Homo sapiens GN=SERPINB12	HUMAN	2
269	4.23	4.3	13.21	13.21	9.811	sp|P55064|AQP5_HUMAN	Aquaporin-5 OS=Homo sapiens GN=AQP5 PE=1 SV=1	HUMAN	3
270	4.2	4.21	10.87	7.504	5.207	sp|P33908|MA1A1_HUMAN	Mannosyl-oligosaccharide 1,2-alpha-mannosidase IA OS=Homo sapiens GN=MAN1A1 PE=1 SV=3	HUMAN	2
270	0	4	11.17	9.264	9.264	sp|P33908-2|MA1A1_HUMAN	Isoform 2 of Mannosyl-oligosaccharide 1,2-alpha-mannosidase IA OS=Homo sapiens GN=MAN1A1	HUMAN	2
271	4.19	4.2	17.96	14.41	5.765	sp|P68363|TBA1B_HUMAN	Tubulin alpha-1B chain OS=Homo sapiens GN=TUBA1B PE=1 SV=1	HUMAN	2
271	0	2.16	21.49	16.72	5.075	sp|P68363-2|TBA1B_HUMAN	Isoform 2 of Tubulin alpha-1B chain OS=Homo sapiens GN=TUBA1B	HUMAN	1
271	0	4.12	14.86	11.31	5.765	sp|Q71U36|TBA1A_HUMAN	Tubulin alpha-1A chain OS=Homo sapiens GN=TUBA1A PE=1 SV=1	HUMAN	2
271	0	4.12	16.11	12.26	6.25	sp|Q71U36-2|TBA1A_HUMAN	Isoform 2 of Tubulin alpha-1A chain OS=Homo sapiens GN=TUBA1A	HUMAN	2
271	0	2.16	14.25	10.69	2.004	sp|Q9BQE3|TBA1C_HUMAN	Tubulin alpha-1C chain OS=Homo sapiens GN=TUBA1C PE=1 SV=1	HUMAN	1
272	4.19	4.2	28.19	18.12	18.12	sp|O00560|SDCB1_HUMAN	Syntenin-1 OS=Homo sapiens GN=SDCBP PE=1 SV=1	HUMAN	3
272	0	2.16	22.22	12.12	12.12	sp|O00560-2|SDCB1_HUMAN	Isoform 2 of Syntenin-1 OS=Homo sapiens GN=SDCBP	HUMAN	2
272	0	4.2	28.77	18.49	18.49	sp|O00560-3|SDCB1_HUMAN	Isoform 3 of Syntenin-1 OS=Homo sapiens GN=SDCBP	HUMAN	3
273	4.15	4.16	34.69	34.69	26.53	sp|P02778|CXL10_HUMAN	C-X-C motif chemokine 10 OS=Homo sapiens GN=CXCL10 PE=1 SV=2	HUMAN	2
274	4.15	4.16	24.58	24.58	24.58	sp|A0A075B6J9|LV218_HUMAN	Immunoglobulin lambda variable 2-18 OS=Homo sapiens GN=IGLV2-18 PE=3 SV=2	HUMAN	8
275	4.09	8.18	15.48	11.46	7.895	sp|P11142|HSP7C_HUMAN	Heat shock cognate 71 kDa protein OS=Homo sapiens GN=HSPA8 PE=1 SV=1	HUMAN	5
275	0	8.06	18.05	12.78	10.34	sp|P11142-2|HSP7C_HUMAN	Isoform 2 of Heat shock cognate 71 kDa protein OS=Homo sapiens GN=HSPA8	HUMAN	5
276	4.06	4.06	2.775	2.775	2.775	sp|Q02487|DSC2_HUMAN	Desmocollin-2 OS=Homo sapiens GN=DSC2 PE=1 SV=1	HUMAN	3
276	0	4.06	2.952	2.952	2.952	sp|Q02487-2|DSC2_HUMAN	Isoform 2B of Desmocollin-2 OS=Homo sapiens GN=DSC2	HUMAN	3
277	4.02	4.02	43.7	43.7	43.7	sp|P01706|LV211_HUMAN	Immunoglobulin lambda variable 2-11 OS=Homo sapiens GN=IGLV2-11 PE=1 SV=2	HUMAN	7
278	4.02	4.02	10.66	7.65	7.65	sp|P04222|1C03_HUMAN	HLA class I histocompatibility antigen, Cw-3 alpha chain OS=Homo sapiens GN=HLA-C PE=1 SV=2	HUMAN	2
278	0	4	7.735	7.735	7.735	sp|P30492|1B54_HUMAN	HLA class I histocompatibility antigen, B-54 alpha chain OS=Homo sapiens GN=HLA-B PE=1 SV=1	HUMAN	2
278	0	2.02	4.918	3.825	3.825	sp|P30501|1C02_HUMAN	HLA class I histocompatibility antigen, Cw-2 alpha chain OS=Homo sapiens GN=HLA-C PE=1 SV=1	HUMAN	1
278	0	4	7.65	7.65	7.65	sp|P30508|1C12_HUMAN	HLA class I histocompatibility antigen, Cw-12 alpha chain OS=Homo sapiens GN=HLA-C PE=1 SV=2	HUMAN	2
278	0	4	7.65	7.65	7.65	sp|P30510|1C14_HUMAN	HLA class I histocompatibility antigen, Cw-14 alpha chain OS=Homo sapiens GN=HLA-C PE=1 SV=2	HUMAN	2
278	0	4.02	8.743	7.65	7.65	sp|Q07000|1C15_HUMAN	HLA class I histocompatibility antigen, Cw-15 alpha chain OS=Homo sapiens GN=HLA-C PE=1 SV=1	HUMAN	2
278	0	4	7.65	7.65	7.65	sp|Q29960|1C16_HUMAN	HLA class I histocompatibility antigen, Cw-16 alpha chain OS=Homo sapiens GN=HLA-C PE=1 SV=1	HUMAN	2
278	0	4	8.589	8.589	8.589	sp|Q29960-2|1C16_HUMAN	Isoform 2 of HLA class I histocompatibility antigen, Cw-16 alpha chain OS=Homo sapiens GN=HLA-C	HUMAN	2
278	0	4	7.527	7.527	7.527	sp|Q95604|1C17_HUMAN	HLA class I histocompatibility antigen, Cw-17 alpha chain OS=Homo sapiens GN=HLA-C PE=1 SV=1	HUMAN	2
279	4.01	4.01	51.75	27.19	27.19	sp|A0A0A0MT36|KVD21_HUMAN	Immunoglobulin kappa variable 6D-21 OS=Homo sapiens GN=IGKV6D-21 PE=3 SV=1	HUMAN	3
280	4.01	4.01	11.56	4.774	4.774	sp|P15291|B4GT1_HUMAN	Beta-1,4-galactosyltransferase 1 OS=Homo sapiens GN=B4GALT1 PE=1 SV=5	HUMAN	2
280	0	4.01	11.95	4.935	4.935	sp|P15291-2|B4GT1_HUMAN	Isoform Short of Beta-1,4-galactosyltransferase 1 OS=Homo sapiens GN=B4GALT1	HUMAN	2
281	4.01	4.01	64.41	64.41	64.41	sp|P01703|LV140_HUMAN	Immunoglobulin lambda variable 1-40 OS=Homo sapiens GN=IGLV1-40 PE=1 SV=2	HUMAN	6
282	4	40.1	42.02	40.25	38.65	sp|P04259|K2C6B_HUMAN	Keratin, type II cytoskeletal 6B OS=Homo sapiens GN=KRT6B PE=1 SV=5	HUMAN	24
283	4	16.7	74.36	69.23	69.23	sp|A0A0B4J1X5|HV374_HUMAN	Immunoglobulin heavy variable 3-74 OS=Homo sapiens GN=IGHV3-74 PE=3 SV=1	HUMAN	45
284	4	8.83	55.93	50.85	50.85	sp|A0A0B4J1X8|HV343_HUMAN	Immunoglobulin heavy variable 3-43 OS=Homo sapiens GN=IGHV3-43 PE=3 SV=1	HUMAN	17
285	4	8.07	49.57	44.44	44.44	sp|P01602|KV105_HUMAN	Immunoglobulin kappa variable 1-5 OS=Homo sapiens GN=IGKV1-5 PE=1 SV=2	HUMAN	23
286	4	8.04	61.54	45.3	45.3	sp|P01743|HV146_HUMAN	Immunoglobulin heavy variable 1-46 OS=Homo sapiens GN=IGHV1-46 PE=1 SV=2	HUMAN	14
287	4	6	57.26	52.14	44.44	sp|P04430|KV116_HUMAN	Immunoglobulin kappa variable 1-16 OS=Homo sapiens GN=IGKV1-16 PE=1 SV=2	HUMAN	11
288	4	6	23.14	23.14	23.14	sp|A0A0B4J1U7|HV601_HUMAN	Immunoglobulin heavy variable 6-1 OS=Homo sapiens GN=IGHV6-1 PE=3 SV=1	HUMAN	6
288	0	2	4.217	4.217	4.217	sp|Q96M19|CL067_HUMAN	Putative transmembrane protein encoded by LINC00477 OS=Homo sapiens GN=LINC00477 PE=5 SV=1	HUMAN	1
289	4	4.01	8.907	5.466	5.466	sp|O95965|ITGBL_HUMAN	Integrin beta-like protein 1 OS=Homo sapiens GN=ITGBL1 PE=2 SV=1	HUMAN	2
289	0	4.01	12.46	7.649	7.649	sp|O95965-2|ITGBL_HUMAN	Isoform 2 of Integrin beta-like protein 1 OS=Homo sapiens GN=ITGBL1	HUMAN	2
289	0	4.01	10.97	6.733	6.733	sp|O95965-3|ITGBL_HUMAN	Isoform 3 of Integrin beta-like protein 1 OS=Homo sapiens GN=ITGBL1	HUMAN	2
290	4	4	41.04	41.04	24.63	sp|Q99954|SMR3A_HUMAN	Submaxillary gland androgen-regulated protein 3A OS=Homo sapiens GN=SMR3A PE=1 SV=2	HUMAN	4
291	4	4	6.25	4.883	3.32	sp|P0DOX3|IGD_HUMAN	Immunoglobulin delta heavy chain OS=Homo sapiens PE=1 SV=1	HUMAN	2
292	4	4	10.83	6.111	6.111	sp|Q5SGD2|PPM1L_HUMAN	Protein phosphatase 1L OS=Homo sapiens GN=PPM1L PE=1 SV=1	HUMAN	2
292	0	2	14.36	4.972	4.972	sp|Q5SGD2-2|PPM1L_HUMAN	Isoform 2 of Protein phosphatase 1L OS=Homo sapiens GN=PPM1L	HUMAN	1
292	0	2	11.16	3.863	3.863	sp|Q5SGD2-3|PPM1L_HUMAN	Isoform 3 of Protein phosphatase 1L OS=Homo sapiens GN=PPM1L	HUMAN	1
292	0	2	6.701	6.701	6.701	sp|Q5SGD2-4|PPM1L_HUMAN	Isoform 4 of Protein phosphatase 1L OS=Homo sapiens GN=PPM1L	HUMAN	1
293	4	4	38.66	38.66	38.66	sp|P01817|HV205_HUMAN	Immunoglobulin heavy variable 2-5 OS=Homo sapiens GN=IGHV2-5 PE=1 SV=2	HUMAN	3
294	4	4	19.55	15	15	sp|O75629|CREG1_HUMAN	Protein CREG1 OS=Homo sapiens GN=CREG1 PE=1 SV=1	HUMAN	2
295	0	4	21.54	21.54	21.54	sp|P04908|H2A1B_HUMAN	Histone H2A type 1-B/E OS=Homo sapiens GN=HIST1H2AB PE=1 SV=2	HUMAN	2
295	0	2	7.031	7.031	7.031	sp|P0C0S5|H2AZ_HUMAN	Histone H2A.Z OS=Homo sapiens GN=H2AFZ PE=1 SV=2	HUMAN	1
295	0	4	21.54	21.54	21.54	sp|P0C0S8|H2A1_HUMAN	Histone H2A type 1 OS=Homo sapiens GN=HIST1H2AG PE=1 SV=2	HUMAN	2
295	0	2.59	19.58	19.58	19.58	sp|P16104|H2AX_HUMAN	Histone H2AX OS=Homo sapiens GN=H2AFX PE=1 SV=2	HUMAN	2
295	0	4	21.54	21.54	21.54	sp|P20671|H2A1D_HUMAN	Histone H2A type 1-D OS=Homo sapiens GN=HIST1H2AD PE=1 SV=2	HUMAN	2
295	0	4	21.71	21.71	21.71	sp|Q16777|H2A2C_HUMAN	Histone H2A type 2-C OS=Homo sapiens GN=HIST2H2AC PE=1 SV=4	HUMAN	2
295	0	4	21.54	21.54	21.54	sp|Q6FI13|H2A2A_HUMAN	Histone H2A type 2-A OS=Homo sapiens GN=HIST2H2AA3 PE=1 SV=3	HUMAN	2
295	0	2	7.031	7.031	7.031	sp|Q71UI9|H2AV_HUMAN	Histone H2A.V OS=Homo sapiens GN=H2AFV PE=1 SV=3	HUMAN	1
295	0	2	7.895	7.895	7.895	sp|Q71UI9-2|H2AV_HUMAN	Isoform 2 of Histone H2A.V OS=Homo sapiens GN=H2AFV	HUMAN	1
295	0	2	13.64	13.64	13.64	sp|Q71UI9-5|H2AV_HUMAN	Isoform 5 of Histone H2A.V OS=Homo sapiens GN=H2AFV	HUMAN	1
295	0	4	21.54	21.54	21.54	sp|Q7L7L0|H2A3_HUMAN	Histone H2A type 3 OS=Homo sapiens GN=HIST3H2A PE=1 SV=3	HUMAN	2
295	0	2.59	21.54	21.54	21.54	sp|Q8IUE6|H2A2B_HUMAN	Histone H2A type 2-B OS=Homo sapiens GN=HIST2H2AB PE=1 SV=3	HUMAN	2
295	0	4	21.54	21.54	21.54	sp|Q93077|H2A1C_HUMAN	Histone H2A type 1-C OS=Homo sapiens GN=HIST1H2AC PE=1 SV=3	HUMAN	2
295	0	4	21.88	21.88	21.88	sp|Q96KK5|H2A1H_HUMAN	Histone H2A type 1-H OS=Homo sapiens GN=HIST1H2AH PE=1 SV=3	HUMAN	2
295	0	2.59	21.37	21.37	21.37	sp|Q96QV6|H2A1A_HUMAN	Histone H2A type 1-A OS=Homo sapiens GN=HIST1H2AA PE=1 SV=3	HUMAN	2
295	0	4	21.88	21.88	21.88	sp|Q99878|H2A1J_HUMAN	Histone H2A type 1-J OS=Homo sapiens GN=HIST1H2AJ PE=1 SV=3	HUMAN	2
295	4	4	21.71	21.71	21.71	sp|Q9BTM1|H2AJ_HUMAN	Histone H2A.J OS=Homo sapiens GN=H2AFJ PE=1 SV=1	HUMAN	2
295	0	2	5.96	5.96	5.96	sp|Q9BTM1-2|H2AJ_HUMAN	Isoform 2 of Histone H2A.J OS=Homo sapiens GN=H2AFJ	HUMAN	1
296	4	4	5.787	5.787	5.787	sp|Q8NBS9|TXND5_HUMAN	Thioredoxin domain-containing protein 5 OS=Homo sapiens GN=TXNDC5 PE=1 SV=2	HUMAN	2
296	0	4	7.716	7.716	7.716	sp|Q8NBS9-2|TXND5_HUMAN	Isoform 2 of Thioredoxin domain-containing protein 5 OS=Homo sapiens GN=TXNDC5	HUMAN	2
297	0	2	1.322	1.322	1.322	RRRRRsp|O60383|GDF9_HUMAN	REVERSED Growth/differentiation factor 9 OS=Homo sapiens GN=GDF9 PE=1 SV=1	HUMAN	1
297	0	4	15.96	15.96	15.96	sp|P59665|DEF1_HUMAN	Neutrophil defensin 1 OS=Homo sapiens GN=DEFA1 PE=1 SV=1	HUMAN	2
297	4	4	15.96	15.96	15.96	sp|P59666|DEF3_HUMAN	Neutrophil defensin 3 OS=Homo sapiens GN=DEFA3 PE=1 SV=1	HUMAN	2
298	4	4	19.77	19.77	19.77	sp|P18510|IL1RA_HUMAN	Interleukin-1 receptor antagonist protein OS=Homo sapiens GN=IL1RN PE=1 SV=1	HUMAN	2
298	0	4	22.01	22.01	22.01	sp|P18510-2|IL1RA_HUMAN	Isoform 2 of Interleukin-1 receptor antagonist protein OS=Homo sapiens GN=IL1RN	HUMAN	2
298	0	4	19.44	19.44	19.44	sp|P18510-3|IL1RA_HUMAN	Isoform 3 of Interleukin-1 receptor antagonist protein OS=Homo sapiens GN=IL1RN	HUMAN	2
298	0	4	24.48	24.48	24.48	sp|P18510-4|IL1RA_HUMAN	Isoform 4 of Interleukin-1 receptor antagonist protein OS=Homo sapiens GN=IL1RN	HUMAN	2
299	4	4	2.965	2.965	2.965	sp|P16070|CD44_HUMAN	CD44 antigen OS=Homo sapiens GN=CD44 PE=1 SV=3	HUMAN	2
299	0	4	4.462	4.462	4.462	sp|P16070-10|CD44_HUMAN	Isoform 10 of CD44 antigen OS=Homo sapiens GN=CD44	HUMAN	2
299	0	4	5.128	5.128	5.128	sp|P16070-11|CD44_HUMAN	Isoform 11 of CD44 antigen OS=Homo sapiens GN=CD44	HUMAN	2
299	0	4	6.094	6.094	6.094	sp|P16070-12|CD44_HUMAN	Isoform 12 of CD44 antigen OS=Homo sapiens GN=CD44	HUMAN	2
299	0	4	5.176	5.176	5.176	sp|P16070-13|CD44_HUMAN	Isoform 13 of CD44 antigen OS=Homo sapiens GN=CD44	HUMAN	2
299	0	4	5.556	5.556	5.556	sp|P16070-14|CD44_HUMAN	Isoform 14 of CD44 antigen OS=Homo sapiens GN=CD44	HUMAN	2
299	0	4	7.483	7.483	7.483	sp|P16070-15|CD44_HUMAN	Isoform 15 of CD44 antigen OS=Homo sapiens GN=CD44	HUMAN	2
299	0	4	3.293	3.293	3.293	sp|P16070-16|CD44_HUMAN	Isoform 16 of CD44 antigen OS=Homo sapiens GN=CD44	HUMAN	2
299	0	4	3.184	3.184	3.184	sp|P16070-17|CD44_HUMAN	Isoform 17 of CD44 antigen OS=Homo sapiens GN=CD44	HUMAN	2
299	0	4	6.471	6.471	6.471	sp|P16070-18|CD44_HUMAN	Isoform 18 of CD44 antigen OS=Homo sapiens GN=CD44	HUMAN	2
299	0	4	3.094	3.094	3.094	sp|P16070-3|CD44_HUMAN	Isoform 3 of CD44 antigen OS=Homo sapiens GN=CD44	HUMAN	2
299	0	4	3.147	3.147	3.147	sp|P16070-4|CD44_HUMAN	Isoform 4 of CD44 antigen OS=Homo sapiens GN=CD44	HUMAN	2
299	0	4	2.997	2.997	2.997	sp|P16070-5|CD44_HUMAN	Isoform 5 of CD44 antigen OS=Homo sapiens GN=CD44	HUMAN	2
299	0	4	3.147	3.147	3.147	sp|P16070-6|CD44_HUMAN	Isoform 6 of CD44 antigen OS=Homo sapiens GN=CD44	HUMAN	2
299	0	4	3.086	3.086	3.086	sp|P16070-7|CD44_HUMAN	Isoform 7 of CD44 antigen OS=Homo sapiens GN=CD44	HUMAN	2
299	0	4	3.264	3.264	3.264	sp|P16070-8|CD44_HUMAN	Isoform 8 of CD44 antigen OS=Homo sapiens GN=CD44	HUMAN	2
299	0	4	3.259	3.259	3.259	sp|P16070-9|CD44_HUMAN	Isoform 9 of CD44 antigen OS=Homo sapiens GN=CD44	HUMAN	2
300	4	4	17.39	17.39	17.39	sp|P14174|MIF_HUMAN	Macrophage migration inhibitory factor OS=Homo sapiens GN=MIF PE=1 SV=4	HUMAN	2
301	4	4	13.87	13.87	13.87	sp|P14138|EDN3_HUMAN	Endothelin-3 OS=Homo sapiens GN=EDN3 PE=1 SV=1	HUMAN	2
301	0	2	7.143	7.143	7.143	sp|P14138-2|EDN3_HUMAN	Isoform Short of Endothelin-3 OS=Homo sapiens GN=EDN3	HUMAN	1
301	0	2	7.763	7.763	7.763	sp|P14138-3|EDN3_HUMAN	Isoform 3 of Endothelin-3 OS=Homo sapiens GN=EDN3	HUMAN	1
302	4	4	7.563	7.563	7.563	sp|P08962|CD63_HUMAN	CD63 antigen OS=Homo sapiens GN=CD63 PE=1 SV=2	HUMAN	2
302	0	4	8.372	8.372	8.372	sp|P08962-2|CD63_HUMAN	Isoform 2 of CD63 antigen OS=Homo sapiens GN=CD63	HUMAN	2
302	0	4	11.54	11.54	11.54	sp|P08962-3|CD63_HUMAN	Isoform 3 of CD63 antigen OS=Homo sapiens GN=CD63	HUMAN	2
303	4	4	5.439	5.439	5.439	sp|P04004|VTNC_HUMAN	Vitronectin OS=Homo sapiens GN=VTN PE=1 SV=1	HUMAN	2
304	4	4	15.64	15.64	15.64	sp|O60888|CUTA_HUMAN	Protein CutA OS=Homo sapiens GN=CUTA PE=1 SV=2	HUMAN	2
304	0	4	14.14	14.14	14.14	sp|O60888-2|CUTA_HUMAN	Isoform A of Protein CutA OS=Homo sapiens GN=CUTA	HUMAN	2
304	0	4	17.95	17.95	17.95	sp|O60888-3|CUTA_HUMAN	Isoform C of Protein CutA OS=Homo sapiens GN=CUTA	HUMAN	2
305	3.77	3.89	14.47	10.64	10.64	sp|P58499|FAM3B_HUMAN	Protein FAM3B OS=Homo sapiens GN=FAM3B PE=1 SV=2	HUMAN	2
305	0	3.89	12.41	9.124	9.124	sp|P58499-2|FAM3B_HUMAN	Isoform A of Protein FAM3B OS=Homo sapiens GN=FAM3B	HUMAN	2
305	0	3.89	18.18	13.37	13.37	sp|P58499-3|FAM3B_HUMAN	Isoform C of Protein FAM3B OS=Homo sapiens GN=FAM3B	HUMAN	2
306	3.67	3.85	16.26	16.26	16.26	sp|A0A0B4J1Y8|LV949_HUMAN	Immunoglobulin lambda variable 9-49 OS=Homo sapiens GN=IGLV9-49 PE=1 SV=1	HUMAN	4
307	3.61	3.8	61.67	55.83	55.83	sp|A0A0C4DH68|KV224_HUMAN	Immunoglobulin kappa variable 2-24 OS=Homo sapiens GN=IGKV2-24 PE=3 SV=1	HUMAN	7
308	3.45	3.58	8.879	7.424	4.512	sp|P21980|TGM2_HUMAN	Protein-glutamine gamma-glutamyltransferase 2 OS=Homo sapiens GN=TGM2 PE=1 SV=2	HUMAN	2
308	0	3.55	9.307	7.482	5.657	sp|P21980-2|TGM2_HUMAN	Isoform 2 of Protein-glutamine gamma-glutamyltransferase 2 OS=Homo sapiens GN=TGM2	HUMAN	2
308	0	2.03	8.023	8.023	5.158	sp|P21980-3|TGM2_HUMAN	Isoform 3 of Protein-glutamine gamma-glutamyltransferase 2 OS=Homo sapiens GN=TGM2	HUMAN	1
309	3.44	3.55	6.586	3.986	3.986	sp|O95793|STAU1_HUMAN	Double-stranded RNA-binding protein Staufen homolog 1 OS=Homo sapiens GN=STAU1 PE=1 SV=2	HUMAN	2
309	0	3.55	7.661	4.637	4.637	sp|O95793-2|STAU1_HUMAN	Isoform Short of Double-stranded RNA-binding protein Staufen homolog 1 OS=Homo sapiens GN=STAU1	HUMAN	2
309	0	3.55	7.57	4.582	4.582	sp|O95793-3|STAU1_HUMAN	Isoform 3 of Double-stranded RNA-binding protein Staufen homolog 1 OS=Homo sapiens GN=STAU1	HUMAN	2
310	0	5.61	49.57	49.57	49.57	sp|P01593|KVD33_HUMAN	Immunoglobulin kappa variable 1D-33 OS=Homo sapiens GN=IGKV1D-33 PE=1 SV=2	HUMAN	13
310	3.4	5.61	49.57	49.57	49.57	sp|P01594|KV133_HUMAN	Immunoglobulin kappa variable 1-33 OS=Homo sapiens GN=IGKV1-33 PE=1 SV=2	HUMAN	13
311	3.36	3.48	17	15.01	4.636	sp|P02679|FIBG_HUMAN	Fibrinogen gamma chain OS=Homo sapiens GN=FGG PE=1 SV=3	HUMAN	2
311	0	3.48	17.62	15.56	4.805	sp|P02679-2|FIBG_HUMAN	Isoform Gamma-A of Fibrinogen gamma chain OS=Homo sapiens GN=FGG	HUMAN	2
312	3.33	3.43	6.562	6.562	6.562	sp|P08758|ANXA5_HUMAN	Annexin A5 OS=Homo sapiens GN=ANXA5 PE=1 SV=2	HUMAN	2
313	0	16.42	64.96	51.28	51.28	sp|P01768|HV330_HUMAN	Immunoglobulin heavy variable 3-30 OS=Homo sapiens GN=IGHV3-30 PE=1 SV=2	HUMAN	30
313	0	14.39	52.14	38.46	38.46	sp|P01772|HV333_HUMAN	Immunoglobulin heavy variable 3-33 OS=Homo sapiens GN=IGHV3-33 PE=1 SV=2	HUMAN	35
313	0	14.53	64.96	51.28	51.28	sp|P0DP02|HVC33_HUMAN	Immunoglobulin heavy variable 3-30-3 OS=Homo sapiens GN=IGHV3-30-3 PE=3 SV=1	HUMAN	37
313	3.32	16.42	64.96	51.28	51.28	sp|P0DP03|HV335_HUMAN	Immunoglobulin heavy variable 3-30-5 OS=Homo sapiens GN=IGHV3-30-5 PE=3 SV=1	HUMAN	30
314	0	2	3.153	3.153	3.153	sp|A6NNZ2|TBB8L_HUMAN	Tubulin beta-8 chain-like protein LOC260334 OS=Homo sapiens PE=1 SV=1	HUMAN	1
314	0	2.35	16.22	10.36	6.982	sp|P04350|TBB4A_HUMAN	Tubulin beta-4A chain OS=Homo sapiens GN=TUBB4A PE=1 SV=2	HUMAN	2
314	0	3.18	19.59	11.04	11.04	sp|P07437|TBB5_HUMAN	Tubulin beta chain OS=Homo sapiens GN=TUBB PE=1 SV=2	HUMAN	3
314	3.29	3.51	22.92	17.08	11.01	sp|P68371|TBB4B_HUMAN	Tubulin beta-4B chain OS=Homo sapiens GN=TUBB4B PE=1 SV=1	HUMAN	3
314	0	3.18	14.16	11.01	11.01	sp|Q13885|TBB2A_HUMAN	Tubulin beta-2A chain OS=Homo sapiens GN=TUBB2A PE=1 SV=1	HUMAN	3
314	0	2.06	6.532	6.532	3.153	sp|Q3ZCM7|TBB8_HUMAN	Tubulin beta-8 chain OS=Homo sapiens GN=TUBB8 PE=1 SV=2	HUMAN	1
314	0	2.01	8.52	3.139	3.139	sp|Q9BUF5|TBB6_HUMAN	Tubulin beta-6 chain OS=Homo sapiens GN=TUBB6 PE=1 SV=1	HUMAN	1
314	0	3.18	14.16	11.01	11.01	sp|Q9BVA1|TBB2B_HUMAN	Tubulin beta-2B chain OS=Homo sapiens GN=TUBB2B PE=1 SV=1	HUMAN	3
315	3.24	3.38	17.04	17.04	12.56	sp|Q9UBS3|DNJB9_HUMAN	DnaJ homolog subfamily B member 9 OS=Homo sapiens GN=DNAJB9 PE=1 SV=1	HUMAN	2
316	3.23	3.35	13.82	7.818	3.455	sp|O43405|COCH_HUMAN	Cochlin OS=Homo sapiens GN=COCH PE=1 SV=1	HUMAN	2
316	0	3.27	12.55	5.87	3.846	sp|O43405-2|COCH_HUMAN	Isoform 2 of Cochlin OS=Homo sapiens GN=COCH	HUMAN	2
317	3.18	7.73	65.55	48.74	48.74	sp|A0A0B4J1V6|HV373_HUMAN	Immunoglobulin heavy variable 3-73 OS=Homo sapiens GN=IGHV3-73 PE=3 SV=1	HUMAN	8
318	3.16	5.28	9.589	6.6	6.6	sp|P14625|ENPL_HUMAN	Endoplasmin OS=Homo sapiens GN=HSP90B1 PE=1 SV=1	HUMAN	4
319	3.12	3.22	35.48	35.48	35.48	sp|Q13296|SG2A2_HUMAN	Mammaglobin-A OS=Homo sapiens GN=SCGB2A2 PE=1 SV=1	HUMAN	3
319	0	3.22	36.67	36.67	36.67	sp|Q13296-2|SG2A2_HUMAN	Isoform 2 of Mammaglobin-A OS=Homo sapiens GN=SCGB2A2	HUMAN	3
320	2.95	15.83	25	18.75	17.36	sp|Q04695|K1C17_HUMAN	Keratin, type I cytoskeletal 17 OS=Homo sapiens GN=KRT17 PE=1 SV=2	HUMAN	9
321	2.88	3.01	14.63	11.04	7.164	sp|P09668|CATH_HUMAN	Pro-cathepsin H OS=Homo sapiens GN=CTSH PE=1 SV=4	HUMAN	3
322	0	2.97	7.735	7.735	7.735	sp|P01889|1B07_HUMAN	HLA class I histocompatibility antigen, B-7 alpha chain OS=Homo sapiens GN=HLA-B PE=1 SV=3	HUMAN	2
322	0	2	3.867	3.867	3.867	sp|P01893|HLAH_HUMAN	Putative HLA class I histocompatibility antigen, alpha chain H OS=Homo sapiens GN=HLA-H PE=5 SV=3	HUMAN	1
322	0	4	7.65	7.65	7.65	sp|P10321|1C07_HUMAN	HLA class I histocompatibility antigen, Cw-7 alpha chain OS=Homo sapiens GN=HLA-C PE=1 SV=3	HUMAN	2
322	0	2	3.911	3.911	3.911	sp|P13747|HLAE_HUMAN	HLA class I histocompatibility antigen, alpha chain E OS=Homo sapiens GN=HLA-E PE=1 SV=3	HUMAN	1
322	0	2.95	7.735	7.735	7.735	sp|P18463|1B37_HUMAN	HLA class I histocompatibility antigen, B-37 alpha chain OS=Homo sapiens GN=HLA-B PE=1 SV=1	HUMAN	2
322	0	2.97	7.735	7.735	7.735	sp|P30460|1B08_HUMAN	HLA class I histocompatibility antigen, B-8 alpha chain OS=Homo sapiens GN=HLA-B PE=1 SV=1	HUMAN	2
322	0	2.97	7.735	7.735	7.735	sp|P30462|1B14_HUMAN	HLA class I histocompatibility antigen, B-14 alpha chain OS=Homo sapiens GN=HLA-B PE=1 SV=1	HUMAN	2
322	0	2.97	7.735	7.735	7.735	sp|P30475|1B39_HUMAN	HLA class I histocompatibility antigen, B-39 alpha chain OS=Homo sapiens GN=HLA-B PE=1 SV=1	HUMAN	2
322	0	2.97	7.735	7.735	7.735	sp|P30480|1B42_HUMAN	HLA class I histocompatibility antigen, B-42 alpha chain OS=Homo sapiens GN=HLA-B PE=1 SV=1	HUMAN	2
322	0	2.95	7.735	7.735	7.735	sp|P30486|1B48_HUMAN	HLA class I histocompatibility antigen, B-48 alpha chain OS=Homo sapiens GN=HLA-B PE=1 SV=1	HUMAN	2
322	0	4	7.65	7.65	7.65	sp|P30499|1C01_HUMAN	HLA class I histocompatibility antigen, Cw-1 alpha chain OS=Homo sapiens GN=HLA-C PE=1 SV=1	HUMAN	2
322	0	2.97	7.735	7.735	7.735	sp|Q29718|1B82_HUMAN	HLA class I histocompatibility antigen, B-82 alpha chain OS=Homo sapiens GN=HLA-B PE=1 SV=1	HUMAN	2
322	0	2.97	7.735	7.735	7.735	sp|Q29836|1B67_HUMAN	HLA class I histocompatibility antigen, B-67 alpha chain OS=Homo sapiens GN=HLA-B PE=1 SV=1	HUMAN	2
322	0	4	7.65	7.65	7.65	sp|Q29865|1C18_HUMAN	HLA class I histocompatibility antigen, Cw-18 alpha chain OS=Homo sapiens GN=HLA-C PE=1 SV=1	HUMAN	2
322	0	4	7.65	7.65	7.65	sp|Q29963|1C06_HUMAN	HLA class I histocompatibility antigen, Cw-6 alpha chain OS=Homo sapiens GN=HLA-C PE=1 SV=2	HUMAN	2
322	0	2.97	7.735	7.735	7.735	sp|Q31610|1B81_HUMAN	HLA class I histocompatibility antigen, B-81 alpha chain OS=Homo sapiens GN=HLA-B PE=1 SV=1	HUMAN	2
322	2.88	2.97	7.735	7.735	7.735	sp|Q95365|1B38_HUMAN	HLA class I histocompatibility antigen, B-38 alpha chain OS=Homo sapiens GN=HLA-B PE=1 SV=1	HUMAN	2
323	0	2.1	8.07	8.07	3.509	sp|P06753|TPM3_HUMAN	Tropomyosin alpha-3 chain OS=Homo sapiens GN=TPM3 PE=1 SV=2	HUMAN	1
323	0	2.93	12.9	8.871	8.871	sp|P06753-2|TPM3_HUMAN	Isoform 2 of Tropomyosin alpha-3 chain OS=Homo sapiens GN=TPM3	HUMAN	3
323	0	2.92	8.907	8.907	8.907	sp|P06753-3|TPM3_HUMAN	Isoform 3 of Tropomyosin alpha-3 chain OS=Homo sapiens GN=TPM3	HUMAN	3
323	0	2.92	8.907	8.907	8.907	sp|P06753-4|TPM3_HUMAN	Isoform 4 of Tropomyosin alpha-3 chain OS=Homo sapiens GN=TPM3	HUMAN	3
323	2.84	2.93	12.9	8.871	8.871	sp|P06753-5|TPM3_HUMAN	Isoform 5 of Tropomyosin alpha-3 chain OS=Homo sapiens GN=TPM3	HUMAN	3
323	0	2.92	8.871	8.871	8.871	sp|P06753-6|TPM3_HUMAN	Isoform 6 of Tropomyosin alpha-3 chain OS=Homo sapiens GN=TPM3	HUMAN	3
323	0	2	3.521	3.521	3.521	sp|P07951|TPM2_HUMAN	Tropomyosin beta chain OS=Homo sapiens GN=TPM2 PE=1 SV=1	HUMAN	1
323	0	2	3.521	3.521	3.521	sp|P07951-2|TPM2_HUMAN	Isoform 2 of Tropomyosin beta chain OS=Homo sapiens GN=TPM2	HUMAN	1
323	0	2	4.032	4.032	4.032	sp|P07951-3|TPM2_HUMAN	Isoform 3 of Tropomyosin beta chain OS=Homo sapiens GN=TPM2	HUMAN	1
323	0	2	3.521	3.521	3.521	sp|P09493|TPM1_HUMAN	Tropomyosin alpha-1 chain OS=Homo sapiens GN=TPM1 PE=1 SV=2	HUMAN	1
323	0	2	3.521	3.521	3.521	sp|P09493-10|TPM1_HUMAN	Isoform 10 of Tropomyosin alpha-1 chain OS=Homo sapiens GN=TPM1	HUMAN	1
323	0	2	4.386	4.386	4.386	sp|P09493-2|TPM1_HUMAN	Isoform 2 of Tropomyosin alpha-1 chain OS=Homo sapiens GN=TPM1	HUMAN	1
323	0	2	3.521	3.521	3.521	sp|P09493-3|TPM1_HUMAN	Isoform 3 of Tropomyosin alpha-1 chain OS=Homo sapiens GN=TPM1	HUMAN	1
323	0	2	3.521	3.521	3.521	sp|P09493-4|TPM1_HUMAN	Isoform 4 of Tropomyosin alpha-1 chain OS=Homo sapiens GN=TPM1	HUMAN	1
323	0	2	4.082	4.082	4.082	sp|P09493-5|TPM1_HUMAN	Isoform 5 of Tropomyosin alpha-1 chain OS=Homo sapiens GN=TPM1	HUMAN	1
323	0	2	3.521	3.521	3.521	sp|P09493-6|TPM1_HUMAN	Isoform 6 of Tropomyosin alpha-1 chain OS=Homo sapiens GN=TPM1	HUMAN	1
323	0	2	3.521	3.521	3.521	sp|P09493-7|TPM1_HUMAN	Isoform 7 of Tropomyosin alpha-1 chain OS=Homo sapiens GN=TPM1	HUMAN	1
323	0	2	3.521	3.521	3.521	sp|P09493-8|TPM1_HUMAN	Isoform 8 of Tropomyosin alpha-1 chain OS=Homo sapiens GN=TPM1	HUMAN	1
323	0	2	3.521	3.521	3.521	sp|P09493-9|TPM1_HUMAN	Isoform 9 of Tropomyosin alpha-1 chain OS=Homo sapiens GN=TPM1	HUMAN	1
323	0	2	4.032	4.032	4.032	sp|P67936|TPM4_HUMAN	Tropomyosin alpha-4 chain OS=Homo sapiens GN=TPM4 PE=1 SV=3	HUMAN	1
323	0	2	3.521	3.521	3.521	sp|P67936-2|TPM4_HUMAN	Isoform 2 of Tropomyosin alpha-4 chain OS=Homo sapiens GN=TPM4	HUMAN	1
324	2.84	2.93	17.78	17.78	17.78	sp|Q96DR8|MUCL1_HUMAN	Mucin-like protein 1 OS=Homo sapiens GN=MUCL1 PE=1 SV=1	HUMAN	3
325	2.76	2.89	19.17	11.92	7.254	sp|P40394|ADH7_HUMAN	Alcohol dehydrogenase class 4 mu/sigma chain OS=Homo sapiens GN=ADH7 PE=1 SV=2	HUMAN	2
325	0	2.89	18.78	11.68	7.107	sp|P40394-2|ADH7_HUMAN	Isoform 2 of Alcohol dehydrogenase class 4 mu/sigma chain OS=Homo sapiens GN=ADH7	HUMAN	2
326	0	2	3.107	3.107	3.107	sp|A8MTJ3|GNAT3_HUMAN	Guanine nucleotide-binding protein G(t) subunit alpha-3 OS=Homo sapiens GN=GNAT3 PE=2 SV=2	HUMAN	1
326	0	2.83	12.11	7.324	7.324	sp|P04899|GNAI2_HUMAN	Guanine nucleotide-binding protein G(i) subunit alpha-2 OS=Homo sapiens GN=GNAI2 PE=1 SV=3	HUMAN	2
326	0	2	7.65	3.005	3.005	sp|P04899-4|GNAI2_HUMAN	Isoform sGi2 of Guanine nucleotide-binding protein G(i) subunit alpha-2 OS=Homo sapiens GN=GNAI2	HUMAN	1
326	2.76	2.86	11.02	11.02	7.345	sp|P08754|GNAI3_HUMAN	Guanine nucleotide-binding protein G(k) subunit alpha OS=Homo sapiens GN=GNAI3 PE=1 SV=3	HUMAN	2
326	0	2	3.107	3.107	3.107	sp|P09471|GNAO_HUMAN	Guanine nucleotide-binding protein G(o) subunit alpha OS=Homo sapiens GN=GNAO1 PE=1 SV=4	HUMAN	1
326	0	2	3.107	3.107	3.107	sp|P09471-2|GNAO_HUMAN	Isoform Alpha-2 of Guanine nucleotide-binding protein G(o) subunit alpha OS=Homo sapiens GN=GNAO1	HUMAN	1
326	0	2	5.429	3.143	3.143	sp|P11488|GNAT1_HUMAN	Guanine nucleotide-binding protein G(t) subunit alpha-1 OS=Homo sapiens GN=GNAT1 PE=1 SV=5	HUMAN	1
326	0	2	3.107	3.107	3.107	sp|P19087|GNAT2_HUMAN	Guanine nucleotide-binding protein G(t) subunit alpha-2 OS=Homo sapiens GN=GNAT2 PE=2 SV=4	HUMAN	1
326	0	2	2.887	2.887	2.887	sp|P38405|GNAL_HUMAN	Guanine nucleotide-binding protein G(olf) subunit alpha OS=Homo sapiens GN=GNAL PE=1 SV=1	HUMAN	1
326	0	2	2.402	2.402	2.402	sp|P38405-2|GNAL_HUMAN	Isoform 2 of Guanine nucleotide-binding protein G(olf) subunit alpha OS=Homo sapiens GN=GNAL	HUMAN	1
326	0	2	2.792	2.792	2.792	sp|P63092|GNAS2_HUMAN	Guanine nucleotide-binding protein G(s) subunit alpha isoforms short OS=Homo sapiens GN=GNAS PE=1 SV=1	HUMAN	1
326	0	2	2.895	2.895	2.895	sp|P63092-2|GNAS2_HUMAN	Isoform Gnas-2 of Guanine nucleotide-binding protein G(s) subunit alpha isoforms short OS=Homo sapiens GN=GNAS	HUMAN	1
326	0	2	2.902	2.902	2.902	sp|P63092-3|GNAS2_HUMAN	Isoform 3 of Guanine nucleotide-binding protein G(s) subunit alpha isoforms short OS=Homo sapiens GN=GNAS	HUMAN	1
326	0	2	2.785	2.785	2.785	sp|P63092-4|GNAS2_HUMAN	Isoform 4 of Guanine nucleotide-binding protein G(s) subunit alpha isoforms short OS=Homo sapiens GN=GNAS	HUMAN	1
326	0	2.83	7.345	7.345	7.345	sp|P63096|GNAI1_HUMAN	Guanine nucleotide-binding protein G(i) subunit alpha-1 OS=Homo sapiens GN=GNAI1 PE=1 SV=2	HUMAN	2
326	0	2	2.887	2.887	2.887	sp|Q03113|GNA12_HUMAN	Guanine nucleotide-binding protein subunit alpha-12 OS=Homo sapiens GN=GNA12 PE=1 SV=4	HUMAN	1
326	0	2	2.918	2.918	2.918	sp|Q14344|GNA13_HUMAN	Guanine nucleotide-binding protein subunit alpha-13 OS=Homo sapiens GN=GNA13 PE=1 SV=2	HUMAN	1
326	0	2	1.061	1.061	1.061	sp|Q5JWF2|GNAS1_HUMAN	Guanine nucleotide-binding protein G(s) subunit alpha isoforms XLas OS=Homo sapiens GN=GNAS PE=1 SV=2	HUMAN	1
326	0	2	1.075	1.075	1.075	sp|Q5JWF2-2|GNAS1_HUMAN	Isoform XLas-2 of Guanine nucleotide-binding protein G(s) subunit alpha isoforms XLas OS=Homo sapiens GN=GNAS	HUMAN	1
327	2.65	2.77	5.361	3.38	3.38	sp|P13639|EF2_HUMAN	Elongation factor 2 OS=Homo sapiens GN=EEF2 PE=1 SV=4	HUMAN	3
328	2.53	2.55	6.957	6.957	6.957	sp|Q9NRA1|PDGFC_HUMAN	Platelet-derived growth factor C OS=Homo sapiens GN=PDGFC PE=1 SV=2	HUMAN	2
328	0	2	6.593	6.593	6.593	sp|Q9NRA1-4|PDGFC_HUMAN	Isoform 4 of Platelet-derived growth factor C OS=Homo sapiens GN=PDGFC	HUMAN	1
329	2.48	2.5	12.33	12.33	12.33	sp|Q92520|FAM3C_HUMAN	Protein FAM3C OS=Homo sapiens GN=FAM3C PE=1 SV=1	HUMAN	2
330	0	37.2	54.64	53.8	53.8	sp|P01871-2|IGHM_HUMAN	Isoform 2 of Immunoglobulin heavy constant mu OS=Homo sapiens GN=IGHM	HUMAN	33
330	0	25.05	48.08	47.83	47.83	sp|P04220|MUCB_HUMAN	Ig mu heavy chain disease protein OS=Homo sapiens PE=1 SV=1	HUMAN	20
330	2.45	30.21	43.58	43.4	43.4	sp|P0DOX6|IGM_HUMAN	Immunoglobulin mu heavy chain OS=Homo sapiens PE=1 SV=1	HUMAN	23
331	2.45	2.47	22.73	22.73	15.45	sp|P16035|TIMP2_HUMAN	Metalloproteinase inhibitor 2 OS=Homo sapiens GN=TIMP2 PE=1 SV=2	HUMAN	2
332	2.37	8.57	13.87	10.35	10.35	sp|P05787|K2C8_HUMAN	Keratin, type II cytoskeletal 8 OS=Homo sapiens GN=KRT8 PE=1 SV=7	HUMAN	5
332	0	8.57	13.11	9.785	9.785	sp|P05787-2|K2C8_HUMAN	Isoform 2 of Keratin, type II cytoskeletal 8 OS=Homo sapiens GN=KRT8	HUMAN	5
333	2.35	2.37	19.92	12.92	1.907	sp|Q9Y646|CBPQ_HUMAN	Carboxypeptidase Q OS=Homo sapiens GN=CPQ PE=1 SV=1	HUMAN	1
334	2.31	2.33	8.431	8.431	2.576	sp|P20062|TCO2_HUMAN	Transcobalamin-2 OS=Homo sapiens GN=TCN2 PE=1 SV=3	HUMAN	1
334	0	2.33	9	9	2.75	sp|P20062-2|TCO2_HUMAN	Isoform 2 of Transcobalamin-2 OS=Homo sapiens GN=TCN2	HUMAN	1
335	2.31	2.32	12	7.467	7.467	sp|P36952|SPB5_HUMAN	Serpin B5 OS=Homo sapiens GN=SERPINB5 PE=1 SV=2	HUMAN	2
336	2.27	2.28	10.1	6.818	6.818	sp|P06727|APOA4_HUMAN	Apolipoprotein A-IV OS=Homo sapiens GN=APOA4 PE=1 SV=3	HUMAN	2
337	0	2.23	4.466	3.509	3.509	sp|P13796|PLSL_HUMAN	Plastin-2 OS=Homo sapiens GN=LCP1 PE=1 SV=6	HUMAN	2
337	2.22	2.23	4.444	3.492	3.492	sp|P13797|PLST_HUMAN	Plastin-3 OS=Homo sapiens GN=PLS3 PE=1 SV=4	HUMAN	2
337	0	2.23	4.538	3.566	3.566	sp|P13797-2|PLST_HUMAN	Isoform 2 of Plastin-3 OS=Homo sapiens GN=PLS3	HUMAN	2
337	0	2.23	4.786	3.761	3.761	sp|P13797-3|PLST_HUMAN	Isoform 3 of Plastin-3 OS=Homo sapiens GN=PLS3	HUMAN	2
337	0	2.23	3.498	3.498	3.498	sp|Q14651|PLSI_HUMAN	Plastin-1 OS=Homo sapiens GN=PLS1 PE=1 SV=2	HUMAN	2
338	2.19	2.2	4.651	4.651	2.326	sp|Q10472|GALT1_HUMAN	Polypeptide N-acetylgalactosaminyltransferase 1 OS=Homo sapiens GN=GALNT1 PE=1 SV=1	HUMAN	1
338	0	2	2.338	2.338	2.338	sp|Q8IUC8|GLT13_HUMAN	Polypeptide N-acetylgalactosaminyltransferase 13 OS=Homo sapiens GN=GALNT13 PE=2 SV=2	HUMAN	1
338	0	2	2.675	2.675	2.675	sp|Q8IUC8-2|GLT13_HUMAN	Isoform 2 of Polypeptide N-acetylgalactosaminyltransferase 13 OS=Homo sapiens GN=GALNT13	HUMAN	1
338	0	2	2.317	2.317	2.317	sp|Q8IUC8-3|GLT13_HUMAN	Isoform 3 of Polypeptide N-acetylgalactosaminyltransferase 13 OS=Homo sapiens GN=GALNT13	HUMAN	1
339	2.15	2.16	13.81	6.726	2.124	sp|Q6UXI9|NPNT_HUMAN	Nephronectin OS=Homo sapiens GN=NPNT PE=2 SV=3	HUMAN	1
339	0	2.14	12.57	7.466	2.358	sp|Q6UXI9-2|NPNT_HUMAN	Isoform 2 of Nephronectin OS=Homo sapiens GN=NPNT	HUMAN	1
339	0	2.16	10.76	6.387	2.017	sp|Q6UXI9-3|NPNT_HUMAN	Isoform 3 of Nephronectin OS=Homo sapiens GN=NPNT	HUMAN	1
339	0	2.16	11.31	6.714	2.12	sp|Q6UXI9-4|NPNT_HUMAN	Isoform 4 of Nephronectin OS=Homo sapiens GN=NPNT	HUMAN	1
339	0	2.16	14.55	7.09	2.239	sp|Q6UXI9-5|NPNT_HUMAN	Isoform 5 of Nephronectin OS=Homo sapiens GN=NPNT	HUMAN	1
339	0	2.06	11.17	4.296	2.062	sp|Q6UXI9-6|NPNT_HUMAN	Isoform 6 of Nephronectin OS=Homo sapiens GN=NPNT	HUMAN	1
340	2.13	2.14	13.47	13.47	6.218	sp|P61586|RHOA_HUMAN	Transforming protein RhoA OS=Homo sapiens GN=RHOA PE=1 SV=1	HUMAN	1
341	2.13	2.13	16.92	16.92	4.308	sp|P14550|AK1A1_HUMAN	Alcohol dehydrogenase [NADP(+)] OS=Homo sapiens GN=AKR1A1 PE=1 SV=3	HUMAN	1
342	2.13	2.13	2.529	2.529	1.494	sp|Q8IWU5|SULF2_HUMAN	Extracellular sulfatase Sulf-2 OS=Homo sapiens GN=SULF2 PE=1 SV=1	HUMAN	1
342	0	2.13	2.537	2.537	1.499	sp|Q8IWU5-2|SULF2_HUMAN	Isoform 2 of Extracellular sulfatase Sulf-2 OS=Homo sapiens GN=SULF2	HUMAN	1
343	2.1	2.11	14.04	10.34	2.463	sp|Q9BS26|ERP44_HUMAN	Endoplasmic reticulum resident protein 44 OS=Homo sapiens GN=ERP44 PE=1 SV=1	HUMAN	1
344	2.09	2.1	11.99	6.235	2.878	sp|P27797|CALR_HUMAN	Calreticulin OS=Homo sapiens GN=CALR PE=1 SV=1	HUMAN	1
345	2.08	4.1	54.87	54.87	46.02	sp|P01718|LV327_HUMAN	Immunoglobulin lambda variable 3-27 OS=Homo sapiens GN=IGLV3-27 PE=1 SV=2	HUMAN	6
346	2.08	2.09	7.179	3.904	1.637	sp|P09958|FURIN_HUMAN	Furin OS=Homo sapiens GN=FURIN PE=1 SV=2	HUMAN	1
347	0	2	8.257	5.046	5.046	sp|O00194|RB27B_HUMAN	Ras-related protein Rab-27B OS=Homo sapiens GN=RAB27B PE=1 SV=4	HUMAN	1
347	0	2	5.023	5.023	5.023	sp|O95716|RAB3D_HUMAN	Ras-related protein Rab-3D OS=Homo sapiens GN=RAB3D PE=1 SV=1	HUMAN	1
347	0	2	5	5	5	sp|P20336|RAB3A_HUMAN	Ras-related protein Rab-3A OS=Homo sapiens GN=RAB3A PE=1 SV=1	HUMAN	1
347	0	2	7.763	5.023	5.023	sp|P20337|RAB3B_HUMAN	Ras-related protein Rab-3B OS=Homo sapiens GN=RAB3B PE=1 SV=2	HUMAN	1
347	0	2	5.046	5.046	5.046	sp|P20338|RAB4A_HUMAN	Ras-related protein Rab-4A OS=Homo sapiens GN=RAB4A PE=1 SV=3	HUMAN	1
347	0	2	5.288	5.288	5.288	sp|P20340|RAB6A_HUMAN	Ras-related protein Rab-6A OS=Homo sapiens GN=RAB6A PE=1 SV=3	HUMAN	1
347	0	2	5.288	5.288	5.288	sp|P20340-2|RAB6A_HUMAN	Isoform 2 of Ras-related protein Rab-6A OS=Homo sapiens GN=RAB6A	HUMAN	1
347	0	2	6.286	6.286	6.286	sp|P20340-4|RAB6A_HUMAN	Isoform 4 of Ras-related protein Rab-6A OS=Homo sapiens GN=RAB6A	HUMAN	1
347	0	2	4.977	4.977	4.977	sp|P51159|RB27A_HUMAN	Ras-related protein Rab-27A OS=Homo sapiens GN=RAB27A PE=1 SV=3	HUMAN	1
347	0	2	5.164	5.164	5.164	sp|P51159-2|RB27A_HUMAN	Isoform Short of Ras-related protein Rab-27A OS=Homo sapiens GN=RAB27A	HUMAN	1
347	2.08	2.08	10.38	10.38	5.189	sp|P59190|RAB15_HUMAN	Ras-related protein Rab-15 OS=Homo sapiens GN=RAB15 PE=1 SV=1	HUMAN	1
347	0	2.08	10.58	10.58	5.288	sp|P59190-2|RAB15_HUMAN	Isoform 2 of Ras-related protein Rab-15 OS=Homo sapiens GN=RAB15	HUMAN	1
347	0	2.08	14.49	10.63	5.314	sp|P61006|RAB8A_HUMAN	Ras-related protein Rab-8A OS=Homo sapiens GN=RAB8A PE=1 SV=1	HUMAN	1
347	0	2.07	10.63	10.63	5.314	sp|P61006-2|RAB8A_HUMAN	Isoform 2 of Ras-related protein Rab-8A OS=Homo sapiens GN=RAB8A	HUMAN	1
347	0	2	5.164	5.164	5.164	sp|P61018|RAB4B_HUMAN	Ras-related protein Rab-4B OS=Homo sapiens GN=RAB4B PE=1 SV=1	HUMAN	1
347	0	2	4.435	4.435	4.435	sp|P61018-2|RAB4B_HUMAN	Isoform 2 of Ras-related protein Rab-4B OS=Homo sapiens GN=RAB4B	HUMAN	1
347	0	2.07	11	11	5.5	sp|P61026|RAB10_HUMAN	Ras-related protein Rab-10 OS=Homo sapiens GN=RAB10 PE=1 SV=1	HUMAN	1
347	0	2	5.116	5.116	5.116	sp|P61106|RAB14_HUMAN	Ras-related protein Rab-14 OS=Homo sapiens GN=RAB14 PE=1 SV=4	HUMAN	1
347	0	2.08	17.07	10.73	5.366	sp|P62820|RAB1A_HUMAN	Ras-related protein Rab-1A OS=Homo sapiens GN=RAB1A PE=1 SV=3	HUMAN	1
347	0	2	5.069	5.069	5.069	sp|Q14964|RB39A_HUMAN	Ras-related protein Rab-39A OS=Homo sapiens GN=RAB39A PE=1 SV=2	HUMAN	1
347	0	2.07	10.95	10.95	5.473	sp|Q15286|RAB35_HUMAN	Ras-related protein Rab-35 OS=Homo sapiens GN=RAB35 PE=1 SV=1	HUMAN	1
347	0	2.07	14.47	14.47	7.237	sp|Q15286-2|RAB35_HUMAN	Isoform 2 of Ras-related protein Rab-35 OS=Homo sapiens GN=RAB35	HUMAN	1
347	0	2	5.419	5.419	5.419	sp|Q15771|RAB30_HUMAN	Ras-related protein Rab-30 OS=Homo sapiens GN=RAB30 PE=1 SV=2	HUMAN	1
347	0	2	6.707	6.707	6.707	sp|Q15771-2|RAB30_HUMAN	Isoform 2 of Ras-related protein Rab-30 OS=Homo sapiens GN=RAB30	HUMAN	1
347	0	2	4.955	4.955	4.955	sp|Q5JT25|RAB41_HUMAN	Ras-related protein Rab-41 OS=Homo sapiens GN=RAB41 PE=1 SV=2	HUMAN	1
347	0	2	4.977	4.977	4.977	sp|Q5JT25-2|RAB41_HUMAN	Isoform 2 of Ras-related protein Rab-41 OS=Homo sapiens GN=RAB41	HUMAN	1
347	0	2	4.508	4.508	4.508	sp|Q6IQ22|RAB12_HUMAN	Ras-related protein Rab-12 OS=Homo sapiens GN=RAB12 PE=1 SV=3	HUMAN	1
347	0	2	2.49	1.521	1.521	sp|Q7Z6P3|RAB44_HUMAN	Ras-related protein Rab-44 OS=Homo sapiens GN=RAB44 PE=1 SV=3	HUMAN	1
347	0	2	8.962	5.189	5.189	sp|Q86YS6|RAB43_HUMAN	Ras-related protein Rab-43 OS=Homo sapiens GN=RAB43 PE=1 SV=1	HUMAN	1
347	0	2	12.26	7.097	7.097	sp|Q86YS6-2|RAB43_HUMAN	Isoform 3 of Ras-related protein Rab-43 OS=Homo sapiens GN=RAB43	HUMAN	1
347	0	2	1.486	1.486	1.486	sp|Q8IZ41|RASEF_HUMAN	Ras and EF-hand domain-containing protein OS=Homo sapiens GN=RASEF PE=1 SV=1	HUMAN	1
347	0	2.07	10.95	10.95	5.473	sp|Q92928|RAB1C_HUMAN	Putative Ras-related protein Rab-1C OS=Homo sapiens GN=RAB1C PE=5 SV=2	HUMAN	1
347	0	2.08	14.01	10.63	5.314	sp|Q92930|RAB8B_HUMAN	Ras-related protein Rab-8B OS=Homo sapiens GN=RAB8B PE=1 SV=2	HUMAN	1
347	0	2	13	4.933	4.933	sp|Q96AX2|RAB37_HUMAN	Ras-related protein Rab-37 OS=Homo sapiens GN=RAB37 PE=1 SV=3	HUMAN	1
347	0	2	13.43	5.093	5.093	sp|Q96AX2-2|RAB37_HUMAN	Isoform 2 of Ras-related protein Rab-37 OS=Homo sapiens GN=RAB37	HUMAN	1
347	0	2	12.72	4.825	4.825	sp|Q96AX2-3|RAB37_HUMAN	Isoform 3 of Ras-related protein Rab-37 OS=Homo sapiens GN=RAB37	HUMAN	1
347	0	2	15.59	5.914	5.914	sp|Q96AX2-4|RAB37_HUMAN	Isoform 4 of Ras-related protein Rab-37 OS=Homo sapiens GN=RAB37	HUMAN	1
347	0	2	5.164	5.164	5.164	sp|Q96DA2|RB39B_HUMAN	Ras-related protein Rab-39B OS=Homo sapiens GN=RAB39B PE=1 SV=1	HUMAN	1
347	0	2	4.846	4.846	4.846	sp|Q96E17|RAB3C_HUMAN	Ras-related protein Rab-3C OS=Homo sapiens GN=RAB3C PE=2 SV=1	HUMAN	1
347	0	2	1.505	1.505	1.505	sp|Q9BSW2-2|EFC4B_HUMAN	Isoform 2 of EF-hand calcium-binding domain-containing protein 4B OS=Homo sapiens GN=CRACR2A	HUMAN	1
347	0	2	4.247	4.247	4.247	sp|Q9BZG1|RAB34_HUMAN	Ras-related protein Rab-34 OS=Homo sapiens GN=RAB34 PE=1 SV=1	HUMAN	1
347	0	2	4.382	4.382	4.382	sp|Q9BZG1-2|RAB34_HUMAN	Isoform 2 of Ras-related protein Rab-34 OS=Homo sapiens GN=RAB34	HUMAN	1
347	0	2	4.641	4.641	4.641	sp|Q9BZG1-4|RAB34_HUMAN	Isoform 4 of Ras-related protein Rab-34 OS=Homo sapiens GN=RAB34	HUMAN	1
347	0	2	4.803	4.803	4.803	sp|Q9H082|RB33B_HUMAN	Ras-related protein Rab-33B OS=Homo sapiens GN=RAB33B PE=1 SV=1	HUMAN	1
347	0	2.07	10.95	10.95	5.473	sp|Q9H0U4|RAB1B_HUMAN	Ras-related protein Rab-1B OS=Homo sapiens GN=RAB1B PE=1 SV=1	HUMAN	1
347	0	2	5.473	5.473	5.473	sp|Q9NP90|RAB9B_HUMAN	Ras-related protein Rab-9B OS=Homo sapiens GN=RAB9B PE=1 SV=1	HUMAN	1
347	0	2	5.288	5.288	5.288	sp|Q9NRW1|RAB6B_HUMAN	Ras-related protein Rab-6B OS=Homo sapiens GN=RAB6B PE=1 SV=1	HUMAN	1
347	0	2	5.641	5.641	5.641	sp|Q9NRW1-2|RAB6B_HUMAN	Isoform 2 of Ras-related protein Rab-6B OS=Homo sapiens GN=RAB6B	HUMAN	1
348	0	8.13	52.14	47.01	47.01	sp|A0A0C4DH73|KV112_HUMAN	Immunoglobulin kappa variable 1-12 OS=Homo sapiens GN=IGKV1-12 PE=3 SV=1	HUMAN	11
348	2.06	8.13	52.14	47.01	47.01	sp|P01611|KVD12_HUMAN	Immunoglobulin kappa variable 1D-12 OS=Homo sapiens GN=IGKV1D-12 PE=1 SV=2	HUMAN	11
349	2.06	4.31	50.85	41.53	41.53	sp|A0A075B6Q5|HV364_HUMAN	Immunoglobulin heavy variable 3-64 OS=Homo sapiens GN=IGHV3-64 PE=3 SV=1	HUMAN	6
350	2.06	2.07	25.98	25.98	25.98	sp|Q9NRJ3|CCL28_HUMAN	C-C motif chemokine 28 OS=Homo sapiens GN=CCL28 PE=1 SV=1	HUMAN	2
351	0	2.03	25.4	19.05	11.9	sp|O60814|H2B1K_HUMAN	Histone H2B type 1-K OS=Homo sapiens GN=HIST1H2BK PE=1 SV=3	HUMAN	1
351	0	2.03	25.4	19.05	11.9	sp|P06899|H2B1J_HUMAN	Histone H2B type 1-J OS=Homo sapiens GN=HIST1H2BJ PE=1 SV=3	HUMAN	1
351	0	2.03	25.4	19.05	11.9	sp|P23527|H2B1O_HUMAN	Histone H2B type 1-O OS=Homo sapiens GN=HIST1H2BO PE=1 SV=3	HUMAN	1
351	0	2.03	19.05	19.05	11.9	sp|P33778|H2B1B_HUMAN	Histone H2B type 1-B OS=Homo sapiens GN=HIST1H2BB PE=1 SV=2	HUMAN	1
351	0	2.03	25.4	19.05	11.9	sp|P57053|H2BFS_HUMAN	Histone H2B type F-S OS=Homo sapiens GN=H2BFS PE=1 SV=2	HUMAN	1
351	0	2.03	25.4	19.05	11.9	sp|P58876|H2B1D_HUMAN	Histone H2B type 1-D OS=Homo sapiens GN=HIST1H2BD PE=1 SV=2	HUMAN	1
351	0	2.03	25.4	19.05	11.9	sp|P62807|H2B1C_HUMAN	Histone H2B type 1-C/E/F/G/I OS=Homo sapiens GN=HIST1H2BC PE=1 SV=4	HUMAN	1
351	0	2.03	25.4	19.05	11.9	sp|Q16778|H2B2E_HUMAN	Histone H2B type 2-E OS=Homo sapiens GN=HIST2H2BE PE=1 SV=3	HUMAN	1
351	0	2.03	19.05	19.05	11.9	sp|Q5QNW6|H2B2F_HUMAN	Histone H2B type 2-F OS=Homo sapiens GN=HIST2H2BF PE=1 SV=3	HUMAN	1
351	0	2.03	17.91	17.91	11.19	sp|Q5QNW6-2|H2B2F_HUMAN	Isoform 2 of Histone H2B type 2-F OS=Homo sapiens GN=HIST2H2BF	HUMAN	1
351	0	2.03	25.4	19.05	11.9	sp|Q8N257|H2B3B_HUMAN	Histone H2B type 3-B OS=Homo sapiens GN=HIST3H2BB PE=1 SV=3	HUMAN	1
351	0	2.03	25.4	19.05	11.9	sp|Q93079|H2B1H_HUMAN	Histone H2B type 1-H OS=Homo sapiens GN=HIST1H2BH PE=1 SV=3	HUMAN	1
351	0	2.03	25.4	19.05	11.9	sp|Q99877|H2B1N_HUMAN	Histone H2B type 1-N OS=Homo sapiens GN=HIST1H2BN PE=1 SV=3	HUMAN	1
351	0	2.03	19.05	19.05	11.9	sp|Q99879|H2B1M_HUMAN	Histone H2B type 1-M OS=Homo sapiens GN=HIST1H2BM PE=1 SV=3	HUMAN	1
351	2.03	2.03	25.4	19.05	11.9	sp|Q99880|H2B1L_HUMAN	Histone H2B type 1-L OS=Homo sapiens GN=HIST1H2BL PE=1 SV=3	HUMAN	1
352	2.03	2.03	3.244	3.244	1.678	sp|Q08554|DSC1_HUMAN	Desmocollin-1 OS=Homo sapiens GN=DSC1 PE=1 SV=2	HUMAN	1
352	0	2.03	3.452	3.452	1.786	sp|Q08554-2|DSC1_HUMAN	Isoform 1B of Desmocollin-1 OS=Homo sapiens GN=DSC1	HUMAN	1
353	2.02	47.76	99.07	90.65	90.65	sp|P01834|IGKC_HUMAN	Immunoglobulin kappa constant OS=Homo sapiens GN=IGKC PE=1 SV=2	HUMAN	97
354	2.02	2.02	1.031	0.4282	0.1427	sp|Q8WXG9|GPR98_HUMAN	G-protein coupled receptor 98 OS=Homo sapiens GN=GPR98 PE=1 SV=2	HUMAN	1
354	0	2.02	2.644	1.373	0.4575	sp|Q8WXG9-2|GPR98_HUMAN	Isoform 2 of G-protein coupled receptor 98 OS=Homo sapiens GN=GPR98	HUMAN	1
355	2.02	2.02	25.39	4.145	4.145	sp|P17900|SAP3_HUMAN	Ganglioside GM2 activator OS=Homo sapiens GN=GM2A PE=1 SV=4	HUMAN	1
356	2.02	2.02	11.81	4.277	4.277	sp|P02675|FIBB_HUMAN	Fibrinogen beta chain OS=Homo sapiens GN=FGB PE=1 SV=2	HUMAN	1
357	2.01	84.68	94.71	90.59	86.76	sp|P01877|IGHA2_HUMAN	Immunoglobulin heavy constant alpha 2 OS=Homo sapiens GN=IGHA2 PE=1 SV=4	HUMAN	188
358	2.01	64.75	100	80.86	80.86	sp|Q5VSP4|LC1L1_HUMAN	Putative lipocalin 1-like protein 1 OS=Homo sapiens GN=LCN1P1 PE=5 SV=1	HUMAN	246
359	0	20.49	47.3	42.22	42.22	sp|O43852-2|CALU_HUMAN	Isoform 2 of Calumenin OS=Homo sapiens GN=CALU	HUMAN	14
359	2.01	20.49	46.13	41.18	41.18	sp|O43852-4|CALU_HUMAN	Isoform 4 of Calumenin OS=Homo sapiens GN=CALU	HUMAN	14
359	0	8.01	35.4	31.06	31.06	sp|O43852-7|CALU_HUMAN	Isoform 7 of Calumenin OS=Homo sapiens GN=CALU	HUMAN	7
359	0	10.38	40.3	36.82	36.82	sp|O43852-8|CALU_HUMAN	Isoform 8 of Calumenin OS=Homo sapiens GN=CALU	HUMAN	9
360	2.01	2.02	14.2	14.2	9.467	sp|Q9UBC9|SPRR3_HUMAN	Small proline-rich protein 3 OS=Homo sapiens GN=SPRR3 PE=1 SV=2	HUMAN	1
361	2.01	2.01	6.674	3.545	1.981	sp|Q86Y38|XYLT1_HUMAN	Xylosyltransferase 1 OS=Homo sapiens GN=XYLT1 PE=1 SV=1	HUMAN	1
362	2.01	2.01	6.813	1.501	1.501	sp|P02671|FIBA_HUMAN	Fibrinogen alpha chain OS=Homo sapiens GN=FGA PE=1 SV=2	HUMAN	1
362	0	2.01	9.161	2.019	2.019	sp|P02671-2|FIBA_HUMAN	Isoform 2 of Fibrinogen alpha chain OS=Homo sapiens GN=FGA	HUMAN	1
363	0	2.01	4.904	1.751	1.751	sp|Q10471|GALT2_HUMAN	Polypeptide N-acetylgalactosaminyltransferase 2 OS=Homo sapiens GN=GALNT2 PE=1 SV=1	HUMAN	1
363	2.01	2.01	5.363	1.73	1.73	sp|Q8N4A0|GALT4_HUMAN	Polypeptide N-acetylgalactosaminyltransferase 4 OS=Homo sapiens GN=GALNT4 PE=1 SV=2	HUMAN	1
363	0	2.01	7.635	2.463	2.463	sp|Q8N4A0-2|GALT4_HUMAN	Isoform 2 of Polypeptide N-acetylgalactosaminyltransferase 4 OS=Homo sapiens GN=GALNT4	HUMAN	1
364	2.01	2.01	38.73	28.17	28.17	sp|P69905|HBA_HUMAN	Hemoglobin subunit alpha OS=Homo sapiens GN=HBA1 PE=1 SV=2	HUMAN	2
365	2.01	2.01	2.174	0.8696	0.8696	sp|O75976|CBPD_HUMAN	Carboxypeptidase D OS=Homo sapiens GN=CPD PE=1 SV=2	HUMAN	1
365	0	2	1.942	1.059	1.059	sp|O75976-2|CBPD_HUMAN	Isoform 2 of Carboxypeptidase D OS=Homo sapiens GN=CPD	HUMAN	1
366	2.01	2.01	5.354	2.677	2.677	sp|Q9HAT2|SIAE_HUMAN	Sialate O-acetylesterase OS=Homo sapiens GN=SIAE PE=1 SV=1	HUMAN	1
366	0	2.01	5.738	2.869	2.869	sp|Q9HAT2-2|SIAE_HUMAN	Isoform 2 of Sialate O-acetylesterase OS=Homo sapiens GN=SIAE	HUMAN	1
367	2.01	2.01	1.528	0.7973	0.7973	sp|P39880|CUX1_HUMAN	Homeobox protein cut-like 1 OS=Homo sapiens GN=CUX1 PE=1 SV=3	HUMAN	1
367	0	2.01	1.551	0.8092	0.8092	sp|P39880-2|CUX1_HUMAN	Isoform 2 of Homeobox protein cut-like 1 OS=Homo sapiens GN=CUX1	HUMAN	1
367	0	2.01	1.517	0.7916	0.7916	sp|P39880-3|CUX1_HUMAN	Isoform 3 of Homeobox protein cut-like 1 OS=Homo sapiens GN=CUX1	HUMAN	1
367	0	2.01	1.587	0.8282	0.8282	sp|P39880-5|CUX1_HUMAN	Isoform 6 of Homeobox protein cut-like 1 OS=Homo sapiens GN=CUX1	HUMAN	1
368	2.01	2.01	3.498	1.59	1.59	sp|P17405|ASM_HUMAN	Sphingomyelin phosphodiesterase OS=Homo sapiens GN=SMPD1 PE=1 SV=4	HUMAN	1
368	0	2.01	3.761	1.709	1.709	sp|P17405-2|ASM_HUMAN	Isoform 2 of Sphingomyelin phosphodiesterase OS=Homo sapiens GN=SMPD1	HUMAN	1
368	0	2.01	3.839	1.745	1.745	sp|P17405-3|ASM_HUMAN	Isoform 3 of Sphingomyelin phosphodiesterase OS=Homo sapiens GN=SMPD1	HUMAN	1
368	0	2.01	3.503	1.592	1.592	sp|P17405-4|ASM_HUMAN	Isoform 4 of Sphingomyelin phosphodiesterase OS=Homo sapiens GN=SMPD1	HUMAN	1
369	2.01	2.01	5.573	2.786	2.786	sp|P12429|ANXA3_HUMAN	Annexin A3 OS=Homo sapiens GN=ANXA3 PE=1 SV=3	HUMAN	1
370	2.01	2.01	29.51	16.39	16.39	sp|P0DJI8|SAA1_HUMAN	Serum amyloid A-1 protein OS=Homo sapiens GN=SAA1 PE=1 SV=1	HUMAN	1
371	2	38.18	43.97	40.6	37.41	sp|P02538|K2C6A_HUMAN	Keratin, type II cytoskeletal 6A OS=Homo sapiens GN=KRT6A PE=1 SV=3	HUMAN	26
372	2	32.12	68.8	62.13	62.13	sp|P60709|ACTB_HUMAN	Actin, cytoplasmic 1 OS=Homo sapiens GN=ACTB PE=1 SV=1	HUMAN	23
373	2	16.17	22.37	17.11	15.35	sp|P19012|K1C15_HUMAN	Keratin, type I cytoskeletal 15 OS=Homo sapiens GN=KRT15 PE=1 SV=3	HUMAN	8
373	0	8.1	21.51	16.33	13.15	sp|P19012-2|K1C15_HUMAN	Isoform 2 of Keratin, type I cytoskeletal 15 OS=Homo sapiens GN=KRT15	HUMAN	4
374	2	15.48	79.49	68.38	53.85	sp|P01780|HV307_HUMAN	Immunoglobulin heavy variable 3-7 OS=Homo sapiens GN=IGHV3-7 PE=1 SV=2	HUMAN	43
375	2	15.36	31.3	31.3	28.12	sp|P01860|IGHG3_HUMAN	Immunoglobulin heavy constant gamma 3 OS=Homo sapiens GN=IGHG3 PE=1 SV=2	HUMAN	9
376	2	11.35	73.28	61.21	46.55	sp|P01766|HV313_HUMAN	Immunoglobulin heavy variable 3-13 OS=Homo sapiens GN=IGHV3-13 PE=1 SV=2	HUMAN	22
377	2	10.06	64.66	58.62	58.62	sp|A0A0C4DH25|KVD20_HUMAN	Immunoglobulin kappa variable 3D-20 OS=Homo sapiens GN=IGKV3D-20 PE=3 SV=1	HUMAN	17
378	2	10	36.75	36.75	36.75	sp|A0A0J9YXX1|HV5X1_HUMAN	Immunoglobulin heavy variable 5-10-1 OS=Homo sapiens GN=IGHV5-10-1 PE=3 SV=1	HUMAN	18
379	2	8.07	52.14	46.15	46.15	sp|A0A075B6S5|KV127_HUMAN	Immunoglobulin kappa variable 1-27 OS=Homo sapiens GN=IGKV1-27 PE=3 SV=1	HUMAN	22
380	2	8	59.83	45.3	37.61	sp|P01601|KVD16_HUMAN	Immunoglobulin kappa variable 1D-16 (Fragment) OS=Homo sapiens GN=IGKV1D-16 PE=3 SV=2	HUMAN	12
381	0	2	7.563	7.563	7.563	sp|A0A0C4DH55|KVD07_HUMAN	Immunoglobulin kappa variable 3D-7 OS=Homo sapiens GN=IGKV3D-7 PE=3 SV=5	HUMAN	2
381	2	6.48	41.74	41.74	41.74	sp|P01624|KV315_HUMAN	Immunoglobulin kappa variable 3-15 OS=Homo sapiens GN=IGKV3-15 PE=1 SV=2	HUMAN	11
382	2	6.05	47.86	47.86	38.46	sp|P0DP01|HV108_HUMAN	Immunoglobulin heavy variable 1-8 OS=Homo sapiens GN=IGHV1-8 PE=3 SV=1	HUMAN	13
383	2	6.02	25.64	24.79	24.79	sp|A0A087WSZ0|KVD08_HUMAN	Immunoglobulin kappa variable 1D-8 OS=Homo sapiens GN=IGKV1D-8 PE=3 SV=6	HUMAN	13
384	2	6	41.88	34.19	34.19	sp|A0A0J9YVY3|HV741_HUMAN	Immunoglobulin heavy variable 7-4-1 OS=Homo sapiens GN=IGHV7-4-1 PE=3 SV=1	HUMAN	21
385	2	4.03	35.04	35.04	35.04	sp|P23083|HV102_HUMAN	Immunoglobulin heavy variable 1-2 OS=Homo sapiens GN=IGHV1-2 PE=1 SV=2	HUMAN	13
386	2	4.02	27.97	27.97	27.97	sp|P01709|LV208_HUMAN	Immunoglobulin lambda variable 2-8 OS=Homo sapiens GN=IGLV2-8 PE=1 SV=2	HUMAN	6
387	2	4.01	48.25	24.56	24.56	sp|A0A0C4DH24|KV621_HUMAN	Immunoglobulin kappa variable 6-21 OS=Homo sapiens GN=IGKV6-21 PE=3 SV=1	HUMAN	2
388	2	2.14	24.17	24.17	24.17	sp|P01704|LV214_HUMAN	Immunoglobulin lambda variable 2-14 OS=Homo sapiens GN=IGLV2-14 PE=1 SV=2	HUMAN	5
389	2	2.01	1.253	0.246	0.246	sp|Q8IVF4|DYH10_HUMAN	Dynein heavy chain 10, axonemal OS=Homo sapiens GN=DNAH10 PE=1 SV=4	HUMAN	1
390	0	2.01	11.54	6.25	6.25	sp|P14649|MYL6B_HUMAN	Myosin light chain 6B OS=Homo sapiens GN=MYL6B PE=1 SV=1	HUMAN	1
390	2	2.01	26.49	8.609	8.609	sp|P60660|MYL6_HUMAN	Myosin light polypeptide 6 OS=Homo sapiens GN=MYL6 PE=1 SV=2	HUMAN	1
390	0	2.01	26.49	8.609	8.609	sp|P60660-2|MYL6_HUMAN	Isoform Smooth muscle of Myosin light polypeptide 6 OS=Homo sapiens GN=MYL6	HUMAN	1
391	2	2.01	13.89	6.667	6.667	sp|P61009|SPCS3_HUMAN	Signal peptidase complex subunit 3 OS=Homo sapiens GN=SPCS3 PE=1 SV=1	HUMAN	1
392	2	2	3.11	1.019	0.6434	sp|Q14185|DOCK1_HUMAN	Dedicator of cytokinesis protein 1 OS=Homo sapiens GN=DOCK1 PE=1 SV=2	HUMAN	1
393	2	2	35.9	29.06	23.08	sp|A0A0C4DH33|HV124_HUMAN	Immunoglobulin heavy variable 1-24 OS=Homo sapiens GN=IGHV1-24 PE=3 SV=1	HUMAN	3
394	2	2	2.659	0.2462	0.2462	sp|P20930|FILA_HUMAN	Filaggrin OS=Homo sapiens GN=FLG PE=1 SV=3	HUMAN	1
395	2	2	1.545	1.111	1.111	sp|Q9HC84|MUC5B_HUMAN	Mucin-5B OS=Homo sapiens GN=MUC5B PE=1 SV=3	HUMAN	1
396	2	2	4.682	2.06	2.06	sp|Q9BUI4|RPC3_HUMAN	DNA-directed RNA polymerase III subunit RPC3 OS=Homo sapiens GN=POLR3C PE=1 SV=1	HUMAN	1
397	2	2	2.079	0.6036	0.6036	sp|Q96QZ7|MAGI1_HUMAN	Membrane-associated guanylate kinase, WW and PDZ domain-containing protein 1 OS=Homo sapiens GN=MAGI1 PE=1 SV=3	HUMAN	1
397	0	2	2.12	0.6156	0.6156	sp|Q96QZ7-2|MAGI1_HUMAN	Isoform 2 of Membrane-associated guanylate kinase, WW and PDZ domain-containing protein 1 OS=Homo sapiens GN=MAGI1	HUMAN	1
397	0	2	1.513	0.7166	0.7166	sp|Q96QZ7-3|MAGI1_HUMAN	Isoform 3 of Membrane-associated guanylate kinase, WW and PDZ domain-containing protein 1 OS=Homo sapiens GN=MAGI1	HUMAN	1
397	0	2	1.638	0.7759	0.7759	sp|Q96QZ7-4|MAGI1_HUMAN	Isoform 4 of Membrane-associated guanylate kinase, WW and PDZ domain-containing protein 1 OS=Homo sapiens GN=MAGI1	HUMAN	1
397	0	2	1.476	0.6993	0.6993	sp|Q96QZ7-5|MAGI1_HUMAN	Isoform 5 of Membrane-associated guanylate kinase, WW and PDZ domain-containing protein 1 OS=Homo sapiens GN=MAGI1	HUMAN	1
397	0	2	2.136	0.6203	0.6203	sp|Q96QZ7-6|MAGI1_HUMAN	Isoform 6 of Membrane-associated guanylate kinase, WW and PDZ domain-containing protein 1 OS=Homo sapiens GN=MAGI1	HUMAN	1
397	0	2	2.175	0.6316	0.6316	sp|Q96QZ7-7|MAGI1_HUMAN	Isoform 7 of Membrane-associated guanylate kinase, WW and PDZ domain-containing protein 1 OS=Homo sapiens GN=MAGI1	HUMAN	1
398	2	2	0.7207	0.2982	0.2982	sp|Q8WXX0|DYH7_HUMAN	Dynein heavy chain 7, axonemal OS=Homo sapiens GN=DNAH7 PE=1 SV=2	HUMAN	1
398	0	2	6.417	6.417	6.417	sp|Q8WXX0-3|DYH7_HUMAN	Isoform 3 of Dynein heavy chain 7, axonemal OS=Homo sapiens GN=DNAH7	HUMAN	1
399	2	2	4.489	1.247	1.247	sp|Q5VWQ0|RSBN1_HUMAN	Round spermatid basic protein 1 OS=Homo sapiens GN=RSBN1 PE=1 SV=2	HUMAN	1
399	0	2	7.843	2.179	2.179	sp|Q5VWQ0-4|RSBN1_HUMAN	Isoform 4 of Round spermatid basic protein 1 OS=Homo sapiens GN=RSBN1	HUMAN	1
400	2	2	19.72	10.8	10.8	sp|P15814|IGLL1_HUMAN	Immunoglobulin lambda-like polypeptide 1 OS=Homo sapiens GN=IGLL1 PE=1 SV=1	HUMAN	3
401	0	2	13.68	7.692	7.692	sp|A0A075B6I9|LV746_HUMAN	Immunoglobulin lambda variable 7-46 OS=Homo sapiens GN=IGLV7-46 PE=3 SV=4	HUMAN	1
401	2	2	21.37	7.692	7.692	sp|P04211|LV743_HUMAN	Immunoglobulin lambda variable 7-43 OS=Homo sapiens GN=IGLV7-43 PE=3 SV=2	HUMAN	1
402	2	2	11.17	5.722	3.815	sp|P02765|FETUA_HUMAN	Alpha-2-HS-glycoprotein OS=Homo sapiens GN=AHSG PE=1 SV=1	HUMAN	1
403	2	2	16.8	7.2	7.2	sp|O14598|VCY1_HUMAN	Testis-specific basic protein Y 1 OS=Homo sapiens GN=VCY PE=2 SV=1	HUMAN	1
404	2	2	0.8691	0.4601	0.4601	sp|Q9Y5Y9|SCNAA_HUMAN	Sodium channel protein type 10 subunit alpha OS=Homo sapiens GN=SCN10A PE=1 SV=2	HUMAN	1
405	2	2	5.749	3.901	3.901	sp|Q9NZP8|C1RL_HUMAN	Complement C1r subcomponent-like protein OS=Homo sapiens GN=C1RL PE=1 SV=2	HUMAN	2
406	0	2	2.453	1.01	1.01	sp|A6NDK9|GOG6C_HUMAN	Golgin subfamily A member 6C OS=Homo sapiens GN=GOLGA6C PE=3 SV=1	HUMAN	1
406	0	2	2.453	1.01	1.01	sp|A6NDN3|GOG6B_HUMAN	Golgin subfamily A member 6B OS=Homo sapiens GN=GOLGA6B PE=3 SV=3	HUMAN	1
406	0	2	2.453	1.01	1.01	sp|P0CG33|GOG6D_HUMAN	Golgin subfamily A member 6D OS=Homo sapiens GN=GOLGA6D PE=3 SV=1	HUMAN	1
406	2	2	2.453	1.01	1.01	sp|Q9NYA3|GOG6A_HUMAN	Golgin subfamily A member 6A OS=Homo sapiens GN=GOLGA6A PE=1 SV=3	HUMAN	1
407	2	2	1.89	1.89	1.89	sp|Q9NVN8|GNL3L_HUMAN	Guanine nucleotide-binding protein-like 3-like protein OS=Homo sapiens GN=GNL3L PE=1 SV=1	HUMAN	1
408	2	2	7.205	3.746	3.746	sp|Q99963|SH3G3_HUMAN	Endophilin-A3 OS=Homo sapiens GN=SH3GL3 PE=1 SV=1	HUMAN	3
408	0	2	4.676	4.676	4.676	sp|Q99963-2|SH3G3_HUMAN	Isoform 2 of Endophilin-A3 OS=Homo sapiens GN=SH3GL3	HUMAN	3
408	0	2	3.662	3.662	3.662	sp|Q99963-3|SH3G3_HUMAN	Isoform 3 of Endophilin-A3 OS=Homo sapiens GN=SH3GL3	HUMAN	3
408	0	2	7.353	3.824	3.824	sp|Q99963-4|SH3G3_HUMAN	Isoform 4 of Endophilin-A3 OS=Homo sapiens GN=SH3GL3	HUMAN	3
409	2	2	2.686	1.422	1.422	sp|Q8TDN4|CABL1_HUMAN	CDK5 and ABL1 enzyme substrate 1 OS=Homo sapiens GN=CABLES1 PE=1 SV=2	HUMAN	1
410	2	2	3.545	1.306	1.306	sp|Q8N7P1|PLD5_HUMAN	Inactive phospholipase D5 OS=Homo sapiens GN=PLD5 PE=2 SV=2	HUMAN	1
410	0	2	4.279	1.577	1.577	sp|Q8N7P1-2|PLD5_HUMAN	Isoform 2 of Inactive phospholipase D5 OS=Homo sapiens GN=PLD5	HUMAN	1
410	0	2	5.793	2.134	2.134	sp|Q8N7P1-3|PLD5_HUMAN	Isoform 3 of Inactive phospholipase D5 OS=Homo sapiens GN=PLD5	HUMAN	1
410	0	2	4.008	1.477	1.477	sp|Q8N7P1-4|PLD5_HUMAN	Isoform 4 of Inactive phospholipase D5 OS=Homo sapiens GN=PLD5	HUMAN	1
411	2	2	1.393	0.9749	0.9749	sp|Q6NSI8|K1841_HUMAN	Uncharacterized protein KIAA1841 OS=Homo sapiens GN=KIAA1841 PE=2 SV=2	HUMAN	2
411	0	2	1.414	0.9901	0.9901	sp|Q6NSI8-2|K1841_HUMAN	Isoform 2 of Uncharacterized protein KIAA1841 OS=Homo sapiens GN=KIAA1841	HUMAN	2
411	0	2	1.748	1.224	1.224	sp|Q6NSI8-3|K1841_HUMAN	Isoform 3 of Uncharacterized protein KIAA1841 OS=Homo sapiens GN=KIAA1841	HUMAN	2
412	2	2	1.038	1.038	0.8307	sp|Q15020|SART3_HUMAN	Squamous cell carcinoma antigen recognized by T-cells 3 OS=Homo sapiens GN=SART3 PE=1 SV=1	HUMAN	1
412	0	2	1.079	1.079	0.863	sp|Q15020-4|SART3_HUMAN	Isoform 4 of Squamous cell carcinoma antigen recognized by T-cells 3 OS=Homo sapiens GN=SART3	HUMAN	1
413	2	2	1.028	0.5505	0.5505	sp|Q14315|FLNC_HUMAN	Filamin-C OS=Homo sapiens GN=FLNC PE=1 SV=3	HUMAN	1
413	0	2	1.04	0.5572	0.5572	sp|Q14315-2|FLNC_HUMAN	Isoform 2 of Filamin-C OS=Homo sapiens GN=FLNC	HUMAN	1
414	2	2	0.6117	0.2913	0.2913	sp|P46939|UTRO_HUMAN	Utrophin OS=Homo sapiens GN=UTRN PE=1 SV=2	HUMAN	1
414	0	2	0.6108	0.2909	0.2909	sp|P46939-2|UTRO_HUMAN	Isoform 2 of Utrophin OS=Homo sapiens GN=UTRN	HUMAN	1
415	2	2	9.034	9.034	4.984	sp|P43234|CATO_HUMAN	Cathepsin O OS=Homo sapiens GN=CTSO PE=2 SV=1	HUMAN	1
416	2	2	3.473	3.473	2.194	sp|P0DOX4|IGE_HUMAN	Immunoglobulin epsilon heavy chain OS=Homo sapiens PE=1 SV=1	HUMAN	5
417	2	2	2.846	2.846	2.846	sp|Q9UHL4|DPP2_HUMAN	Dipeptidyl peptidase 2 OS=Homo sapiens GN=DPP7 PE=1 SV=3	HUMAN	1
418	2	2	26.98	26.98	26.98	sp|Q9UDW1|QCR9_HUMAN	Cytochrome b-c1 complex subunit 9 OS=Homo sapiens GN=UQCR10 PE=1 SV=3	HUMAN	2
419	2	2	10.87	10.87	10.87	sp|Q9P2X0|DPM3_HUMAN	Dolichol-phosphate mannosyltransferase subunit 3 OS=Homo sapiens GN=DPM3 PE=1 SV=2	HUMAN	1
419	0	2	8.197	8.197	8.197	sp|Q9P2X0-2|DPM3_HUMAN	Isoform 2 of Dolichol-phosphate mannosyltransferase subunit 3 OS=Homo sapiens GN=DPM3	HUMAN	1
420	2	2	0.3368	0.3368	0.3368	sp|Q9NR48|ASH1L_HUMAN	Histone-lysine N-methyltransferase ASH1L OS=Homo sapiens GN=ASH1L PE=1 SV=2	HUMAN	1
420	0	2	0.3374	0.3374	0.3374	sp|Q9NR48-2|ASH1L_HUMAN	Isoform 2 of Histone-lysine N-methyltransferase ASH1L OS=Homo sapiens GN=ASH1L	HUMAN	1
421	2	2	1.905	1.905	1.905	sp|Q9NQX1|PRDM5_HUMAN	PR domain zinc finger protein 5 OS=Homo sapiens GN=PRDM5 PE=1 SV=2	HUMAN	1
421	0	2	2.003	2.003	2.003	sp|Q9NQX1-2|PRDM5_HUMAN	Isoform 2 of PR domain zinc finger protein 5 OS=Homo sapiens GN=PRDM5	HUMAN	1
421	0	2	10.81	10.81	10.81	sp|Q9NQX1-3|PRDM5_HUMAN	Isoform 3 of PR domain zinc finger protein 5 OS=Homo sapiens GN=PRDM5	HUMAN	1
421	0	2	2.395	2.395	2.395	sp|Q9NQX1-4|PRDM5_HUMAN	Isoform 4 of PR domain zinc finger protein 5 OS=Homo sapiens GN=PRDM5	HUMAN	1
422	2	2	2.198	2.198	2.198	sp|Q9HBU9|POPD2_HUMAN	Popeye domain-containing protein 2 OS=Homo sapiens GN=POPDC2 PE=2 SV=2	HUMAN	1
422	0	2	2.222	2.222	2.222	sp|Q9HBU9-2|POPD2_HUMAN	Isoform 2 of Popeye domain-containing protein 2 OS=Homo sapiens GN=POPDC2	HUMAN	1
423	2	2	2.194	2.194	2.194	sp|Q9H9T3|ELP3_HUMAN	Elongator complex protein 3 OS=Homo sapiens GN=ELP3 PE=1 SV=2	HUMAN	1
423	0	2	2.251	2.251	2.251	sp|Q9H9T3-2|ELP3_HUMAN	Isoform 2 of Elongator complex protein 3 OS=Homo sapiens GN=ELP3	HUMAN	1
423	0	2	2.804	2.804	2.804	sp|Q9H9T3-4|ELP3_HUMAN	Isoform 3 of Elongator complex protein 3 OS=Homo sapiens GN=ELP3	HUMAN	1
423	0	2	2.637	2.637	2.637	sp|Q9H9T3-5|ELP3_HUMAN	Isoform 4 of Elongator complex protein 3 OS=Homo sapiens GN=ELP3	HUMAN	1
424	2	2	1.318	1.318	1.318	sp|Q9H9F9|ARP5_HUMAN	Actin-related protein 5 OS=Homo sapiens GN=ACTR5 PE=1 SV=2	HUMAN	1
425	2	2	2.32	2.32	2.32	sp|Q9H8J5|MANS1_HUMAN	MANSC domain-containing protein 1 OS=Homo sapiens GN=MANSC1 PE=2 SV=1	HUMAN	1
425	0	2	2.519	2.519	2.519	sp|Q9H8J5-2|MANS1_HUMAN	Isoform 2 of MANSC domain-containing protein 1 OS=Homo sapiens GN=MANSC1	HUMAN	1
426	2	2	3.704	3.704	3.704	sp|Q9H3S4|TPK1_HUMAN	Thiamin pyrophosphokinase 1 OS=Homo sapiens GN=TPK1 PE=1 SV=1	HUMAN	1
427	2	2	3.166	3.166	3.166	sp|Q9H300|PARL_HUMAN	Presenilins-associated rhomboid-like protein, mitochondrial OS=Homo sapiens GN=PARL PE=1 SV=2	HUMAN	2
427	0	2	3.647	3.647	3.647	sp|Q9H300-2|PARL_HUMAN	Isoform 2 of Presenilins-associated rhomboid-like protein, mitochondrial OS=Homo sapiens GN=PARL	HUMAN	2
428	2	2	2.857	2.857	2.857	sp|Q9GZM5|YIPF3_HUMAN	Protein YIPF3 OS=Homo sapiens GN=YIPF3 PE=1 SV=1	HUMAN	1
429	2	2	2.456	2.456	2.456	sp|Q9BZ23|PANK2_HUMAN	Pantothenate kinase 2, mitochondrial OS=Homo sapiens GN=PANK2 PE=1 SV=3	HUMAN	1
430	0	2	18.06	18.06	18.06	sp|P22531|SPR2E_HUMAN	Small proline-rich protein 2E OS=Homo sapiens GN=SPRR2E PE=2 SV=2	HUMAN	1
430	0	2	18.06	18.06	18.06	sp|P22532|SPR2D_HUMAN	Small proline-rich protein 2D OS=Homo sapiens GN=SPRR2D PE=2 SV=2	HUMAN	1
430	0	2	18.06	18.06	18.06	sp|P35325|SPR2B_HUMAN	Small proline-rich protein 2B OS=Homo sapiens GN=SPRR2B PE=2 SV=1	HUMAN	1
430	0	2	18.06	18.06	18.06	sp|P35326|SPR2A_HUMAN	Small proline-rich protein 2A OS=Homo sapiens GN=SPRR2A PE=1 SV=1	HUMAN	1
430	2	2	17.81	17.81	17.81	sp|Q9BYE4|SPR2G_HUMAN	Small proline-rich protein 2G OS=Homo sapiens GN=SPRR2G PE=3 SV=1	HUMAN	1
431	2	2	2.355	2.355	2.355	sp|Q9BTY2|FUCO2_HUMAN	Plasma alpha-L-fucosidase OS=Homo sapiens GN=FUCA2 PE=1 SV=2	HUMAN	1
431	0	2	6.667	6.667	6.667	sp|Q9BTY2-2|FUCO2_HUMAN	Isoform 2 of Plasma alpha-L-fucosidase OS=Homo sapiens GN=FUCA2	HUMAN	1
432	2	2	6.701	6.701	6.701	sp|Q9BRJ6|CG050_HUMAN	Uncharacterized protein C7orf50 OS=Homo sapiens GN=C7orf50 PE=1 SV=1	HUMAN	1
433	2	2	1.254	1.254	1.254	sp|Q96P44|COLA1_HUMAN	Collagen alpha-1(XXI) chain OS=Homo sapiens GN=COL21A1 PE=2 SV=1	HUMAN	1
433	0	2	3.715	3.715	3.715	sp|Q96P44-2|COLA1_HUMAN	Isoform 2 of Collagen alpha-1(XXI) chain OS=Homo sapiens GN=COL21A1	HUMAN	1
433	0	2	1.258	1.258	1.258	sp|Q96P44-3|COLA1_HUMAN	Isoform 3 of Collagen alpha-1(XXI) chain OS=Homo sapiens GN=COL21A1	HUMAN	1
434	2	2	0.6364	0.6364	0.6364	sp|Q96NH3|BROMI_HUMAN	Protein broad-minded OS=Homo sapiens GN=TBC1D32 PE=2 SV=4	HUMAN	1
434	0	2	0.6163	0.6163	0.6163	sp|Q96NH3-4|BROMI_HUMAN	Isoform 2 of Protein broad-minded OS=Homo sapiens GN=TBC1D32	HUMAN	1
435	2	2	4.118	4.118	4.118	sp|Q96MN9|ZN488_HUMAN	Zinc finger protein 488 OS=Homo sapiens GN=ZNF488 PE=1 SV=1	HUMAN	2
435	0	2	6.009	6.009	6.009	sp|Q96MN9-2|ZN488_HUMAN	Isoform 2 of Zinc finger protein 488 OS=Homo sapiens GN=ZNF488	HUMAN	2
436	2	2	2.01	2.01	2.01	sp|Q96G97|BSCL2_HUMAN	Seipin OS=Homo sapiens GN=BSCL2 PE=1 SV=3	HUMAN	1
436	0	2	1.732	1.732	1.732	sp|Q96G97-4|BSCL2_HUMAN	Isoform 3 of Seipin OS=Homo sapiens GN=BSCL2	HUMAN	1
437	2	2	1.703	1.703	1.703	sp|Q96ER9|CCD51_HUMAN	Coiled-coil domain-containing protein 51 OS=Homo sapiens GN=CCDC51 PE=1 SV=2	HUMAN	1
437	0	2	2.318	2.318	2.318	sp|Q96ER9-2|CCD51_HUMAN	Isoform 2 of Coiled-coil domain-containing protein 51 OS=Homo sapiens GN=CCDC51	HUMAN	1
438	2	2	2.041	2.041	2.041	sp|Q8NFT2|STEA2_HUMAN	Metalloreductase STEAP2 OS=Homo sapiens GN=STEAP2 PE=1 SV=3	HUMAN	1
438	0	2	2.203	2.203	2.203	sp|Q8NFT2-2|STEA2_HUMAN	Isoform 2 of Metalloreductase STEAP2 OS=Homo sapiens GN=STEAP2	HUMAN	1
438	0	2	2.387	2.387	2.387	sp|Q8NFT2-3|STEA2_HUMAN	Isoform 3 of Metalloreductase STEAP2 OS=Homo sapiens GN=STEAP2	HUMAN	1
439	2	2	1.621	1.621	1.621	sp|Q8IZA0|K319L_HUMAN	Dyslexia-associated protein KIAA0319-like protein OS=Homo sapiens GN=KIAA0319L PE=1 SV=2	HUMAN	1
439	0	2	1.707	1.707	1.707	sp|Q8IZA0-2|K319L_HUMAN	Isoform 2 of Dyslexia-associated protein KIAA0319-like protein OS=Homo sapiens GN=KIAA0319L	HUMAN	1
440	2	2	2.31	2.31	2.31	sp|Q8IYU2|HACE1_HUMAN	E3 ubiquitin-protein ligase HACE1 OS=Homo sapiens GN=HACE1 PE=1 SV=2	HUMAN	1
440	0	2	3.026	3.026	3.026	sp|Q8IYU2-4|HACE1_HUMAN	Isoform 4 of E3 ubiquitin-protein ligase HACE1 OS=Homo sapiens GN=HACE1	HUMAN	1
441	2	2	3.833	3.833	3.833	sp|Q8IVE0|CROL2_HUMAN	Putative ciliary rootlet coiled-coil protein-like 2 protein OS=Homo sapiens GN=CROCCP3 PE=5 SV=1	HUMAN	1
442	2	2	2.935	2.935	2.935	sp|Q86Z20|CC125_HUMAN	Coiled-coil domain-containing protein 125 OS=Homo sapiens GN=CCDC125 PE=1 SV=2	HUMAN	1
442	0	2	3.886	3.886	3.886	sp|Q86Z20-2|CC125_HUMAN	Isoform 2 of Coiled-coil domain-containing protein 125 OS=Homo sapiens GN=CCDC125	HUMAN	1
443	2	2	1.147	1.147	1.147	sp|Q86SQ4|AGRG6_HUMAN	Adhesion G-protein coupled receptor G6 OS=Homo sapiens GN=ADGRG6 PE=1 SV=3	HUMAN	1
443	0	2	1.174	1.174	1.174	sp|Q86SQ4-2|AGRG6_HUMAN	Isoform 2 of Adhesion G-protein coupled receptor G6 OS=Homo sapiens GN=ADGRG6	HUMAN	1
443	0	2	1.12	1.12	1.12	sp|Q86SQ4-3|AGRG6_HUMAN	Isoform 3 of Adhesion G-protein coupled receptor G6 OS=Homo sapiens GN=ADGRG6	HUMAN	1
443	0	2	1.146	1.146	1.146	sp|Q86SQ4-4|AGRG6_HUMAN	Isoform 4 of Adhesion G-protein coupled receptor G6 OS=Homo sapiens GN=ADGRG6	HUMAN	1
444	2	2	6.796	6.796	6.796	sp|Q6X4U4|SOSD1_HUMAN	Sclerostin domain-containing protein 1 OS=Homo sapiens GN=SOSTDC1 PE=1 SV=2	HUMAN	1
444	0	2	6.087	6.087	6.087	sp|Q6X4U4-2|SOSD1_HUMAN	Isoform 2 of Sclerostin domain-containing protein 1 OS=Homo sapiens GN=SOSTDC1	HUMAN	1
445	2	2	11.2	11.2	11.2	sp|Q6UXB3|LYPD2_HUMAN	Ly6/PLAUR domain-containing protein 2 OS=Homo sapiens GN=LYPD2 PE=2 SV=1	HUMAN	1
446	2	2	1.102	1.102	1.102	sp|Q6EMB2-2|TTLL5_HUMAN	Isoform 2 of Tubulin polyglutamylase TTLL5 OS=Homo sapiens GN=TTLL5	HUMAN	1
447	2	2	0.4601	0.4601	0.4601	sp|Q5D862|FILA2_HUMAN	Filaggrin-2 OS=Homo sapiens GN=FLG2 PE=1 SV=1	HUMAN	1
448	2	2	0.4725	0.4725	0.4725	sp|Q4KWH8|PLCH1_HUMAN	1-phosphatidylinositol 4,5-bisphosphate phosphodiesterase eta-1 OS=Homo sapiens GN=PLCH1 PE=1 SV=1	HUMAN	1
448	0	2	0.4834	0.4834	0.4834	sp|Q4KWH8-2|PLCH1_HUMAN	Isoform 2 of 1-phosphatidylinositol 4,5-bisphosphate phosphodiesterase eta-1 OS=Homo sapiens GN=PLCH1	HUMAN	1
448	0	2	0.7984	0.7984	0.7984	sp|Q4KWH8-3|PLCH1_HUMAN	Isoform 3 of 1-phosphatidylinositol 4,5-bisphosphate phosphodiesterase eta-1 OS=Homo sapiens GN=PLCH1	HUMAN	1
448	0	2	0.789	0.789	0.789	sp|Q4KWH8-4|PLCH1_HUMAN	Isoform 4 of 1-phosphatidylinositol 4,5-bisphosphate phosphodiesterase eta-1 OS=Homo sapiens GN=PLCH1	HUMAN	1
449	2	2	7.383	7.383	7.383	sp|Q15828|CYTM_HUMAN	Cystatin-M OS=Homo sapiens GN=CST6 PE=1 SV=1	HUMAN	1
450	2	2	2.315	2.315	2.315	sp|Q15645|PCH2_HUMAN	Pachytene checkpoint protein 2 homolog OS=Homo sapiens GN=TRIP13 PE=1 SV=2	HUMAN	1
451	2	2	1.028	1.028	1.028	sp|Q15057|ACAP2_HUMAN	Arf-GAP with coiled-coil, ANK repeat and PH domain-containing protein 2 OS=Homo sapiens GN=ACAP2 PE=1 SV=3	HUMAN	1
452	0	2	1.394	1.394	1.394	sp|O75084|FZD7_HUMAN	Frizzled-7 OS=Homo sapiens GN=FZD7 PE=1 SV=2	HUMAN	1
452	2	2	1.416	1.416	1.416	sp|Q14332|FZD2_HUMAN	Frizzled-2 OS=Homo sapiens GN=FZD2 PE=1 SV=1	HUMAN	1
453	2	2	9.649	9.649	9.649	sp|Q13113|PDZ1I_HUMAN	PDZK1-interacting protein 1 OS=Homo sapiens GN=PDZK1IP1 PE=1 SV=1	HUMAN	1
454	0	2	3.653	3.653	3.653	sp|Q08499-12|PDE4D_HUMAN	Isoform 12 of cAMP-specific 3',5'-cyclic phosphodiesterase 4D OS=Homo sapiens GN=PDE4D	HUMAN	1
454	0	2	1.074	1.074	1.074	sp|Q08499-6|PDE4D_HUMAN	Isoform 5 of cAMP-specific 3',5'-cyclic phosphodiesterase 4D OS=Homo sapiens GN=PDE4D	HUMAN	1
454	2	2	3.721	3.721	3.721	sp|Q08499-7|PDE4D_HUMAN	Isoform N3 of cAMP-specific 3',5'-cyclic phosphodiesterase 4D OS=Homo sapiens GN=PDE4D	HUMAN	1
455	2	2	6.452	6.452	6.452	sp|P62906|RL10A_HUMAN	60S ribosomal protein L10a OS=Homo sapiens GN=RPL10A PE=1 SV=2	HUMAN	2
456	2	2	6.78	6.78	6.78	sp|P60033|CD81_HUMAN	CD81 antigen OS=Homo sapiens GN=CD81 PE=1 SV=1	HUMAN	1
457	2	2	33.82	33.82	33.82	sp|P60022|DEFB1_HUMAN	Beta-defensin 1 OS=Homo sapiens GN=DEFB1 PE=1 SV=1	HUMAN	1
458	2	2	7.353	7.353	7.353	sp|P52565|GDIR1_HUMAN	Rho GDP-dissociation inhibitor 1 OS=Homo sapiens GN=ARHGDIA PE=1 SV=3	HUMAN	1
459	2	2	5.31	5.31	5.31	sp|P33241|LSP1_HUMAN	Lymphocyte-specific protein 1 OS=Homo sapiens GN=LSP1 PE=1 SV=1	HUMAN	1
459	0	2	3.854	3.854	3.854	sp|P33241-3|LSP1_HUMAN	Isoform 3 of Lymphocyte-specific protein 1 OS=Homo sapiens GN=LSP1	HUMAN	1
460	2	2	8.127	8.127	8.127	sp|P21796|VDAC1_HUMAN	Voltage-dependent anion-selective channel protein 1 OS=Homo sapiens GN=VDAC1 PE=1 SV=2	HUMAN	1
461	2	2	14.29	14.29	14.29	sp|P21246|PTN_HUMAN	Pleiotrophin OS=Homo sapiens GN=PTN PE=1 SV=1	HUMAN	2
462	0	2	4.693	4.693	4.693	sp|O75828|CBR3_HUMAN	Carbonyl reductase [NADPH] 3 OS=Homo sapiens GN=CBR3 PE=1 SV=3	HUMAN	1
462	2	2	4.693	4.693	4.693	sp|P16152|CBR1_HUMAN	Carbonyl reductase [NADPH] 1 OS=Homo sapiens GN=CBR1 PE=1 SV=3	HUMAN	1
462	0	2	7.514	7.514	7.514	sp|P16152-2|CBR1_HUMAN	Isoform 2 of Carbonyl reductase [NADPH] 1 OS=Homo sapiens GN=CBR1	HUMAN	1
463	2	2	1.951	1.951	1.951	sp|P13473|LAMP2_HUMAN	Lysosome-associated membrane glycoprotein 2 OS=Homo sapiens GN=LAMP2 PE=1 SV=2	HUMAN	1
463	0	2	1.951	1.951	1.951	sp|P13473-2|LAMP2_HUMAN	Isoform LAMP-2B of Lysosome-associated membrane glycoprotein 2 OS=Homo sapiens GN=LAMP2	HUMAN	1
463	0	2	1.946	1.946	1.946	sp|P13473-3|LAMP2_HUMAN	Isoform LAMP-2C of Lysosome-associated membrane glycoprotein 2 OS=Homo sapiens GN=LAMP2	HUMAN	1
464	2	2	3.715	3.715	3.715	sp|P09758|TACD2_HUMAN	Tumor-associated calcium signal transducer 2 OS=Homo sapiens GN=TACSTD2 PE=1 SV=3	HUMAN	1
465	2	2	14.74	14.74	14.74	sp|P07998|RNAS1_HUMAN	Ribonuclease pancreatic OS=Homo sapiens GN=RNASE1 PE=1 SV=4	HUMAN	1
466	2	2	7.778	7.778	7.778	sp|P06703|S10A6_HUMAN	Protein S100-A6 OS=Homo sapiens GN=S100A6 PE=1 SV=1	HUMAN	1
467	2	2	2.457	2.457	2.457	sp|P06576|ATPB_HUMAN	ATP synthase subunit beta, mitochondrial OS=Homo sapiens GN=ATP5B PE=1 SV=3	HUMAN	1
468	2	2	5.66	5.66	5.66	sp|P05305|EDN1_HUMAN	Endothelin-1 OS=Homo sapiens GN=EDN1 PE=1 SV=1	HUMAN	1
469	2	2	18.49	18.49	18.49	sp|P01814|HV270_HUMAN	Immunoglobulin heavy variable 2-70 OS=Homo sapiens GN=IGHV2-70 PE=1 SV=2	HUMAN	1
470	2	2	5.515	5.515	5.515	sp|O75663|TIPRL_HUMAN	TIP41-like protein OS=Homo sapiens GN=TIPRL PE=1 SV=2	HUMAN	1
470	0	2	8.427	8.427	8.427	sp|O75663-2|TIPRL_HUMAN	Isoform 2 of TIP41-like protein OS=Homo sapiens GN=TIPRL	HUMAN	1
471	2	2	3.04	3.04	3.04	sp|O00151|PDLI1_HUMAN	PDZ and LIM domain protein 1 OS=Homo sapiens GN=PDLIM1 PE=1 SV=4	HUMAN	1
472	2	2	4.511	4.511	4.511	sp|I3L3R5|CCER2_HUMAN	Coiled-coil domain-containing glutamate-rich protein 2 OS=Homo sapiens GN=CCER2 PE=3 SV=1	HUMAN	1
473	2	2	2.964	2.964	2.964	sp|B2RXH2|KDM4E_HUMAN	Lysine-specific demethylase 4E OS=Homo sapiens GN=KDM4E PE=1 SV=1	HUMAN	1
474	2	2	1.122	1.122	1.122	RRRRRsp|O43252|PAPS1_HUMAN	REVERSED Bifunctional 3'-phosphoadenosine 5'-phosphosulfate synthase 1 OS=Homo sapiens GN=PAPSS1 PE=1 SV=2	HUMAN	1
475	1.89	2	4.989	3.471	3.471	sp|P31146|COR1A_HUMAN	Coronin-1A OS=Homo sapiens GN=CORO1A PE=1 SV=4	HUMAN	1
476	1.86	2	1.889	0.8395	0.8395	sp|Q86VM9|ZCH18_HUMAN	Zinc finger CCCH domain-containing protein 18 OS=Homo sapiens GN=ZC3H18 PE=1 SV=2	HUMAN	1
477	1.79	1.99	8.889	4.848	2.424	sp|P04217|A1BG_HUMAN	Alpha-1B-glycoprotein OS=Homo sapiens GN=A1BG PE=1 SV=4	HUMAN	1
478	1.74	1.92	3.534	3.534	3.534	sp|Q99943|PLCA_HUMAN	1-acyl-sn-glycerol-3-phosphate acyltransferase alpha OS=Homo sapiens GN=AGPAT1 PE=1 SV=2	HUMAN	1
479	1.6	1.74	2.467	2.467	2.467	sp|P04040|CATA_HUMAN	Catalase OS=Homo sapiens GN=CAT PE=1 SV=3	HUMAN	1
480	0	10.54	36.07	20.42	20.42	sp|P62736|ACTA_HUMAN	Actin, aortic smooth muscle OS=Homo sapiens GN=ACTA2 PE=1 SV=1	HUMAN	8
480	0	10.52	36.17	20.48	20.48	sp|P63267|ACTH_HUMAN	Actin, gamma-enteric smooth muscle OS=Homo sapiens GN=ACTG2 PE=1 SV=1	HUMAN	8
480	0	10.49	36.04	23.12	23.12	sp|P63267-2|ACTH_HUMAN	Isoform 2 of Actin, gamma-enteric smooth muscle OS=Homo sapiens GN=ACTG2	HUMAN	8
480	1.58	12.68	38.99	23.34	23.34	sp|P68032|ACTC_HUMAN	Actin, alpha cardiac muscle 1 OS=Homo sapiens GN=ACTC1 PE=1 SV=1	HUMAN	9
480	0	12.66	32.89	23.34	23.34	sp|P68133|ACTS_HUMAN	Actin, alpha skeletal muscle OS=Homo sapiens GN=ACTA1 PE=1 SV=1	HUMAN	9
481	1.55	1.7	2.601	2.601	1.041	sp|P35443|TSP4_HUMAN	Thrombospondin-4 OS=Homo sapiens GN=THBS4 PE=1 SV=2	HUMAN	1
482	0	7.83	52.99	41.88	41.88	sp|A0A0C4DH72|KV106_HUMAN	Immunoglobulin kappa variable 1-6 OS=Homo sapiens GN=IGKV1-6 PE=3 SV=1	HUMAN	9
482	1.39	5.77	49.57	38.46	38.46	sp|P01599|KV117_HUMAN	Immunoglobulin kappa variable 1-17 OS=Homo sapiens GN=IGKV1-17 PE=1 SV=2	HUMAN	9
483	1.36	1.51	11.04	7.692	3.679	sp|Q9Y624|JAM1_HUMAN	Junctional adhesion molecule A OS=Homo sapiens GN=F11R PE=1 SV=1	HUMAN	1
484	1.31	1.46	1.299	1.299	1.299	sp|Q08188|TGM3_HUMAN	Protein-glutamine gamma-glutamyltransferase E OS=Homo sapiens GN=TGM3 PE=1 SV=4	HUMAN	1
485	1.28	1.48	18.08	18.08	7.91	sp|Q9UHD0|IL19_HUMAN	Interleukin-19 OS=Homo sapiens GN=IL19 PE=1 SV=2	HUMAN	1
485	0	1.48	14.88	14.88	6.512	sp|Q9UHD0-2|IL19_HUMAN	Isoform 2 of Interleukin-19 OS=Homo sapiens GN=IL19	HUMAN	1
485	0	1.48	15.46	15.46	6.763	sp|Q9UHD0-3|IL19_HUMAN	Isoform 3 of Interleukin-19 OS=Homo sapiens GN=IL19	HUMAN	1
486	1.24	1.38	5.019	5.019	5.019	sp|P07738|PMGE_HUMAN	Bisphosphoglycerate mutase OS=Homo sapiens GN=BPGM PE=1 SV=2	HUMAN	1
487	1.23	10.98	9.875	9.875	9.875	sp|Q01546|K22O_HUMAN	Keratin, type II cytoskeletal 2 oral OS=Homo sapiens GN=KRT76 PE=1 SV=2	HUMAN	8
488	1.21	1.43	22.65	15.42	3.373	sp|Q99519|NEUR1_HUMAN	Sialidase-1 OS=Homo sapiens GN=NEU1 PE=1 SV=1	HUMAN	1
489	1.2	1.48	4.387	4.387	3.026	sp|Q9NQ79|CRAC1_HUMAN	Cartilage acidic protein 1 OS=Homo sapiens GN=CRTAC1 PE=1 SV=2	HUMAN	2
489	0	1.48	4.496	4.496	3.101	sp|Q9NQ79-2|CRAC1_HUMAN	Isoform 2 of Cartilage acidic protein 1 OS=Homo sapiens GN=CRTAC1	HUMAN	2
489	0	1.48	4.618	4.618	3.185	sp|Q9NQ79-3|CRAC1_HUMAN	Isoform 3 of Cartilage acidic protein 1 OS=Homo sapiens GN=CRTAC1	HUMAN	2
490	1.2	1.4	3.541	3.541	3.541	sp|Q13443|ADAM9_HUMAN	Disintegrin and metalloproteinase domain-containing protein 9 OS=Homo sapiens GN=ADAM9 PE=1 SV=1	HUMAN	2
490	0	1.4	4.427	4.427	4.427	sp|Q13443-2|ADAM9_HUMAN	Isoform 2 of Disintegrin and metalloproteinase domain-containing protein 9 OS=Homo sapiens GN=ADAM9	HUMAN	2
491	1.18	1.37	5.505	5.505	1.835	sp|Q9BQ16|TICN3_HUMAN	Testican-3 OS=Homo sapiens GN=SPOCK3 PE=1 SV=2	HUMAN	1
491	0	1.37	5.543	5.543	1.848	sp|Q9BQ16-1|TICN3_HUMAN	Isoform 1 of Testican-3 OS=Homo sapiens GN=SPOCK3	HUMAN	1
491	0	1.37	7.595	7.595	2.532	sp|Q9BQ16-2|TICN3_HUMAN	Isoform 2 of Testican-3 OS=Homo sapiens GN=SPOCK3	HUMAN	1
491	0	1.37	6.234	6.234	2.078	sp|Q9BQ16-4|TICN3_HUMAN	Isoform 4 of Testican-3 OS=Homo sapiens GN=SPOCK3	HUMAN	1
491	0	1.37	7.668	7.668	2.556	sp|Q9BQ16-9|TICN3_HUMAN	Isoform 9 of Testican-3 OS=Homo sapiens GN=SPOCK3	HUMAN	1
492	1.14	1.89	34.83	34.83	34.83	sp|P22528|SPR1B_HUMAN	Cornifin-B OS=Homo sapiens GN=SPRR1B PE=1 SV=2	HUMAN	2
493	1.14	1.28	22.99	22.99	22.99	sp|P07108|ACBP_HUMAN	Acyl-CoA-binding protein OS=Homo sapiens GN=DBI PE=1 SV=2	HUMAN	1
493	0	1.28	19.23	19.23	19.23	sp|P07108-2|ACBP_HUMAN	Isoform 2 of Acyl-CoA-binding protein OS=Homo sapiens GN=DBI	HUMAN	1
493	0	1.28	22.73	22.73	22.73	sp|P07108-3|ACBP_HUMAN	Isoform 3 of Acyl-CoA-binding protein OS=Homo sapiens GN=DBI	HUMAN	1
493	0	1.28	15.5	15.5	15.5	sp|P07108-4|ACBP_HUMAN	Isoform 4 of Acyl-CoA-binding protein OS=Homo sapiens GN=DBI	HUMAN	1
493	0	1.28	13.51	13.51	13.51	sp|P07108-5|ACBP_HUMAN	Isoform 5 of Acyl-CoA-binding protein OS=Homo sapiens GN=DBI	HUMAN	1
494	1.09	50.45	47.46	45.71	44.92	sp|Q13421|MSLN_HUMAN	Mesothelin OS=Homo sapiens GN=MSLN PE=1 SV=2	HUMAN	33
495	1.03	1.17	0.9057	0.9057	0.9057	sp|O15439|MRP4_HUMAN	Multidrug resistance-associated protein 4 OS=Homo sapiens GN=ABCC4 PE=1 SV=3	HUMAN	1
495	0	1.17	0.939	0.939	0.939	sp|O15439-2|MRP4_HUMAN	Isoform 2 of Multidrug resistance-associated protein 4 OS=Homo sapiens GN=ABCC4	HUMAN	1
495	0	1.17	1.397	1.397	1.397	sp|O15439-3|MRP4_HUMAN	Isoform 3 of Multidrug resistance-associated protein 4 OS=Homo sapiens GN=ABCC4	HUMAN	1
495	0	1.17	1.531	1.531	1.531	sp|O15439-4|MRP4_HUMAN	Isoform 4 of Multidrug resistance-associated protein 4 OS=Homo sapiens GN=ABCC4	HUMAN	1
496	1.01	1.18	4.122	4.122	2.33	sp|O00592|PODXL_HUMAN	Podocalyxin OS=Homo sapiens GN=PODXL PE=1 SV=2	HUMAN	1
496	0	1.18	4.373	4.373	2.471	sp|O00592-2|PODXL_HUMAN	Isoform 2 of Podocalyxin OS=Homo sapiens GN=PODXL	HUMAN	1
497	1	1.15	10.68	10.68	10.68	sp|P08493|MGP_HUMAN	Matrix Gla protein OS=Homo sapiens GN=MGP PE=1 SV=2	HUMAN	1
497	0	1.15	8.594	8.594	8.594	sp|P08493-2|MGP_HUMAN	Isoform 2 of Matrix Gla protein OS=Homo sapiens GN=MGP	HUMAN	1
498	0.97	1.11	0.7778	0.7778	0.7778	RRRRRsp|Q5T5J6|SWT1_HUMAN	REVERSED Transcriptional protein SWT1 OS=Homo sapiens GN=SWT1 PE=2 SV=1	HUMAN	1
499	0.96	1.11	1.896	0.6454	0.6454	RRRRRsp|O15078|CE290_HUMAN	REVERSED Centrosomal protein of 290 kDa OS=Homo sapiens GN=CEP290 PE=1 SV=2	HUMAN	1
500	0.96	1.11	14.75	7.377	7.377	sp|A0A075B6I0|LV861_HUMAN	Immunoglobulin lambda variable 8-61 OS=Homo sapiens GN=IGLV8-61 PE=3 SV=7	HUMAN	2
501	0.93	1.08	1.498	0.4608	0.4608	sp|P13942|COBA2_HUMAN	Collagen alpha-2(XI) chain OS=Homo sapiens GN=COL11A2 PE=1 SV=5	HUMAN	1
501	0	1.08	1.52	0.4678	0.4678	sp|P13942-2|COBA2_HUMAN	Isoform 2 of Collagen alpha-2(XI) chain OS=Homo sapiens GN=COL11A2	HUMAN	1
501	0	1.08	1.516	0.4665	0.4665	sp|P13942-3|COBA2_HUMAN	Isoform 3 of Collagen alpha-2(XI) chain OS=Homo sapiens GN=COL11A2	HUMAN	1
501	0	1.08	1.551	0.4773	0.4773	sp|P13942-4|COBA2_HUMAN	Isoform 4 of Collagen alpha-2(XI) chain OS=Homo sapiens GN=COL11A2	HUMAN	1
501	0	1.08	1.539	0.4737	0.4737	sp|P13942-5|COBA2_HUMAN	Isoform 5 of Collagen alpha-2(XI) chain OS=Homo sapiens GN=COL11A2	HUMAN	1
501	0	1.08	1.576	0.4848	0.4848	sp|P13942-6|COBA2_HUMAN	Isoform 6 of Collagen alpha-2(XI) chain OS=Homo sapiens GN=COL11A2	HUMAN	1
501	0	1.08	1.571	0.4834	0.4834	sp|P13942-7|COBA2_HUMAN	Isoform 7 of Collagen alpha-2(XI) chain OS=Homo sapiens GN=COL11A2	HUMAN	1
501	0	1.08	1.596	0.4911	0.4911	sp|P13942-8|COBA2_HUMAN	Isoform 8 of Collagen alpha-2(XI) chain OS=Homo sapiens GN=COL11A2	HUMAN	1
501	0	1.08	2.759	2.759	2.759	sp|P13942-9|COBA2_HUMAN	Isoform 9 of Collagen alpha-2(XI) chain OS=Homo sapiens GN=COL11A2	HUMAN	1
502	0.91	1.06	7.764	3.416	3.416	sp|P05089|ARGI1_HUMAN	Arginase-1 OS=Homo sapiens GN=ARG1 PE=1 SV=2	HUMAN	1
502	0	1.06	7.576	3.333	3.333	sp|P05089-2|ARGI1_HUMAN	Isoform 2 of Arginase-1 OS=Homo sapiens GN=ARG1	HUMAN	1
502	0	1.06	4.661	4.661	4.661	sp|P05089-3|ARGI1_HUMAN	Isoform 3 of Arginase-1 OS=Homo sapiens GN=ARG1	HUMAN	1
503	0.89	1.04	2.769	0.5747	0.5747	sp|Q15746|MYLK_HUMAN	Myosin light chain kinase, smooth muscle OS=Homo sapiens GN=MYLK PE=1 SV=4	HUMAN	1
503	0	1.04	2.873	0.5962	0.5962	sp|Q15746-2|MYLK_HUMAN	Isoform 2 of Myosin light chain kinase, smooth muscle OS=Homo sapiens GN=MYLK	HUMAN	1
503	0	1.04	2.845	0.5904	0.5904	sp|Q15746-3|MYLK_HUMAN	Isoform 3A of Myosin light chain kinase, smooth muscle OS=Homo sapiens GN=MYLK	HUMAN	1
503	0	1.04	2.954	0.6132	0.6132	sp|Q15746-4|MYLK_HUMAN	Isoform 3B of Myosin light chain kinase, smooth muscle OS=Homo sapiens GN=MYLK	HUMAN	1
503	0	1.04	2.879	0.5975	0.5975	sp|Q15746-5|MYLK_HUMAN	Isoform 4 of Myosin light chain kinase, smooth muscle OS=Homo sapiens GN=MYLK	HUMAN	1
503	0	1.04	2.771	0.575	0.575	sp|Q15746-6|MYLK_HUMAN	Isoform Del-1790 of Myosin light chain kinase, smooth muscle OS=Homo sapiens GN=MYLK	HUMAN	1
504	0.88	1.03	2.273	1.186	1.186	sp|O75665|OFD1_HUMAN	Oral-facial-digital syndrome 1 protein OS=Homo sapiens GN=OFD1 PE=1 SV=1	HUMAN	1
504	0	1.03	2.366	1.235	1.235	sp|O75665-3|OFD1_HUMAN	Isoform 3 of Oral-facial-digital syndrome 1 protein OS=Homo sapiens GN=OFD1	HUMAN	1
505	0.88	1.03	0.5405	0.5405	0.5405	sp|O75417|DPOLQ_HUMAN	DNA polymerase theta OS=Homo sapiens GN=POLQ PE=1 SV=2	HUMAN	1
505	0	1.03	0.7946	0.7946	0.7946	sp|O75417-2|DPOLQ_HUMAN	Isoform 2 of DNA polymerase theta OS=Homo sapiens GN=POLQ	HUMAN	1
506	0.85	1	1.372	1.372	1.372	RRRRRsp|P29353|SHC1_HUMAN	REVERSED SHC-transforming protein 1 OS=Homo sapiens GN=SHC1 PE=1 SV=4	HUMAN	1
506	0	1	1.691	1.691	1.691	RRRRRsp|P29353-2|SHC1_HUMAN	REVERSED Isoform p52Shc of SHC-transforming protein 1 OS=Homo sapiens GN=SHC1	HUMAN	1
506	0	1	1.869	1.869	1.869	RRRRRsp|P29353-3|SHC1_HUMAN	REVERSED Isoform p46Shc of SHC-transforming protein 1 OS=Homo sapiens GN=SHC1	HUMAN	1
506	0	1	1.37	1.37	1.37	RRRRRsp|P29353-6|SHC1_HUMAN	REVERSED Isoform 6 of SHC-transforming protein 1 OS=Homo sapiens GN=SHC1	HUMAN	1
506	0	1	1.688	1.688	1.688	RRRRRsp|P29353-7|SHC1_HUMAN	REVERSED Isoform 7 of SHC-transforming protein 1 OS=Homo sapiens GN=SHC1	HUMAN	1
507	0.79	0.94	19.33	19.33	19.33	sp|A0A075B6H9|LV469_HUMAN	Immunoglobulin lambda variable 4-69 OS=Homo sapiens GN=IGLV4-69 PE=1 SV=1	HUMAN	1
508	0.77	0.92	4.386	4.386	4.386	sp|P21926|CD9_HUMAN	CD9 antigen OS=Homo sapiens GN=CD9 PE=1 SV=4	HUMAN	1
509	0.7	0.85	1.653	0.9259	0.9259	sp|Q13233|M3K1_HUMAN	Mitogen-activated protein kinase kinase kinase 1 OS=Homo sapiens GN=MAP3K1 PE=1 SV=4	HUMAN	1
510	0.69	0.85	5.6	3.733	2	sp|Q04609|FOLH1_HUMAN	Glutamate carboxypeptidase 2 OS=Homo sapiens GN=FOLH1 PE=1 SV=1	HUMAN	1
510	0	0.85	9.502	6.335	3.394	sp|Q04609-10|FOLH1_HUMAN	Isoform 10 of Glutamate carboxypeptidase 2 OS=Homo sapiens GN=FOLH1	HUMAN	1
510	0	0.85	6.061	4.04	2.165	sp|Q04609-6|FOLH1_HUMAN	Isoform PSMA' of Glutamate carboxypeptidase 2 OS=Homo sapiens GN=FOLH1	HUMAN	1
510	0	0.85	5.714	3.81	2.041	sp|Q04609-7|FOLH1_HUMAN	Isoform PSMA-7 of Glutamate carboxypeptidase 2 OS=Homo sapiens GN=FOLH1	HUMAN	1
510	0	0.84	10.41	6.335	3.394	sp|Q9HBA9|FOH1B_HUMAN	Putative N-acetylated-alpha-linked acidic dipeptidase OS=Homo sapiens GN=FOLH1B PE=2 SV=1	HUMAN	1
511	0.68	0.86	3.8	3.8	1.727	sp|Q5T749|KPRP_HUMAN	Keratinocyte proline-rich protein OS=Homo sapiens GN=KPRP PE=1 SV=1	HUMAN	1
512	0.65	0.8	5.638	3.087	1.745	sp|P05164|PERM_HUMAN	Myeloperoxidase OS=Homo sapiens GN=MPO PE=1 SV=1	HUMAN	1
512	0	0.8	6.462	3.538	2	sp|P05164-2|PERM_HUMAN	Isoform H14 of Myeloperoxidase OS=Homo sapiens GN=MPO	HUMAN	1
512	0	0.8	5.405	2.96	1.673	sp|P05164-3|PERM_HUMAN	Isoform H7 of Myeloperoxidase OS=Homo sapiens GN=MPO	HUMAN	1
513	0.63	0.85	7.488	6.221	2.304	sp|Q8WUM4|PDC6I_HUMAN	Programmed cell death 6-interacting protein OS=Homo sapiens GN=PDCD6IP PE=1 SV=1	HUMAN	2
513	0	0.85	7.446	6.186	2.291	sp|Q8WUM4-2|PDC6I_HUMAN	Isoform 2 of Programmed cell death 6-interacting protein OS=Homo sapiens GN=PDCD6IP	HUMAN	2
514	0.62	0.75	0.6287	0.6287	0.6287	RRRRRsp|P02751|FINC_HUMAN	REVERSED Fibronectin OS=Homo sapiens GN=FN1 PE=1 SV=4	HUMAN	1
514	0	0.75	0.6893	0.6893	0.6893	RRRRRsp|P02751-10|FINC_HUMAN	REVERSED Isoform 10 of Fibronectin OS=Homo sapiens GN=FN1	HUMAN	1
514	0	0.75	0.6287	0.6287	0.6287	RRRRRsp|P02751-11|FINC_HUMAN	REVERSED Isoform 11 of Fibronectin OS=Homo sapiens GN=FN1	HUMAN	1
514	0	0.75	0.747	0.747	0.747	RRRRRsp|P02751-12|FINC_HUMAN	REVERSED Isoform 12 of Fibronectin OS=Homo sapiens GN=FN1	HUMAN	1
514	0	0.75	0.6617	0.6617	0.6617	RRRRRsp|P02751-13|FINC_HUMAN	REVERSED Isoform 13 of Fibronectin OS=Homo sapiens GN=FN1	HUMAN	1
514	0	0.75	0.6623	0.6623	0.6623	RRRRRsp|P02751-14|FINC_HUMAN	REVERSED Isoform 14 of Fibronectin OS=Homo sapiens GN=FN1	HUMAN	1
514	0	0.75	0.6056	0.6056	0.6056	RRRRRsp|P02751-15|FINC_HUMAN	REVERSED Isoform 15 of Fibronectin OS=Homo sapiens GN=FN1	HUMAN	1
514	0	0.75	0.6438	0.6438	0.6438	RRRRRsp|P02751-17|FINC_HUMAN	REVERSED Isoform 17 of Fibronectin OS=Homo sapiens GN=FN1	HUMAN	1
514	0	0.75	0.6369	0.6369	0.6369	RRRRRsp|P02751-3|FINC_HUMAN	REVERSED Isoform 3 of Fibronectin OS=Homo sapiens GN=FN1	HUMAN	1
514	0	0.75	0.6784	0.6784	0.6784	RRRRRsp|P02751-5|FINC_HUMAN	REVERSED Isoform 5 of Fibronectin OS=Homo sapiens GN=FN1	HUMAN	1
514	0	0.75	0.6132	0.6132	0.6132	RRRRRsp|P02751-7|FINC_HUMAN	REVERSED Isoform 7 of Fibronectin OS=Homo sapiens GN=FN1	HUMAN	1
514	0	0.75	0.6533	0.6533	0.6533	RRRRRsp|P02751-8|FINC_HUMAN	REVERSED Isoform 8 of Fibronectin OS=Homo sapiens GN=FN1	HUMAN	1
514	0	0.75	0.6696	0.6696	0.6696	RRRRRsp|P02751-9|FINC_HUMAN	REVERSED Isoform 9 of Fibronectin OS=Homo sapiens GN=FN1	HUMAN	1
515	0.6	0.73	4.743	4.743	4.743	sp|P04156|PRIO_HUMAN	Major prion protein OS=Homo sapiens GN=PRNP PE=1 SV=1	HUMAN	1
515	0	0.73	4.878	4.878	4.878	sp|P04156-2|PRIO_HUMAN	Isoform 2 of Major prion protein OS=Homo sapiens GN=PRNP	HUMAN	1
516	0.59	0.76	16.6	6.8	2.2	sp|Q9H336|CRLD1_HUMAN	Cysteine-rich secretory protein LCCL domain-containing 1 OS=Homo sapiens GN=CRISPLD1 PE=2 SV=1	HUMAN	1
516	0	0.74	17.83	10.83	3.503	sp|Q9H336-2|CRLD1_HUMAN	Isoform 2 of Cysteine-rich secretory protein LCCL domain-containing 1 OS=Homo sapiens GN=CRISPLD1	HUMAN	1
517	0.58	2.8	13.42	13.42	13.42	sp|P27482|CALL3_HUMAN	Calmodulin-like protein 3 OS=Homo sapiens GN=CALML3 PE=1 SV=2	HUMAN	2
518	0.58	0.6	1.016	1.016	1.016	sp|Q9Y666|S12A7_HUMAN	Solute carrier family 12 member 7 OS=Homo sapiens GN=SLC12A7 PE=1 SV=3	HUMAN	1
519	0.57	0.59	2.909	1.212	1.212	sp|O75626|PRDM1_HUMAN	PR domain zinc finger protein 1 OS=Homo sapiens GN=PRDM1 PE=1 SV=2	HUMAN	1
519	0	0.59	3.042	1.267	1.267	sp|O75626-2|PRDM1_HUMAN	Isoform 2 of PR domain zinc finger protein 1 OS=Homo sapiens GN=PRDM1	HUMAN	1
519	0	0.59	1.447	1.447	1.447	sp|O75626-3|PRDM1_HUMAN	Isoform 3 of PR domain zinc finger protein 1 OS=Homo sapiens GN=PRDM1	HUMAN	1
520	0.55	0.57	21.7	21.7	13.21	sp|Q9P0S2|COX16_HUMAN	Cytochrome c oxidase assembly protein COX16 homolog, mitochondrial OS=Homo sapiens GN=COX16 PE=3 SV=1	HUMAN	1
521	0.55	0.57	1.805	1.805	1.805	sp|Q99523|SORT_HUMAN	Sortilin OS=Homo sapiens GN=SORT1 PE=1 SV=3	HUMAN	1
521	0	0.57	2.161	2.161	2.161	sp|Q99523-2|SORT_HUMAN	Isoform 2 of Sortilin OS=Homo sapiens GN=SORT1	HUMAN	1
522	0.54	0.57	8.844	8.844	8.844	sp|P55008|AIF1_HUMAN	Allograft inflammatory factor 1 OS=Homo sapiens GN=AIF1 PE=1 SV=1	HUMAN	1
522	0	0.57	13.98	13.98	13.98	sp|P55008-2|AIF1_HUMAN	Isoform 2 of Allograft inflammatory factor 1 OS=Homo sapiens GN=AIF1	HUMAN	1
523	0.53	7.67	14.21	11.75	8.06	sp|P07900|HS90A_HUMAN	Heat shock protein HSP 90-alpha OS=Homo sapiens GN=HSP90AA1 PE=1 SV=5	HUMAN	5
523	0	7.67	12.18	10.07	6.909	sp|P07900-2|HS90A_HUMAN	Isoform 2 of Heat shock protein HSP 90-alpha OS=Homo sapiens GN=HSP90AA1	HUMAN	5
524	0.53	0.55	6.667	2.708	2.708	sp|P10619|PPGB_HUMAN	Lysosomal protective protein OS=Homo sapiens GN=CTSA PE=1 SV=2	HUMAN	1
524	0	0.55	6.911	2.808	2.808	sp|P10619-2|PPGB_HUMAN	Isoform 2 of Lysosomal protective protein OS=Homo sapiens GN=CTSA	HUMAN	1
525	0.51	0.53	2.688	2.688	2.688	sp|P06744|G6PI_HUMAN	Glucose-6-phosphate isomerase OS=Homo sapiens GN=GPI PE=1 SV=4	HUMAN	1
525	0	0.53	2.636	2.636	2.636	sp|P06744-2|G6PI_HUMAN	Isoform 2 of Glucose-6-phosphate isomerase OS=Homo sapiens GN=GPI	HUMAN	1
526	0	0.05	1.495	1.495	0.7474	RRRRRsp|Q969S8|HDA10_HUMAN	REVERSED Histone deacetylase 10 OS=Homo sapiens GN=HDAC10 PE=1 SV=1	HUMAN	1
526	0	0.05	1.541	1.541	0.7704	RRRRRsp|Q969S8-2|HDA10_HUMAN	REVERSED Isoform 2 of Histone deacetylase 10 OS=Homo sapiens GN=HDAC10	HUMAN	1
526	0	0.05	1.52	1.52	0.7599	RRRRRsp|Q969S8-4|HDA10_HUMAN	REVERSED Isoform 4 of Histone deacetylase 10 OS=Homo sapiens GN=HDAC10	HUMAN	1
526	0	0.05	2.525	2.525	1.263	RRRRRsp|Q969S8-5|HDA10_HUMAN	REVERSED Isoform 5 of Histone deacetylase 10 OS=Homo sapiens GN=HDAC10	HUMAN	1
526	0	0.05	1.351	1.351	1.351	RRRRRsp|Q9BZW8|CD244_HUMAN	REVERSED Natural killer cell receptor 2B4 OS=Homo sapiens GN=CD244 PE=1 SV=2	HUMAN	1
526	0	0.05	1.37	1.37	1.37	RRRRRsp|Q9BZW8-2|CD244_HUMAN	REVERSED Isoform 2 of Natural killer cell receptor 2B4 OS=Homo sapiens GN=CD244	HUMAN	1
526	0	0.05	1.52	1.52	1.52	RRRRRsp|Q9BZW8-3|CD244_HUMAN	REVERSED Isoform 3 of Natural killer cell receptor 2B4 OS=Homo sapiens GN=CD244	HUMAN	1
526	0	0.05	1.832	1.832	1.832	RRRRRsp|Q9BZW8-4|CD244_HUMAN	REVERSED Isoform 4 of Natural killer cell receptor 2B4 OS=Homo sapiens GN=CD244	HUMAN	1
526	0.5	0.52	1.243	0.2959	0.2959	sp|Q12756|KIF1A_HUMAN	Kinesin-like protein KIF1A OS=Homo sapiens GN=KIF1A PE=1 SV=2	HUMAN	1
526	0	0.52	1.167	0.2779	0.2779	sp|Q12756-2|KIF1A_HUMAN	Isoform 2 of Kinesin-like protein KIF1A OS=Homo sapiens GN=KIF1A	HUMAN	1
526	0	0.52	1.173	0.2792	0.2792	sp|Q12756-3|KIF1A_HUMAN	Isoform 3 of Kinesin-like protein KIF1A OS=Homo sapiens GN=KIF1A	HUMAN	1
526	0	0.51	5.882	5.882	5.882	sp|Q8NFU4|FDSCP_HUMAN	Follicular dendritic cell secreted peptide OS=Homo sapiens GN=FDCSP PE=1 SV=1	HUMAN	1
527	0.49	0.51	6.468	6.468	6.468	sp|P52566|GDIR2_HUMAN	Rho GDP-dissociation inhibitor 2 OS=Homo sapiens GN=ARHGDIB PE=1 SV=3	HUMAN	1
528	0.48	0.5	21.74	21.74	21.74	sp|P80511|S10AC_HUMAN	Protein S100-A12 OS=Homo sapiens GN=S100A12 PE=1 SV=2	HUMAN	1
529	0.47	0.49	10.5	5.023	5.023	sp|P10412|H14_HUMAN	Histone H1.4 OS=Homo sapiens GN=HIST1H1E PE=1 SV=2	HUMAN	1
529	0	0.49	4.977	4.977	4.977	sp|P16402|H13_HUMAN	Histone H1.3 OS=Homo sapiens GN=HIST1H1D PE=1 SV=2	HUMAN	1
529	0	0.49	5.164	5.164	5.164	sp|P16403|H12_HUMAN	Histone H1.2 OS=Homo sapiens GN=HIST1H1C PE=1 SV=2	HUMAN	1
529	0	0.49	5.314	5.314	5.314	sp|P22492|H1T_HUMAN	Histone H1t OS=Homo sapiens GN=HIST1H1T PE=2 SV=4	HUMAN	1
529	0	0.49	5.116	5.116	5.116	sp|Q02539|H11_HUMAN	Histone H1.1 OS=Homo sapiens GN=HIST1H1A PE=1 SV=3	HUMAN	1
530	0.45	0.48	5.672	5.672	2.687	sp|O94766|B3GA3_HUMAN	Galactosylgalactosylxylosylprotein 3-beta-glucuronosyltransferase 3 OS=Homo sapiens GN=B3GAT3 PE=1 SV=2	HUMAN	1
530	0	0.48	6.032	6.032	2.857	sp|O94766-2|B3GA3_HUMAN	Isoform 2 of Galactosylgalactosylxylosylprotein 3-beta-glucuronosyltransferase 3 OS=Homo sapiens GN=B3GAT3	HUMAN	1
531	0.45	0.47	1.388	0.6574	0.6574	sp|Q7Z478|DHX29_HUMAN	ATP-dependent RNA helicase DHX29 OS=Homo sapiens GN=DHX29 PE=1 SV=2	HUMAN	1
532	0.44	0.47	6.389	3.056	3.056	sp|O00115|DNS2A_HUMAN	Deoxyribonuclease-2-alpha OS=Homo sapiens GN=DNASE2 PE=1 SV=2	HUMAN	1
532	0	0.47	7.541	3.607	3.607	sp|O00115-2|DNS2A_HUMAN	Isoform 2 of Deoxyribonuclease-2-alpha OS=Homo sapiens GN=DNASE2	HUMAN	1
533	0.42	0.44	1.594	1.594	1.594	sp|O95436|NPT2B_HUMAN	Sodium-dependent phosphate transport protein 2B OS=Homo sapiens GN=SLC34A2 PE=1 SV=3	HUMAN	1
533	0	0.44	1.597	1.597	1.597	sp|O95436-2|NPT2B_HUMAN	Isoform 2 of Sodium-dependent phosphate transport protein 2B OS=Homo sapiens GN=SLC34A2	HUMAN	1
534	0.41	0.44	6.667	3.529	3.529	sp|P08311|CATG_HUMAN	Cathepsin G OS=Homo sapiens GN=CTSG PE=1 SV=2	HUMAN	1
535	0.41	0.43	2.655	2.655	2.655	sp|Q9UH36|SRR1L_HUMAN	SRR1-like protein OS=Homo sapiens GN=SRRD PE=2 SV=1	HUMAN	1
536	0.4	0.43	1.494	1.494	1.494	sp|Q969F9|HPS3_HUMAN	Hermansky-Pudlak syndrome 3 protein OS=Homo sapiens GN=HPS3 PE=1 SV=1	HUMAN	1
536	0	0.43	1.685	1.685	1.685	sp|Q969F9-2|HPS3_HUMAN	Isoform 2 of Hermansky-Pudlak syndrome 3 protein OS=Homo sapiens GN=HPS3	HUMAN	1
537	0.4	0.42	14.84	14.84	4.688	sp|P24158|PRTN3_HUMAN	Myeloblastin OS=Homo sapiens GN=PRTN3 PE=1 SV=3	HUMAN	1
538	0.38	2.52	3.563	3.563	3.563	sp|O76014|KRT37_HUMAN	Keratin, type I cuticular Ha7 OS=Homo sapiens GN=KRT37 PE=1 SV=3	HUMAN	2
539	0.37	0.4	45.45	45.45	9.091	sp|P50238|CRIP1_HUMAN	Cysteine-rich protein 1 OS=Homo sapiens GN=CRIP1 PE=1 SV=3	HUMAN	1
540	0.37	0.39	2.415	2.415	2.415	sp|P61812|TGFB2_HUMAN	Transforming growth factor beta-2 OS=Homo sapiens GN=TGFB2 PE=1 SV=1	HUMAN	1
540	0	0.39	2.262	2.262	2.262	sp|P61812-2|TGFB2_HUMAN	Isoform B of Transforming growth factor beta-2 OS=Homo sapiens GN=TGFB2	HUMAN	1
541	0	0.37	2.665	2.665	1.706	sp|A4UGR9-4|XIRP2_HUMAN	Isoform 4 of Xin actin-binding repeat-containing protein 2 OS=Homo sapiens GN=XIRP2	HUMAN	1
541	0	0.37	3.277	3.277	2.097	sp|A4UGR9-5|XIRP2_HUMAN	Isoform 5 of Xin actin-binding repeat-containing protein 2 OS=Homo sapiens GN=XIRP2	HUMAN	1
541	0	0.37	2.575	2.575	1.648	sp|A4UGR9-6|XIRP2_HUMAN	Isoform 6 of Xin actin-binding repeat-containing protein 2 OS=Homo sapiens GN=XIRP2	HUMAN	1
541	0.35	0.37	3.492	3.492	2.235	sp|A4UGR9-7|XIRP2_HUMAN	Isoform 7 of Xin actin-binding repeat-containing protein 2 OS=Homo sapiens GN=XIRP2	HUMAN	1
542	0.32	0.34	3.429	0.6234	0.6234	sp|Q6ZU64|CFA65_HUMAN	Cilia- and flagella-associated protein 65 OS=Homo sapiens GN=CFAP65 PE=1 SV=2	HUMAN	1
543	0.32	0.34	3.292	1.852	1.852	sp|O43790|KRT86_HUMAN	Keratin, type II cuticular Hb6 OS=Homo sapiens GN=KRT86 PE=1 SV=1	HUMAN	1
543	0	0.34	1.782	1.782	1.782	sp|Q14533|KRT81_HUMAN	Keratin, type II cuticular Hb1 OS=Homo sapiens GN=KRT81 PE=1 SV=3	HUMAN	1
544	0.32	0.34	0.312	0.312	0.312	RRRRRsp|Q9BYW2|SETD2_HUMAN	REVERSED Histone-lysine N-methyltransferase SETD2 OS=Homo sapiens GN=SETD2 PE=1 SV=3	HUMAN	1
544	0	0.34	0.4667	0.4667	0.4667	RRRRRsp|Q9BYW2-2|SETD2_HUMAN	REVERSED Isoform 2 of Histone-lysine N-methyltransferase SETD2 OS=Homo sapiens GN=SETD2	HUMAN	1
544	0	0.34	0.5089	0.5089	0.5089	RRRRRsp|Q9BYW2-3|SETD2_HUMAN	REVERSED Isoform 3 of Histone-lysine N-methyltransferase SETD2 OS=Homo sapiens GN=SETD2	HUMAN	1
545	0.31	4.51	10.21	7.093	7.093	sp|Q7Z794|K2C1B_HUMAN	Keratin, type II cytoskeletal 1b OS=Homo sapiens GN=KRT77 PE=1 SV=3	HUMAN	5
546	0.3	0.32	28.68	23.53	23.53	sp|Q71DI3|H32_HUMAN	Histone H3.2 OS=Homo sapiens GN=HIST2H3A PE=1 SV=3	HUMAN	1
547	0.3	0.32	1.584	1.584	1.584	sp|P50995|ANX11_HUMAN	Annexin A11 OS=Homo sapiens GN=ANXA11 PE=1 SV=1	HUMAN	1
547	0	0.32	1.695	1.695	1.695	sp|P50995-2|ANX11_HUMAN	Isoform 2 of Annexin A11 OS=Homo sapiens GN=ANXA11	HUMAN	1
548	0.29	2.45	0.8705	0.131	0.08151	RRRRRsp|Q8WZ42|TITIN_HUMAN	REVERSED Titin OS=Homo sapiens GN=TTN PE=1 SV=4	HUMAN	4
548	0	2.45	0.8946	0.1346	0.08377	RRRRRsp|Q8WZ42-11|TITIN_HUMAN	REVERSED Isoform 11 of Titin OS=Homo sapiens GN=TTN	HUMAN	4
548	0	2.45	0.8308	0.125	0.0778	RRRRRsp|Q8WZ42-12|TITIN_HUMAN	REVERSED Isoform 12 of Titin OS=Homo sapiens GN=TTN	HUMAN	4
548	0	2.45	0.8671	0.1305	0.0812	RRRRRsp|Q8WZ42-13|TITIN_HUMAN	REVERSED Isoform 13 of Titin OS=Homo sapiens GN=TTN	HUMAN	4
548	0	2.45	0.8728	0.1314	0.08173	RRRRRsp|Q8WZ42-2|TITIN_HUMAN	REVERSED Isoform 2 of Titin OS=Homo sapiens GN=TTN	HUMAN	4
548	0	2.45	0.894	0.1345	0.08372	RRRRRsp|Q8WZ42-4|TITIN_HUMAN	REVERSED Isoform 4 of Titin OS=Homo sapiens GN=TTN	HUMAN	4
548	0	2.43	0.845	0.09422	0.04255	RRRRRsp|Q8WZ42-5|TITIN_HUMAN	REVERSED Isoform 5 of Titin OS=Homo sapiens GN=TTN	HUMAN	2
548	0	2.45	0.8895	0.1339	0.0833	RRRRRsp|Q8WZ42-7|TITIN_HUMAN	REVERSED Isoform 7 of Titin OS=Homo sapiens GN=TTN	HUMAN	4
548	0	2.45	0.8673	0.1305	0.08122	RRRRRsp|Q8WZ42-8|TITIN_HUMAN	REVERSED Isoform 8 of Titin OS=Homo sapiens GN=TTN	HUMAN	4
549	0.29	0.31	1.848	1.848	1.848	sp|P17213|BPI_HUMAN	Bactericidal permeability-increasing protein OS=Homo sapiens GN=BPI PE=1 SV=4	HUMAN	1
550	0.28	0.31	0.8467	0.8467	0.8467	sp|Q6AI08|HEAT6_HUMAN	HEAT repeat-containing protein 6 OS=Homo sapiens GN=HEATR6 PE=1 SV=1	HUMAN	1
551	0.28	0.31	2.697	2.697	2.697	sp|P19971|TYPH_HUMAN	Thymidine phosphorylase OS=Homo sapiens GN=TYMP PE=1 SV=2	HUMAN	1
551	0	0.31	2.669	2.669	2.669	sp|P19971-2|TYPH_HUMAN	Isoform 2 of Thymidine phosphorylase OS=Homo sapiens GN=TYMP	HUMAN	1
552	0.27	0.29	10.45	10.45	5.97	sp|P78346|RPP30_HUMAN	Ribonuclease P protein subunit p30 OS=Homo sapiens GN=RPP30 PE=1 SV=1	HUMAN	1
552	0	0.29	8.696	8.696	4.969	sp|P78346-2|RPP30_HUMAN	Isoform 2 of Ribonuclease P protein subunit p30 OS=Homo sapiens GN=RPP30	HUMAN	1
553	0.26	0.29	1.017	1.017	1.017	RRRRRsp|Q8IYB7|DI3L2_HUMAN	REVERSED DIS3-like exonuclease 2 OS=Homo sapiens GN=DIS3L2 PE=1 SV=4	HUMAN	1
554	0.26	0.28	3.32	1.563	1.563	sp|Q9NR63|CP26B_HUMAN	Cytochrome P450 26B1 OS=Homo sapiens GN=CYP26B1 PE=1 SV=1	HUMAN	1
554	0	0.28	1.831	1.831	1.831	sp|Q9NR63-2|CP26B_HUMAN	Isoform 2 of Cytochrome P450 26B1 OS=Homo sapiens GN=CYP26B1	HUMAN	1
554	0	0.28	3.434	1.616	1.616	sp|Q9NR63-3|CP26B_HUMAN	Isoform 3 of Cytochrome P450 26B1 OS=Homo sapiens GN=CYP26B1	HUMAN	1
555	0.25	6.49	10.23	7.463	7.463	sp|P08729|K2C7_HUMAN	Keratin, type II cytoskeletal 7 OS=Homo sapiens GN=KRT7 PE=1 SV=5	HUMAN	4
556	0.25	0.27	0.7647	0.7647	0.7647	sp|Q5TEA3|CT194_HUMAN	Uncharacterized protein C20orf194 OS=Homo sapiens GN=C20orf194 PE=1 SV=1	HUMAN	1
557	0.25	0.27	3.448	3.448	3.448	sp|P0CW71|MCP1_HUMAN	Putative metaphase chromosome protein 1 OS=Homo sapiens GN=HSMCR30 PE=5 SV=1	HUMAN	1
558	0.24	0.27	17.65	17.65	5.882	sp|A0A0B4J1V2|HV226_HUMAN	Immunoglobulin heavy variable 2-26 OS=Homo sapiens GN=IGHV2-26 PE=3 SV=1	HUMAN	1
559	0.24	0.27	8.235	8.235	0	RRRRRsp|Q8IYK8|REM2_HUMAN	REVERSED GTP-binding protein REM 2 OS=Homo sapiens GN=REM2 PE=1 SV=2	HUMAN	0
560	0	0.26	8.772	8.772	8.772	sp|E9PQ53|NDUCR_HUMAN	NADH dehydrogenase [ubiquinone] 1 subunit C2, isoform 2 OS=Homo sapiens GN=NDUFC2-KCTD14 PE=1 SV=1	HUMAN	1
560	0.24	0.26	8.403	8.403	8.403	sp|O95298|NDUC2_HUMAN	NADH dehydrogenase [ubiquinone] 1 subunit C2 OS=Homo sapiens GN=NDUFC2 PE=1 SV=1	HUMAN	1
560	0	0.26	10.42	10.42	10.42	sp|O95298-2|NDUC2_HUMAN	Isoform 4 of NADH dehydrogenase [ubiquinone] 1 subunit C2 OS=Homo sapiens GN=NDUFC2	HUMAN	1
560	0	0.26	11.36	11.36	11.36	sp|O95298-3|NDUC2_HUMAN	Isoform 5 of NADH dehydrogenase [ubiquinone] 1 subunit C2 OS=Homo sapiens GN=NDUFC2	HUMAN	1
561	0.24	0.26	0.1749	0.1749	0.1749	RRRRRsp|A2VEC9|SSPO_HUMAN	REVERSED SCO-spondin OS=Homo sapiens GN=SSPO PE=2 SV=1	HUMAN	1
562	0.23	0.26	5.393	2.697	2.697	sp|P50395|GDIB_HUMAN	Rab GDP dissociation inhibitor beta OS=Homo sapiens GN=GDI2 PE=1 SV=2	HUMAN	1
562	0	0.26	6	3	3	sp|P50395-2|GDIB_HUMAN	Isoform 2 of Rab GDP dissociation inhibitor beta OS=Homo sapiens GN=GDI2	HUMAN	1
563	0.23	0.26	22.22	12.22	12.22	sp|O95969|SG1D2_HUMAN	Secretoglobin family 1D member 2 OS=Homo sapiens GN=SCGB1D2 PE=2 SV=1	HUMAN	1
564	0.23	0.26	0.8	0.8	0.8	sp|P56730|NETR_HUMAN	Neurotrypsin OS=Homo sapiens GN=PRSS12 PE=2 SV=2	HUMAN	1
565	0.23	0.26	0.6803	0.6803	0.6803	RRRRRsp|A8MWY0|K132L_HUMAN	REVERSED UPF0577 protein KIAA1324-like OS=Homo sapiens GN=KIAA1324L PE=1 SV=2	HUMAN	1
565	0	0.26	0.8872	0.8872	0.8872	RRRRRsp|A8MWY0-2|K132L_HUMAN	REVERSED Isoform 2 of UPF0577 protein KIAA1324-like OS=Homo sapiens GN=KIAA1324L	HUMAN	1
565	0	0.26	0.8121	0.8121	0.8121	RRRRRsp|A8MWY0-3|K132L_HUMAN	REVERSED Isoform 3 of UPF0577 protein KIAA1324-like OS=Homo sapiens GN=KIAA1324L	HUMAN	1
566	0.22	0.25	1.923	0.9615	0.9615	sp|Q6PJP8|DCR1A_HUMAN	DNA cross-link repair 1A protein OS=Homo sapiens GN=DCLRE1A PE=1 SV=3	HUMAN	1
567	0.22	0.25	3.488	1.938	1.938	RRRRRsp|O43307|ARHG9_HUMAN	REVERSED Rho guanine nucleotide exchange factor 9 OS=Homo sapiens GN=ARHGEF9 PE=1 SV=3	HUMAN	1
567	0	0.25	3.888	2.16	2.16	RRRRRsp|O43307-2|ARHG9_HUMAN	REVERSED Isoform 2 of Rho guanine nucleotide exchange factor 9 OS=Homo sapiens GN=ARHGEF9	HUMAN	1
567	0	0.25	4.348	2.415	2.415	RRRRRsp|O43307-3|ARHG9_HUMAN	REVERSED Isoform 3 of Rho guanine nucleotide exchange factor 9 OS=Homo sapiens GN=ARHGEF9	HUMAN	1
568	0.21	0.26	1.99	1.99	1.095	sp|O43491|E41L2_HUMAN	Band 4.1-like protein 2 OS=Homo sapiens GN=EPB41L2 PE=1 SV=1	HUMAN	1
569	0.21	0.24	0.7775	0.3332	0.3332	sp|Q02224|CENPE_HUMAN	Centromere-associated protein E OS=Homo sapiens GN=CENPE PE=1 SV=2	HUMAN	1
569	0	0.24	0.788	0.3377	0.3377	sp|Q02224-2|CENPE_HUMAN	Isoform 2 of Centromere-associated protein E OS=Homo sapiens GN=CENPE	HUMAN	1
569	0	0.24	0.814	0.3488	0.3488	sp|Q02224-3|CENPE_HUMAN	Isoform 3 of Centromere-associated protein E OS=Homo sapiens GN=CENPE	HUMAN	1
570	0.21	0.24	4.167	2.174	2.174	sp|P15586|GNS_HUMAN	N-acetylglucosamine-6-sulfatase OS=Homo sapiens GN=GNS PE=1 SV=3	HUMAN	1
570	0	0.24	4.323	2.256	2.256	sp|P15586-2|GNS_HUMAN	Isoform 2 of N-acetylglucosamine-6-sulfatase OS=Homo sapiens GN=GNS	HUMAN	1
571	0.21	0.24	2.311	1.261	1.261	sp|P10253|LYAG_HUMAN	Lysosomal alpha-glucosidase OS=Homo sapiens GN=GAA PE=1 SV=4	HUMAN	1
572	0.21	0.24	0.5383	0.5383	0.5383	RRRRRsp|Q9C0D2|CE295_HUMAN	REVERSED Centrosomal protein of 295 kDa OS=Homo sapiens GN=CEP295 PE=1 SV=4	HUMAN	1
572	0	0.24	0.538	0.538	0.538	RRRRRsp|Q9C0D2-3|CE295_HUMAN	REVERSED Isoform 3 of Centrosomal protein of 295 kDa OS=Homo sapiens GN=CEP295	HUMAN	1
573	0.2	0.23	0.6314	0.2105	0.2105	sp|Q99698|LYST_HUMAN	Lysosomal-trafficking regulator OS=Homo sapiens GN=LYST PE=1 SV=3	HUMAN	1
574	0.19	0.22	3.784	3.784	3.784	sp|Q9NZU7|CABP1_HUMAN	Calcium-binding protein 1 OS=Homo sapiens GN=CABP1 PE=1 SV=5	HUMAN	1
575	0.19	0.22	0.6936	0.6936	0.6936	sp|Q86VF7|NRAP_HUMAN	Nebulin-related-anchoring protein OS=Homo sapiens GN=NRAP PE=1 SV=2	HUMAN	1
575	0	0.22	0.6904	0.6904	0.6904	sp|Q86VF7-2|NRAP_HUMAN	Isoform 2 of Nebulin-related-anchoring protein OS=Homo sapiens GN=NRAP	HUMAN	1
575	0	0.22	0.7046	0.7046	0.7046	sp|Q86VF7-3|NRAP_HUMAN	Isoform 3 of Nebulin-related-anchoring protein OS=Homo sapiens GN=NRAP	HUMAN	1
575	0	0.22	0.708	0.708	0.708	sp|Q86VF7-4|NRAP_HUMAN	Isoform 4 of Nebulin-related-anchoring protein OS=Homo sapiens GN=NRAP	HUMAN	1
576	0.19	0.22	2.476	2.476	2.476	sp|Q6ZWL3|CP4V2_HUMAN	Cytochrome P450 4V2 OS=Homo sapiens GN=CYP4V2 PE=1 SV=2	HUMAN	1
576	0	0.22	2.584	2.584	2.584	sp|Q6ZWL3-2|CP4V2_HUMAN	Isoform 2 of Cytochrome P450 4V2 OS=Homo sapiens GN=CYP4V2	HUMAN	1
577	0.19	0.22	1.854	1.854	1.854	sp|Q13444|ADA15_HUMAN	Disintegrin and metalloproteinase domain-containing protein 15 OS=Homo sapiens GN=ADAM15 PE=1 SV=4	HUMAN	1
577	0	0.22	2.073	2.073	2.073	sp|Q13444-10|ADA15_HUMAN	Isoform 10 of Disintegrin and metalloproteinase domain-containing protein 15 OS=Homo sapiens GN=ADAM15	HUMAN	1
577	0	0.22	1.942	1.942	1.942	sp|Q13444-12|ADA15_HUMAN	Isoform 12 of Disintegrin and metalloproteinase domain-containing protein 15 OS=Homo sapiens GN=ADAM15	HUMAN	1
577	0	0.22	2.528	2.528	2.528	sp|Q13444-13|ADA15_HUMAN	Isoform 13 of Disintegrin and metalloproteinase domain-containing protein 15 OS=Homo sapiens GN=ADAM15	HUMAN	1
577	0	0.22	1.966	1.966	1.966	sp|Q13444-2|ADA15_HUMAN	Isoform 2 of Disintegrin and metalloproteinase domain-containing protein 15 OS=Homo sapiens GN=ADAM15	HUMAN	1
577	0	0.22	1.856	1.856	1.856	sp|Q13444-3|ADA15_HUMAN	Isoform 3 of Disintegrin and metalloproteinase domain-containing protein 15 OS=Homo sapiens GN=ADAM15	HUMAN	1
577	0	0.22	1.907	1.907	1.907	sp|Q13444-4|ADA15_HUMAN	Isoform 4 of Disintegrin and metalloproteinase domain-containing protein 15 OS=Homo sapiens GN=ADAM15	HUMAN	1
577	0	0.22	1.909	1.909	1.909	sp|Q13444-5|ADA15_HUMAN	Isoform 5 of Disintegrin and metalloproteinase domain-containing protein 15 OS=Homo sapiens GN=ADAM15	HUMAN	1
577	0	0.22	1.946	1.946	1.946	sp|Q13444-6|ADA15_HUMAN	Isoform 6 of Disintegrin and metalloproteinase domain-containing protein 15 OS=Homo sapiens GN=ADAM15	HUMAN	1
577	0	0.22	1.949	1.949	1.949	sp|Q13444-7|ADA15_HUMAN	Isoform 7 of Disintegrin and metalloproteinase domain-containing protein 15 OS=Homo sapiens GN=ADAM15	HUMAN	1
577	0	0.22	2.008	2.008	2.008	sp|Q13444-8|ADA15_HUMAN	Isoform 8 of Disintegrin and metalloproteinase domain-containing protein 15 OS=Homo sapiens GN=ADAM15	HUMAN	1
577	0	0.22	2.01	2.01	2.01	sp|Q13444-9|ADA15_HUMAN	Isoform 9 of Disintegrin and metalloproteinase domain-containing protein 15 OS=Homo sapiens GN=ADAM15	HUMAN	1
578	0.18	4.35	15.69	10.59	10.59	sp|P62258|1433E_HUMAN	14-3-3 protein epsilon OS=Homo sapiens GN=YWHAE PE=1 SV=1	HUMAN	3
579	0.18	0.21	1.338	1.338	1.338	sp|Q8TD30|ALAT2_HUMAN	Alanine aminotransferase 2 OS=Homo sapiens GN=GPT2 PE=1 SV=1	HUMAN	1
580	0.17	0.2	5.417	5.417	5.417	sp|P24592|IBP6_HUMAN	Insulin-like growth factor-binding protein 6 OS=Homo sapiens GN=IGFBP6 PE=1 SV=1	HUMAN	1
581	0.17	0.19	6.364	3.409	3.409	sp|Q15084|PDIA6_HUMAN	Protein disulfide-isomerase A6 OS=Homo sapiens GN=PDIA6 PE=1 SV=1	HUMAN	1
581	0	0.19	5.691	3.049	3.049	sp|Q15084-2|PDIA6_HUMAN	Isoform 2 of Protein disulfide-isomerase A6 OS=Homo sapiens GN=PDIA6	HUMAN	1
581	0	0.19	6.407	3.432	3.432	sp|Q15084-3|PDIA6_HUMAN	Isoform 3 of Protein disulfide-isomerase A6 OS=Homo sapiens GN=PDIA6	HUMAN	1
581	0	0.19	6.292	3.371	3.371	sp|Q15084-4|PDIA6_HUMAN	Isoform 4 of Protein disulfide-isomerase A6 OS=Homo sapiens GN=PDIA6	HUMAN	1
581	0	0.19	5.738	3.074	3.074	sp|Q15084-5|PDIA6_HUMAN	Isoform 5 of Protein disulfide-isomerase A6 OS=Homo sapiens GN=PDIA6	HUMAN	1
582	0.16	4.31	43.59	43.59	39.32	sp|A0A0B4J2H0|HV69D_HUMAN	Immunoglobulin heavy variable 1-69D OS=Homo sapiens GN=IGHV1-69D PE=3 SV=1	HUMAN	13
583	0.16	0.18	2.224	1.068	0	sp|O94851|MICA2_HUMAN	[F-actin]-methionine sulfoxide oxidase MICAL2 OS=Homo sapiens GN=MICAL2 PE=1 SV=1	HUMAN	1
583	0	0.18	1.531	1.531	0	sp|O94851-2|MICA2_HUMAN	Isoform 2 of [F-actin]-methionine sulfoxide oxidase MICAL2 OS=Homo sapiens GN=MICAL2	HUMAN	1
583	0	0.18	2.267	1.088	0	sp|O94851-3|MICA2_HUMAN	Isoform 3 of [F-actin]-methionine sulfoxide oxidase MICAL2 OS=Homo sapiens GN=MICAL2	HUMAN	1
583	0	0.18	1.23	1.23	0	sp|O94851-4|MICA2_HUMAN	Isoform 4 of [F-actin]-methionine sulfoxide oxidase MICAL2 OS=Homo sapiens GN=MICAL2	HUMAN	1
583	0	0.18	1.285	1.285	0	sp|O94851-5|MICA2_HUMAN	Isoform 5 of [F-actin]-methionine sulfoxide oxidase MICAL2 OS=Homo sapiens GN=MICAL2	HUMAN	1
583	0	0.18	1.257	1.257	0	sp|O94851-6|MICA2_HUMAN	Isoform 6 of [F-actin]-methionine sulfoxide oxidase MICAL2 OS=Homo sapiens GN=MICAL2	HUMAN	1
584	0.16	0.18	3.185	3.185	3.185	sp|Q14140|SRTD2_HUMAN	SERTA domain-containing protein 2 OS=Homo sapiens GN=SERTAD2 PE=1 SV=1	HUMAN	1
585	0	0.17	2.484	1.242	1.242	sp|Q5SZL2|CE85L_HUMAN	Centrosomal protein of 85 kDa-like OS=Homo sapiens GN=CEP85L PE=1 SV=1	HUMAN	1
585	0.15	0.17	3.465	1.238	1.238	sp|Q5SZL2-4|CE85L_HUMAN	Isoform 4 of Centrosomal protein of 85 kDa-like OS=Homo sapiens GN=CEP85L	HUMAN	1
586	0.15	0.17	30.61	12.24	0	sp|P01040|CYTA_HUMAN	Cystatin-A OS=Homo sapiens GN=CSTA PE=1 SV=1	HUMAN	0
587	0.15	0.17	1.176	0.5536	0.5536	RRRRRsp|P23470|PTPRG_HUMAN	REVERSED Receptor-type tyrosine-protein phosphatase gamma OS=Homo sapiens GN=PTPRG PE=1 SV=4	HUMAN	1
587	0	0.17	1.201	0.565	0.565	RRRRRsp|P23470-2|PTPRG_HUMAN	REVERSED Isoform 2 of Receptor-type tyrosine-protein phosphatase gamma OS=Homo sapiens GN=PTPRG	HUMAN	1
588	0.14	0.17	7.469	7.469	0	sp|O00299|CLIC1_HUMAN	Chloride intracellular channel protein 1 OS=Homo sapiens GN=CLIC1 PE=1 SV=4	HUMAN	0
589	0.14	0.17	2.882	2.882	0	sp|Q9P2M1|LR2BP_HUMAN	LRP2-binding protein OS=Homo sapiens GN=LRP2BP PE=1 SV=2	HUMAN	0
589	0	0.17	2.865	2.865	0	sp|Q9P2M1-2|LR2BP_HUMAN	Isoform 2 of LRP2-binding protein OS=Homo sapiens GN=LRP2BP	HUMAN	0
590	0.14	0.17	1.942	1.942	0	sp|P00966|ASSY_HUMAN	Argininosuccinate synthase OS=Homo sapiens GN=ASS1 PE=1 SV=2	HUMAN	0
591	0.14	0.17	2.123	2.123	0	RRRRRsp|Q8N684|CPSF7_HUMAN	REVERSED Cleavage and polyadenylation specificity factor subunit 7 OS=Homo sapiens GN=CPSF7 PE=1 SV=1	HUMAN	0
591	0	0.17	2.165	2.165	0	RRRRRsp|Q8N684-2|CPSF7_HUMAN	REVERSED Isoform 2 of Cleavage and polyadenylation specificity factor subunit 7 OS=Homo sapiens GN=CPSF7	HUMAN	0
591	0	0.17	1.946	1.946	0	RRRRRsp|Q8N684-3|CPSF7_HUMAN	REVERSED Isoform 3 of Cleavage and polyadenylation specificity factor subunit 7 OS=Homo sapiens GN=CPSF7	HUMAN	0
592	0.14	0.16	2.551	1.403	0	sp|O60603|TLR2_HUMAN	Toll-like receptor 2 OS=Homo sapiens GN=TLR2 PE=1 SV=1	HUMAN	0
593	0.14	0.16	3.834	2.077	0	RRRRRsp|Q9GZY0|NXF2_HUMAN	REVERSED Nuclear RNA export factor 2 OS=Homo sapiens GN=NXF2 PE=1 SV=1	HUMAN	0
594	0	0.16	1.333	1.333	0	sp|P15884-11|ITF2_HUMAN	Isoform 11 of Transcription factor 4 OS=Homo sapiens GN=TCF4	HUMAN	0
594	0	0.16	1.236	1.236	0	sp|P15884-13|ITF2_HUMAN	Isoform 13 of Transcription factor 4 OS=Homo sapiens GN=TCF4	HUMAN	0
594	0	0.16	1.566	1.566	0	sp|P15884-2|ITF2_HUMAN	Isoform SEF2-1A of Transcription factor 4 OS=Homo sapiens GN=TCF4	HUMAN	0
594	0	0.16	1.192	1.192	0	sp|P15884-3|ITF2_HUMAN	Isoform SEF2-1D of Transcription factor 4 OS=Homo sapiens GN=TCF4	HUMAN	0
594	0.14	0.16	1.309	1.309	0	sp|P15884-4|ITF2_HUMAN	Isoform B+delta of Transcription factor 4 OS=Homo sapiens GN=TCF4	HUMAN	0
595	0.13	0.16	16.35	10.06	0	sp|Q96EU7|C1GLC_HUMAN	C1GALT1-specific chaperone 1 OS=Homo sapiens GN=C1GALT1C1 PE=1 SV=1	HUMAN	0
596	0.13	0.16	1.392	0.3481	0	RRRRRsp|Q6ZQQ6|WDR87_HUMAN	REVERSED WD repeat-containing protein 87 OS=Homo sapiens GN=WDR87 PE=1 SV=3	HUMAN	0
596	0	0.16	1.374	0.3434	0	RRRRRsp|Q6ZQQ6-2|WDR87_HUMAN	REVERSED Isoform 2 of WD repeat-containing protein 87 OS=Homo sapiens GN=WDR87	HUMAN	0
597	0.13	0.16	4.286	4.286	0	sp|Q9BYE7|PCGF6_HUMAN	Polycomb group RING finger protein 6 OS=Homo sapiens GN=PCGF6 PE=1 SV=2	HUMAN	0
597	0	0.16	5.455	5.455	0	sp|Q9BYE7-3|PCGF6_HUMAN	Isoform 3 of Polycomb group RING finger protein 6 OS=Homo sapiens GN=PCGF6	HUMAN	0
598	0.13	0.16	1.854	1.854	0	sp|Q6UW60|PCSK4_HUMAN	Proprotein convertase subtilisin/kexin type 4 OS=Homo sapiens GN=PCSK4 PE=1 SV=2	HUMAN	0
599	0.13	0.16	10.53	10.53	10.53	sp|P25815|S100P_HUMAN	Protein S100-P OS=Homo sapiens GN=S100P PE=1 SV=2	HUMAN	1
600	0.13	0.15	1.264	1.264	0	sp|Q8IUC6|TCAM1_HUMAN	TIR domain-containing adapter molecule 1 OS=Homo sapiens GN=TICAM1 PE=1 SV=1	HUMAN	0
601	0.12	0.14	5.323	5.323	0	sp|B0FP48|UPK3L_HUMAN	Uroplakin-3b-like protein 1 OS=Homo sapiens GN=UPK3BL1 PE=2 SV=1	HUMAN	0
602	0.12	0.14	3.438	3.438	0	sp|A6NFC9|OR2W5_HUMAN	Putative olfactory receptor 2W5 OS=Homo sapiens GN=OR2W5 PE=5 SV=1	HUMAN	0
603	0.11	0.14	26.5	12.82	5.128	sp|A0A0C4DH34|HV428_HUMAN	Immunoglobulin heavy variable 4-28 OS=Homo sapiens GN=IGHV4-28 PE=3 SV=1	HUMAN	1
604	0	0.14	2.972	0.8493	0	RRRRRsp|Q9NR82-3|KCNQ5_HUMAN	REVERSED Isoform 3 of Potassium voltage-gated channel subfamily KQT member 5 OS=Homo sapiens GN=KCNQ5	HUMAN	0
604	0.11	0.14	2.944	0.8412	0	RRRRRsp|Q9NR82-6|KCNQ5_HUMAN	REVERSED Isoform 6 of Potassium voltage-gated channel subfamily KQT member 5 OS=Homo sapiens GN=KCNQ5	HUMAN	0
605	0.11	0.14	0.5528	0.5528	0	RRRRRsp|Q9HCD6|TANC2_HUMAN	REVERSED Protein TANC2 OS=Homo sapiens GN=TANC2 PE=1 SV=3	HUMAN	0
605	0	0.14	0.55	0.55	0	RRRRRsp|Q9HCD6-2|TANC2_HUMAN	REVERSED Isoform 2 of Protein TANC2 OS=Homo sapiens GN=TANC2	HUMAN	0
605	0	0.14	1.133	1.133	0	RRRRRsp|Q9HCD6-3|TANC2_HUMAN	REVERSED Isoform 3 of Protein TANC2 OS=Homo sapiens GN=TANC2	HUMAN	0
605	0	0.14	1.089	1.089	0	RRRRRsp|Q9HCD6-4|TANC2_HUMAN	REVERSED Isoform 4 of Protein TANC2 OS=Homo sapiens GN=TANC2	HUMAN	0
606	0.11	0.13	2.751	2.751	0	RRRRRsp|Q02809|PLOD1_HUMAN	REVERSED Procollagen-lysine,2-oxoglutarate 5-dioxygenase 1 OS=Homo sapiens GN=PLOD1 PE=1 SV=2	HUMAN	0
606	0	0.13	2.584	2.584	0	RRRRRsp|Q02809-2|PLOD1_HUMAN	REVERSED Isoform 2 of Procollagen-lysine,2-oxoglutarate 5-dioxygenase 1 OS=Homo sapiens GN=PLOD1	HUMAN	0
607	0.11	0.13	1.734	1.734	0	RRRRRsp|Q9Y5Q8|TF3C5_HUMAN	REVERSED General transcription factor 3C polypeptide 5 OS=Homo sapiens GN=GTF3C5 PE=1 SV=2	HUMAN	0
607	0	0.13	1.768	1.768	0	RRRRRsp|Q9Y5Q8-2|TF3C5_HUMAN	REVERSED Isoform 2 of General transcription factor 3C polypeptide 5 OS=Homo sapiens GN=GTF3C5	HUMAN	0
607	0	0.13	1.711	1.711	0	RRRRRsp|Q9Y5Q8-3|TF3C5_HUMAN	REVERSED Isoform 3 of General transcription factor 3C polypeptide 5 OS=Homo sapiens GN=GTF3C5	HUMAN	0
608	0.11	0.13	1.538	1.538	0	RRRRRsp|O43511|S26A4_HUMAN	REVERSED Pendrin OS=Homo sapiens GN=SLC26A4 PE=1 SV=1	HUMAN	0
608	0	0.13	3.438	3.438	0	RRRRRsp|O43511-2|S26A4_HUMAN	REVERSED Isoform 2 of Pendrin OS=Homo sapiens GN=SLC26A4	HUMAN	0
609	0.1	0.12	1.416	1.416	0	sp|P10586|PTPRF_HUMAN	Receptor-type tyrosine-protein phosphatase F OS=Homo sapiens GN=PTPRF PE=1 SV=2	HUMAN	0
609	0	0.12	1.423	1.423	0	sp|P10586-2|PTPRF_HUMAN	Isoform 2 of Receptor-type tyrosine-protein phosphatase F OS=Homo sapiens GN=PTPRF	HUMAN	0
610	0.1	0.12	4.624	4.624	0	sp|Q8IZA3|H1FOO_HUMAN	Histone H1oo OS=Homo sapiens GN=H1FOO PE=2 SV=1	HUMAN	0
610	0	0.12	7.729	7.729	0	sp|Q8IZA3-2|H1FOO_HUMAN	Isoform 2 of Histone H1oo OS=Homo sapiens GN=H1FOO	HUMAN	0
611	0.1	0.12	2.144	2.144	0	sp|Q68D86|C102B_HUMAN	Coiled-coil domain-containing protein 102B OS=Homo sapiens GN=CCDC102B PE=1 SV=4	HUMAN	0
611	0	0.12	2.277	2.277	0	sp|Q68D86-2|C102B_HUMAN	Isoform 2 of Coiled-coil domain-containing protein 102B OS=Homo sapiens GN=CCDC102B	HUMAN	0
612	0.1	0.12	7.407	7.407	0	sp|O60613|SEP15_HUMAN	Selenoprotein F OS=Homo sapiens GN=SELENOF PE=1 SV=3	HUMAN	0
612	0	0.12	9.917	9.917	0	sp|O60613-2|SEP15_HUMAN	Isoform 2 of Selenoprotein F OS=Homo sapiens GN=SELENOF	HUMAN	0
613	0.1	0.12	0.4769	0.4769	0	RRRRRsp|Q8TEM1|PO210_HUMAN	REVERSED Nuclear pore membrane glycoprotein 210 OS=Homo sapiens GN=NUP210 PE=1 SV=3	HUMAN	0
614	0.1	0.12	1.393	1.393	0	RRRRRsp|Q8NE18|NSUN7_HUMAN	REVERSED Putative methyltransferase NSUN7 OS=Homo sapiens GN=NSUN7 PE=2 SV=4	HUMAN	0
615	0.09	0.11	7.101	2.367	0	sp|Q13449|LSAMP_HUMAN	Limbic system-associated membrane protein OS=Homo sapiens GN=LSAMP PE=1 SV=2	HUMAN	0
616	0.09	0.11	3.542	1.458	0	RRRRRsp|P31749|AKT1_HUMAN	REVERSED RAC-alpha serine/threonine-protein kinase OS=Homo sapiens GN=AKT1 PE=1 SV=2	HUMAN	0
616	0	0.1	1.455	1.455	0	RRRRRsp|P31751|AKT2_HUMAN	REVERSED RAC-beta serine/threonine-protein kinase OS=Homo sapiens GN=AKT2 PE=1 SV=2	HUMAN	0
616	0	0.1	1.598	1.598	0	RRRRRsp|P31751-2|AKT2_HUMAN	REVERSED Isoform 2 of RAC-beta serine/threonine-protein kinase OS=Homo sapiens GN=AKT2	HUMAN	0
616	0	0.1	1.461	1.461	0	RRRRRsp|Q9Y243|AKT3_HUMAN	REVERSED RAC-gamma serine/threonine-protein kinase OS=Homo sapiens GN=AKT3 PE=1 SV=1	HUMAN	0
616	0	0.1	1.505	1.505	0	RRRRRsp|Q9Y243-2|AKT3_HUMAN	REVERSED Isoform 2 of RAC-gamma serine/threonine-protein kinase OS=Homo sapiens GN=AKT3	HUMAN	0
617	0.09	0.11	2.122	2.122	0	RRRRRsp|Q4VCS5|AMOT_HUMAN	REVERSED Angiomotin OS=Homo sapiens GN=AMOT PE=1 SV=1	HUMAN	0
618	0.09	0.11	2.094	1.272	0	RRRRRsp|Q29RF7|PDS5A_HUMAN	REVERSED Sister chromatid cohesion protein PDS5 homolog A OS=Homo sapiens GN=PDS5A PE=1 SV=1	HUMAN	0
619	0.09	0.11	6.915	6.915	0	sp|Q9NPJ8-2|NXT2_HUMAN	Isoform 2 of NTF2-related export protein 2 OS=Homo sapiens GN=NXT2	HUMAN	0
620	0.09	0.11	2.239	2.239	0	sp|Q9H257|CARD9_HUMAN	Caspase recruitment domain-containing protein 9 OS=Homo sapiens GN=CARD9 PE=1 SV=2	HUMAN	0
620	0	0.11	2.439	2.439	0	sp|Q9H257-2|CARD9_HUMAN	Isoform 2 of Caspase recruitment domain-containing protein 9 OS=Homo sapiens GN=CARD9	HUMAN	0
620	0	0.11	3.279	3.279	0	sp|Q9H257-3|CARD9_HUMAN	Isoform 3 of Caspase recruitment domain-containing protein 9 OS=Homo sapiens GN=CARD9	HUMAN	0
621	0.09	0.11	0.7847	0.7847	0.7847	sp|O43861|ATP9B_HUMAN	Probable phospholipid-transporting ATPase IIB OS=Homo sapiens GN=ATP9B PE=2 SV=4	HUMAN	1
621	0	0.11	0.7923	0.7923	0.7923	sp|O43861-2|ATP9B_HUMAN	Isoform 2 of Probable phospholipid-transporting ATPase IIB OS=Homo sapiens GN=ATP9B	HUMAN	1
622	0.09	0.11	0.885	0.885	0	RRRRRsp|Q9Y2M0|FAN1_HUMAN	REVERSED Fanconi-associated nuclease 1 OS=Homo sapiens GN=FAN1 PE=1 SV=4	HUMAN	0
622	0	0.11	1.689	1.689	0	RRRRRsp|Q9Y2M0-2|FAN1_HUMAN	REVERSED Isoform 2 of Fanconi-associated nuclease 1 OS=Homo sapiens GN=FAN1	HUMAN	0
623	0.09	0.11	1.02	1.02	0	RRRRRsp|Q96MM6|HS12B_HUMAN	REVERSED Heat shock 70 kDa protein 12B OS=Homo sapiens GN=HSPA12B PE=1 SV=2	HUMAN	0
624	0.09	0.11	1.447	1.447	0	RRRRRsp|Q6IQ21|ZN770_HUMAN	REVERSED Zinc finger protein 770 OS=Homo sapiens GN=ZNF770 PE=1 SV=1	HUMAN	0
625	0.09	0.11	5.618	5.618	0	RRRRRsp|Q03135|CAV1_HUMAN	REVERSED Caveolin-1 OS=Homo sapiens GN=CAV1 PE=1 SV=4	HUMAN	0
625	0	0.11	6.803	6.803	0	RRRRRsp|Q03135-2|CAV1_HUMAN	REVERSED Isoform 2 of Caveolin-1 OS=Homo sapiens GN=CAV1	HUMAN	0
626	0.08	0.1	8.421	4.211	0	sp|Q96KP4|CNDP2_HUMAN	Cytosolic non-specific dipeptidase OS=Homo sapiens GN=CNDP2 PE=1 SV=2	HUMAN	0
627	0.08	0.1	3.644	3.644	0	sp|P49189|AL9A1_HUMAN	4-trimethylaminobutyraldehyde dehydrogenase OS=Homo sapiens GN=ALDH9A1 PE=1 SV=3	HUMAN	0
627	0	0.1	4.245	4.245	0	sp|P49189-2|AL9A1_HUMAN	Isoform 2 of 4-trimethylaminobutyraldehyde dehydrogenase OS=Homo sapiens GN=ALDH9A1	HUMAN	0
628	0.08	0.1	10.18	4.867	0	sp|P16401|H15_HUMAN	Histone H1.5 OS=Homo sapiens GN=HIST1H1B PE=1 SV=3	HUMAN	0
629	0.08	0.1	3.14	1.812	0	RRRRRsp|Q14BN4|SLMAP_HUMAN	REVERSED Sarcolemmal membrane-associated protein OS=Homo sapiens GN=SLMAP PE=1 SV=1	HUMAN	0
629	0	0.1	3.291	1.899	0	RRRRRsp|Q14BN4-2|SLMAP_HUMAN	REVERSED Isoform 2 of Sarcolemmal membrane-associated protein OS=Homo sapiens GN=SLMAP	HUMAN	0
629	0	0.1	3.206	1.85	0	RRRRRsp|Q14BN4-3|SLMAP_HUMAN	REVERSED Isoform 3 of Sarcolemmal membrane-associated protein OS=Homo sapiens GN=SLMAP	HUMAN	0
629	0	0.1	5.752	3.319	0	RRRRRsp|Q14BN4-4|SLMAP_HUMAN	REVERSED Isoform 4 of Sarcolemmal membrane-associated protein OS=Homo sapiens GN=SLMAP	HUMAN	0
629	0	0.1	7.242	4.178	0	RRRRRsp|Q14BN4-5|SLMAP_HUMAN	REVERSED Isoform 5 of Sarcolemmal membrane-associated protein OS=Homo sapiens GN=SLMAP	HUMAN	0
629	0	0.1	9.594	5.535	0	RRRRRsp|Q14BN4-8|SLMAP_HUMAN	REVERSED Isoform 8 of Sarcolemmal membrane-associated protein OS=Homo sapiens GN=SLMAP	HUMAN	0
630	0.08	0.1	1.175	1.175	0	sp|Q9NQU5|PAK6_HUMAN	Serine/threonine-protein kinase PAK 6 OS=Homo sapiens GN=PAK6 PE=1 SV=1	HUMAN	0
630	0	0.1	1.258	1.258	0	sp|Q9NQU5-2|PAK6_HUMAN	Isoform 2 of Serine/threonine-protein kinase PAK 6 OS=Homo sapiens GN=PAK6	HUMAN	0
631	0.08	0.1	1.397	1.397	0	sp|Q6UY14|ATL4_HUMAN	ADAMTS-like protein 4 OS=Homo sapiens GN=ADAMTSL4 PE=1 SV=2	HUMAN	0
631	0	0.1	1.71	1.71	0	sp|Q6UY14-2|ATL4_HUMAN	Isoform 2 of ADAMTS-like protein 4 OS=Homo sapiens GN=ADAMTSL4	HUMAN	0
631	0	0.1	1.367	1.367	0	sp|Q6UY14-3|ATL4_HUMAN	Isoform 3 of ADAMTS-like protein 4 OS=Homo sapiens GN=ADAMTSL4	HUMAN	0
632	0.08	0.1	7.08	7.08	0	sp|P01705|LV223_HUMAN	Immunoglobulin lambda variable 2-23 OS=Homo sapiens GN=IGLV2-23 PE=1 SV=2	HUMAN	0
633	0.08	0.09	3.478	3.478	0	sp|P54826|GAS1_HUMAN	Growth arrest-specific protein 1 OS=Homo sapiens GN=GAS1 PE=2 SV=2	HUMAN	0
634	0.07	0.1	0.8413	0.1281	0.03202	sp|Q8WZ42|TITIN_HUMAN	Titin OS=Homo sapiens GN=TTN PE=1 SV=4	HUMAN	1
634	0	0.1	0.9944	0.1627	0.04066	sp|Q8WZ42-10|TITIN_HUMAN	Isoform 10 of Titin OS=Homo sapiens GN=TTN	HUMAN	1
634	0	0.09	0.8138	0.1316	0.03291	sp|Q8WZ42-11|TITIN_HUMAN	Isoform 11 of Titin OS=Homo sapiens GN=TTN	HUMAN	1
634	0	0.1	0.803	0.1223	0.03056	sp|Q8WZ42-12|TITIN_HUMAN	Isoform 12 of Titin OS=Homo sapiens GN=TTN	HUMAN	1
634	0	0.1	0.8381	0.1276	0.0319	sp|Q8WZ42-13|TITIN_HUMAN	Isoform 13 of Titin OS=Homo sapiens GN=TTN	HUMAN	1
634	0	0.1	0.8436	0.1284	0.03211	sp|Q8WZ42-2|TITIN_HUMAN	Isoform 2 of Titin OS=Homo sapiens GN=TTN	HUMAN	1
634	0	0.1	0.999	0.1634	0.04085	sp|Q8WZ42-3|TITIN_HUMAN	Isoform 3 of Titin OS=Homo sapiens GN=TTN	HUMAN	1
634	0	0.09	0.8133	0.1316	0.03289	sp|Q8WZ42-4|TITIN_HUMAN	Isoform 4 of Titin OS=Homo sapiens GN=TTN	HUMAN	1
634	0	0.1	0.8784	0.1337	0.03343	sp|Q8WZ42-5|TITIN_HUMAN	Isoform 5 of Titin OS=Homo sapiens GN=TTN	HUMAN	1
634	0	0.09	0.8092	0.1309	0.03272	sp|Q8WZ42-7|TITIN_HUMAN	Isoform 7 of Titin OS=Homo sapiens GN=TTN	HUMAN	1
634	0	0.1	0.8383	0.1276	0.03191	sp|Q8WZ42-8|TITIN_HUMAN	Isoform 8 of Titin OS=Homo sapiens GN=TTN	HUMAN	1
634	0	0.1	0.992	0.1623	0.04056	sp|Q8WZ42-9|TITIN_HUMAN	Isoform 9 of Titin OS=Homo sapiens GN=TTN	HUMAN	1
635	0.07	0.09	2.083	0.8929	0	RRRRRsp|Q96NG3|TTC25_HUMAN	REVERSED Tetratricopeptide repeat protein 25 OS=Homo sapiens GN=TTC25 PE=1 SV=2	HUMAN	0
635	0	0.09	2.055	2.055	0	RRRRRsp|Q96NG3-2|TTC25_HUMAN	REVERSED Isoform 2 of Tetratricopeptide repeat protein 25 OS=Homo sapiens GN=TTC25	HUMAN	0
636	0.07	0.09	19.44	19.44	0	sp|Q9UBI6|GBG12_HUMAN	Guanine nucleotide-binding protein G(I)/G(S)/G(O) subunit gamma-12 OS=Homo sapiens GN=GNG12 PE=1 SV=3	HUMAN	0
637	0.07	0.09	2.035	2.035	0	sp|Q32M88|PGGHG_HUMAN	Protein-glucosylgalactosylhydroxylysine glucosidase OS=Homo sapiens GN=PGGHG PE=1 SV=2	HUMAN	0
638	0.07	0.09	5.988	5.988	0	sp|O15182|CETN3_HUMAN	Centrin-3 OS=Homo sapiens GN=CETN3 PE=1 SV=2	HUMAN	0
639	0.07	0.09	3.719	3.719	0	RRRRRsp|Q9NWZ8|GEMI8_HUMAN	REVERSED Gem-associated protein 8 OS=Homo sapiens GN=GEMIN8 PE=1 SV=1	HUMAN	0
640	0.07	0.09	2.894	2.894	0	RRRRRsp|Q53S58|TM177_HUMAN	REVERSED Transmembrane protein 177 OS=Homo sapiens GN=TMEM177 PE=2 SV=1	HUMAN	0
641	0.07	0.09	4.059	4.059	4.059	RRRRRsp|P22676|CALB2_HUMAN	REVERSED Calretinin OS=Homo sapiens GN=CALB2 PE=2 SV=2	HUMAN	1
642	0.07	0.08	7.975	7.975	7.975	sp|Q8N6I4|TM251_HUMAN	Transmembrane protein 251 OS=Homo sapiens GN=TMEM251 PE=2 SV=4	HUMAN	1
642	0	0.08	9.924	9.924	9.924	sp|Q8N6I4-2|TM251_HUMAN	Isoform 2 of Transmembrane protein 251 OS=Homo sapiens GN=TMEM251	HUMAN	1
642	0	0.08	7.692	7.692	7.692	sp|Q8N6I4-3|TM251_HUMAN	Isoform 3 of Transmembrane protein 251 OS=Homo sapiens GN=TMEM251	HUMAN	1
643	0.06	0.12	0.7728	0.7728	0	RRRRRsp|Q502W6|VWA3B_HUMAN	REVERSED von Willebrand factor A domain-containing protein 3B OS=Homo sapiens GN=VWA3B PE=1 SV=3	HUMAN	0
643	0	0.12	2.404	2.404	0	RRRRRsp|Q502W6-3|VWA3B_HUMAN	REVERSED Isoform 3 of von Willebrand factor A domain-containing protein 3B OS=Homo sapiens GN=VWA3B	HUMAN	0
643	0	0.12	2.494	2.494	0	RRRRRsp|Q502W6-4|VWA3B_HUMAN	REVERSED Isoform 4 of von Willebrand factor A domain-containing protein 3B OS=Homo sapiens GN=VWA3B	HUMAN	0
643	0	0.12	1.458	1.458	0	RRRRRsp|Q502W6-5|VWA3B_HUMAN	REVERSED Isoform 5 of von Willebrand factor A domain-containing protein 3B OS=Homo sapiens GN=VWA3B	HUMAN	0
643	0	0.12	0.7622	0.7622	0	RRRRRsp|Q502W6-6|VWA3B_HUMAN	REVERSED Isoform 6 of von Willebrand factor A domain-containing protein 3B OS=Homo sapiens GN=VWA3B	HUMAN	0
643	0	0.12	1.754	1.754	0	RRRRRsp|Q502W6-7|VWA3B_HUMAN	REVERSED Isoform 7 of von Willebrand factor A domain-containing protein 3B OS=Homo sapiens GN=VWA3B	HUMAN	0
644	0.06	0.08	1.52	0.3558	0	sp|Q6ZR08|DYH12_HUMAN	Dynein heavy chain 12, axonemal OS=Homo sapiens GN=DNAH12 PE=2 SV=2	HUMAN	0
645	0.06	0.08	2.624	1.166	0	sp|P53671-3|LIMK2_HUMAN	Isoform 3 of LIM domain kinase 2 OS=Homo sapiens GN=LIMK2	HUMAN	0
646	0.06	0.08	6.05	6.05	0	sp|P50591|TNF10_HUMAN	Tumor necrosis factor ligand superfamily member 10 OS=Homo sapiens GN=TNFSF10 PE=1 SV=1	HUMAN	0
647	0.06	0.08	2.604	2.604	0	RRRRRsp|P0DOX6|IGM_HUMAN	REVERSED Immunoglobulin mu heavy chain OS=Homo sapiens PE=1 SV=1	HUMAN	0
648	0.06	0.08	4.167	4.167	0	sp|Q9BUX1|CHAC1_HUMAN	Glutathione-specific gamma-glutamylcyclotransferase 1 OS=Homo sapiens GN=CHAC1 PE=1 SV=2	HUMAN	0
648	0	0.08	5.023	5.023	0	sp|Q9BUX1-2|CHAC1_HUMAN	Isoform 2 of Glutathione-specific gamma-glutamylcyclotransferase 1 OS=Homo sapiens GN=CHAC1	HUMAN	0
649	0	0.08	4.709	4.709	0	sp|P21217|FUT3_HUMAN	Galactoside 3(4)-L-fucosyltransferase OS=Homo sapiens GN=FUT3 PE=2 SV=1	HUMAN	0
649	0	0.08	4.735	4.735	0	sp|P51993|FUT6_HUMAN	Alpha-(1,3)-fucosyltransferase 6 OS=Homo sapiens GN=FUT6 PE=1 SV=1	HUMAN	0
649	0	0.08	4.67	4.67	0	sp|P51993-2|FUT6_HUMAN	Isoform 2 of Alpha-(1,3)-fucosyltransferase 6 OS=Homo sapiens GN=FUT6	HUMAN	0
649	0.06	0.08	4.545	4.545	0	sp|Q11128|FUT5_HUMAN	Alpha-(1,3)-fucosyltransferase 5 OS=Homo sapiens GN=FUT5 PE=2 SV=1	HUMAN	0
650	0.06	0.08	1.172	1.172	0	RRRRRsp|Q92796-2|DLG3_HUMAN	REVERSED Isoform 2 of Disks large homolog 3 OS=Homo sapiens GN=DLG3	HUMAN	0
651	0.06	0.07	2.473	2.473	0	sp|Q96SI1|KCD15_HUMAN	BTB/POZ domain-containing protein KCTD15 OS=Homo sapiens GN=KCTD15 PE=1 SV=1	HUMAN	0
651	0	0.07	2.991	2.991	0	sp|Q96SI1-2|KCD15_HUMAN	Isoform 2 of BTB/POZ domain-containing protein KCTD15 OS=Homo sapiens GN=KCTD15	HUMAN	0
652	0.06	0.07	2.692	2.692	2.692	RRRRRsp|O75564|JERKY_HUMAN	REVERSED Jerky protein homolog OS=Homo sapiens GN=JRK PE=1 SV=2	HUMAN	1
653	0.06	0.07	0.7239	0.7239	0	RRRRRsp|B5MCY1|TDR15_HUMAN	REVERSED Tudor domain-containing protein 15 OS=Homo sapiens GN=TDRD15 PE=2 SV=1	HUMAN	0
654	0	4.26	42.98	42.98	42.98	sp|A0A087WW87|KV240_HUMAN	Immunoglobulin kappa variable 2-40 OS=Homo sapiens GN=IGKV2-40 PE=3 SV=2	HUMAN	10
654	0.05	4.26	42.98	42.98	42.98	sp|P01614|KVD40_HUMAN	Immunoglobulin kappa variable 2D-40 OS=Homo sapiens GN=IGKV2D-40 PE=1 SV=2	HUMAN	10
655	0.05	0.07	11.83	4.067	0	sp|Q96MK3|FA20A_HUMAN	Pseudokinase FAM20A OS=Homo sapiens GN=FAM20A PE=1 SV=4	HUMAN	0
656	0.05	0.07	3.823	1.223	0	sp|Q96IV0|NGLY1_HUMAN	Peptide-N(4)-(N-acetyl-beta-glucosaminyl)asparagine amidase OS=Homo sapiens GN=NGLY1 PE=1 SV=1	HUMAN	0
656	0	0.07	3.931	1.258	0	sp|Q96IV0-2|NGLY1_HUMAN	Isoform 2 of Peptide-N(4)-(N-acetyl-beta-glucosaminyl)asparagine amidase OS=Homo sapiens GN=NGLY1	HUMAN	0
656	0	0.07	2.509	1.434	0	sp|Q96IV0-3|NGLY1_HUMAN	Isoform 3 of Peptide-N(4)-(N-acetyl-beta-glucosaminyl)asparagine amidase OS=Homo sapiens GN=NGLY1	HUMAN	0
656	0	0.07	3.105	1.307	0	sp|Q96IV0-5|NGLY1_HUMAN	Isoform 5 of Peptide-N(4)-(N-acetyl-beta-glucosaminyl)asparagine amidase OS=Homo sapiens GN=NGLY1	HUMAN	0
657	0.05	0.07	4.536	3.156	0	sp|P78386|KRT85_HUMAN	Keratin, type II cuticular Hb5 OS=Homo sapiens GN=KRT85 PE=1 SV=1	HUMAN	0
658	0.05	0.07	0.6047	0.3275	0	RRRRRsp|Q03164|KMT2A_HUMAN	REVERSED Histone-lysine N-methyltransferase 2A OS=Homo sapiens GN=KMT2A PE=1 SV=5	HUMAN	0
658	0	0.07	0.6105	0.3307	0	RRRRRsp|Q03164-2|KMT2A_HUMAN	REVERSED Isoform 2 of Histone-lysine N-methyltransferase 2A OS=Homo sapiens GN=KMT2A	HUMAN	0
658	0	0.07	0.6042	0.3273	0	RRRRRsp|Q03164-3|KMT2A_HUMAN	REVERSED Isoform 3 of Histone-lysine N-methyltransferase 2A OS=Homo sapiens GN=KMT2A	HUMAN	0
659	0.05	0.07	4.527	4.527	0	sp|Q9H446|RWDD1_HUMAN	RWD domain-containing protein 1 OS=Homo sapiens GN=RWDD1 PE=1 SV=1	HUMAN	0
659	0	0.07	7.483	7.483	0	sp|Q9H446-2|RWDD1_HUMAN	Isoform 2 of RWD domain-containing protein 1 OS=Homo sapiens GN=RWDD1	HUMAN	0
660	0.05	0.07	1.199	1.199	0	sp|Q8IXT5|RB12B_HUMAN	RNA-binding protein 12B OS=Homo sapiens GN=RBM12B PE=1 SV=2	HUMAN	0
661	0.05	0.07	0.954	0.954	0	sp|Q7RTW8|OTOAN_HUMAN	Otoancorin OS=Homo sapiens GN=OTOA PE=1 SV=1	HUMAN	0
661	0	0.07	1.038	1.038	0	sp|Q7RTW8-4|OTOAN_HUMAN	Isoform 4 of Otoancorin OS=Homo sapiens GN=OTOA	HUMAN	0
661	0	0.07	0.9658	0.9658	0	sp|Q7RTW8-5|OTOAN_HUMAN	Isoform 5 of Otoancorin OS=Homo sapiens GN=OTOA	HUMAN	0
662	0.05	0.07	1.397	1.397	0	RRRRRsp|Q9UPY5|XCT_HUMAN	REVERSED Cystine/glutamate transporter OS=Homo sapiens GN=SLC7A11 PE=1 SV=1	HUMAN	0
663	0.05	0.07	1.114	1.114	0	RRRRRsp|Q6ZSZ6|TSH1_HUMAN	REVERSED Teashirt homolog 1 OS=Homo sapiens GN=TSHZ1 PE=1 SV=2	HUMAN	0
663	0	0.07	1.163	1.163	0	RRRRRsp|Q6ZSZ6-2|TSH1_HUMAN	REVERSED Isoform 2 of Teashirt homolog 1 OS=Homo sapiens GN=TSHZ1	HUMAN	0
664	0.05	0.07	2.146	2.146	0	RRRRRsp|P35348|ADA1A_HUMAN	REVERSED Alpha-1A adrenergic receptor OS=Homo sapiens GN=ADRA1A PE=1 SV=2	HUMAN	0
664	0	0.07	2.105	2.105	0	RRRRRsp|P35348-2|ADA1A_HUMAN	REVERSED Isoform 2 of Alpha-1A adrenergic receptor OS=Homo sapiens GN=ADRA1A	HUMAN	0
664	0	0.07	2.331	2.331	0	RRRRRsp|P35348-3|ADA1A_HUMAN	REVERSED Isoform 3 of Alpha-1A adrenergic receptor OS=Homo sapiens GN=ADRA1A	HUMAN	0
664	0	0.07	2.198	2.198	0	RRRRRsp|P35348-4|ADA1A_HUMAN	REVERSED Isoform 4 of Alpha-1A adrenergic receptor OS=Homo sapiens GN=ADRA1A	HUMAN	0
664	0	0.07	3.367	3.367	0	RRRRRsp|P35348-5|ADA1A_HUMAN	REVERSED Isoform 5 of Alpha-1A adrenergic receptor OS=Homo sapiens GN=ADRA1A	HUMAN	0
664	0	0.07	2.924	2.924	0	RRRRRsp|P35348-6|ADA1A_HUMAN	REVERSED Isoform 6 of Alpha-1A adrenergic receptor OS=Homo sapiens GN=ADRA1A	HUMAN	0
664	0	0.07	3.086	3.086	0	RRRRRsp|P35348-7|ADA1A_HUMAN	REVERSED Isoform 7 of Alpha-1A adrenergic receptor OS=Homo sapiens GN=ADRA1A	HUMAN	0
664	0	0.07	2.703	2.703	0	RRRRRsp|P35348-8|ADA1A_HUMAN	REVERSED Isoform 8 of Alpha-1A adrenergic receptor OS=Homo sapiens GN=ADRA1A	HUMAN	0
664	0	0.07	2.688	2.688	0	RRRRRsp|P35348-9|ADA1A_HUMAN	REVERSED Isoform 9 of Alpha-1A adrenergic receptor OS=Homo sapiens GN=ADRA1A	HUMAN	0
665	0.05	0.06	5.09	2.395	0	sp|P40925|MDHC_HUMAN	Malate dehydrogenase, cytoplasmic OS=Homo sapiens GN=MDH1 PE=1 SV=4	HUMAN	0
665	0	0.06	6.939	3.265	0	sp|P40925-2|MDHC_HUMAN	Isoform 2 of Malate dehydrogenase, cytoplasmic OS=Homo sapiens GN=MDH1	HUMAN	0
665	0	0.06	4.83	2.273	0	sp|P40925-3|MDHC_HUMAN	Isoform 3 of Malate dehydrogenase, cytoplasmic OS=Homo sapiens GN=MDH1	HUMAN	0
666	0.05	0.06	0.3549	0.1597	0	RRRRRsp|Q96RW7|HMCN1_HUMAN	REVERSED Hemicentin-1 OS=Homo sapiens GN=HMCN1 PE=1 SV=2	HUMAN	0
666	0	0.06	0.3625	0.1631	0	RRRRRsp|Q96RW7-2|HMCN1_HUMAN	REVERSED Isoform 2 of Hemicentin-1 OS=Homo sapiens GN=HMCN1	HUMAN	0
667	0.05	0.06	2.066	2.066	0	sp|Q8NBF2|NHLC2_HUMAN	NHL repeat-containing protein 2 OS=Homo sapiens GN=NHLRC2 PE=1 SV=1	HUMAN	0
668	0.05	0.06	1.321	1.321	0	sp|A4D2P6|GRD2I_HUMAN	Delphilin OS=Homo sapiens GN=GRID2IP PE=3 SV=2	HUMAN	0
669	0.05	0.06	1.053	1.053	0	RRRRRsp|Q9BY84|DUS16_HUMAN	REVERSED Dual specificity protein phosphatase 16 OS=Homo sapiens GN=DUSP16 PE=1 SV=1	HUMAN	0
670	0.05	0.06	1.176	1.176	0	RRRRRsp|Q7Z3B3|KANL1_HUMAN	REVERSED KAT8 regulatory NSL complex subunit 1 OS=Homo sapiens GN=KANSL1 PE=1 SV=2	HUMAN	0
670	0	0.06	2.982	2.982	0	RRRRRsp|Q7Z3B3-2|KANL1_HUMAN	REVERSED Isoform 2 of KAT8 regulatory NSL complex subunit 1 OS=Homo sapiens GN=KANSL1	HUMAN	0
671	0.05	0.06	0.9061	0.9061	0.9061	RRRRRsp|Q13045-2|FLII_HUMAN	REVERSED Isoform 2 of Protein flightless-1 homolog OS=Homo sapiens GN=FLII	HUMAN	1

## Sheet: Peptide Summary
N	Unused	Total	%Cov	%Cov(50)	%Cov(95)	Accessions	Names	Used	Annotation	Contrib	Conf	Sequence	Modifications	ProteinModifications	Cleavages	dMass	Obs MW	Obs m/z	Theor MW	Theor m/z	Theor z	Sc	Spectrum	Acq Time	Intensity (Peptide)	PrecursorIntensityAcquisition	Apex Time (Peptide)	Elution Peak Width (Peptide)	MS2Counts
1	548.16	548.16	98.73	98.73	98.59	sp|P02788|TRFL_HUMAN	Lactotransferrin OS=Homo sapiens GN=LTF PE=1 SV=6			2	99	ADAVTLDGGFIYEAGLAPYK	HNE(L)@6	HNE(L)@78		-0.0119344	2226.13	743.052	2226.15	743.056	3	18	1.1.1.4861.15	119.562	1308.63	1286.4	119.49	0.47	1979.15
1	548.16	548.16	98.73	98.73	98.59	sp|P02788|TRFL_HUMAN	Lactotransferrin OS=Homo sapiens GN=LTF PE=1 SV=6			2	99	ADAVTLDGGFIYEAGLAPYKL	Carbamyl(K)@20		cleaved L-R@C-term; missed K-L@20	0.0121191	2226.13	743.052	2226.12	743.048	3	17	1.1.1.4855.16	119.251	1662.45	1311.38	119.08	0.47	1850.51
1	548.16	548.16	98.73	98.73	98.59	sp|P02788|TRFL_HUMAN	Lactotransferrin OS=Homo sapiens GN=LTF PE=1 SV=6			2	99	ADFALLCLDGK	Carbamidomethyl(C)@7		cleaved L-A@N-term	0.00184971	1221.61	611.811	1221.61	611.81	2	14	1.1.1.4732.9	112.932	1119.14	915.28	112.98	0.15	841.039
1	548.16	548.16	98.73	98.73	98.59	sp|P02788|TRFL_HUMAN	Lactotransferrin OS=Homo sapiens GN=LTF PE=1 SV=6			2	99	AIWNLLR			cleaved D-A@N-term	0.00184541	884.525	443.27	884.523	443.269	2	8	1.1.1.4861.2	119.551	648.22	497.78	119.44	0.31	885.896
1	548.16	548.16	98.73	98.73	98.59	sp|P02788|TRFL_HUMAN	Lactotransferrin OS=Homo sapiens GN=LTF PE=1 SV=6			2	99	ALCIGDEQGENK	Carbamidomethyl(C)@3		cleaved C-A@N-term	-0.00108326	1332.6	667.306	1332.6	667.306	2	10	3.1.1.2857.20	21.8644	22504.4	891.03	22.1	0.15	987.775
1	548.16	548.16	98.73	98.73	98.59	sp|P02788|TRFL_HUMAN	Lactotransferrin OS=Homo sapiens GN=LTF PE=1 SV=6			2	99	AMAPNHAVVSR			cleaved L-A@N-term	0.000639996	1151.59	576.801	1151.59	576.801	2	11	3.1.1.2791.11	18.6406	2289.69	1541.79	18.48	0.44	367.366
1	548.16	548.16	98.73	98.73	98.59	sp|P02788|TRFL_HUMAN	Lactotransferrin OS=Homo sapiens GN=LTF PE=1 SV=6			2	99	APNHAVVSR			cleaved M-A@N-term	0.0018483	949.511	475.763	949.509	475.762	2	9	3.1.1.2792.4	18.6795	5446.97	3217.74	18.48	0.34	405.666
1	548.16	548.16	98.73	98.73	98.59	sp|P02788|TRFL_HUMAN	Lactotransferrin OS=Homo sapiens GN=LTF PE=1 SV=6			2	99	ARVVWCAVGEQELR	Carbamidomethyl(C)@6		missed R-V@2	-0.00227847	1671.85	558.29	1671.85	558.291	3	11	2.1.1.3798.11	67.701	959.5	636.71	67.6	0.34	6299.47
1	548.16	548.16	98.73	98.73	98.59	sp|P02788|TRFL_HUMAN	Lactotransferrin OS=Homo sapiens GN=LTF PE=1 SV=6			2	99	AVTLDGGFIYEAGLAPYK			cleaved D-A@N-term	0.00143548	1883.97	942.991	1883.97	942.991	2	18	1.1.1.4958.26	124.404	1453.17	938.15	124.53	0.3	1249.45
1	548.16	548.16	98.73	98.73	98.59	sp|P02788|TRFL_HUMAN	Lactotransferrin OS=Homo sapiens GN=LTF PE=1 SV=6			2	99	CAFSSQEPYF	Carbamidomethyl(C)@1		cleaved F-S@C-term	0.00117946	1234.5	618.256	1234.5	618.255	2	10	6.1.1.4433.6	97.1024	288.34	286.61	97.14	0.79	340.276
1	548.16	548.16	98.73	98.73	98.59	sp|P02788|TRFL_HUMAN	Lactotransferrin OS=Homo sapiens GN=LTF PE=1 SV=6			2	99	CAFSSQEPYFSY	Carbamidomethyl(C)@1		cleaved Y-S@C-term	0.00294798	1484.59	743.305	1484.59	743.303	2	13	6.1.1.4620.23	106.319	2388.34	1322.89	105.95	0.74	747.875
1	548.16	548.16	98.73	98.73	98.59	sp|P02788|TRFL_HUMAN	Lactotransferrin OS=Homo sapiens GN=LTF PE=1 SV=6			2	99	CAFSSQEPYFSYSGAFK	Carbamidomethyl(C)@1			-0.000639093	1974.85	659.289	1974.85	659.289	3	10	1.1.1.4486.23	100.683	825.88	810.99	100.71	0.25	3317.56
1	548.16	548.16	98.73	98.73	98.59	sp|P02788|TRFL_HUMAN	Lactotransferrin OS=Homo sapiens GN=LTF PE=1 SV=6			2	99	CALCIGDEQGENK	Carbamidomethyl(C)@1; Carbamidomethyl(C)@4		cleaved L-C@N-term	-0.0011662	1492.63	747.321	1492.63	747.322	2	15	2.1.1.2957.38	26.855	725.32	705.35	26.87	0.15	1040.66
1	548.16	548.16	98.73	98.73	98.59	sp|P02788|TRFL_HUMAN	Lactotransferrin OS=Homo sapiens GN=LTF PE=1 SV=6			2	99	CFQWQR	Carbamidomethyl(C)@1; Deamidated(Q)@5			0.00132221	924.393	463.204	924.391	463.203	2	9	2.1.1.3193.2	38.2773	967.82	953.64	38.23	0.34	784.909
1	548.16	548.16	98.73	98.73	98.59	sp|P02788|TRFL_HUMAN	Lactotransferrin OS=Homo sapiens GN=LTF PE=1 SV=6			2	99	CGLVPVLAEN	Carbamidomethyl(C)@1		cleaved N-Y@C-term	-0.00121756	1070.54	536.278	1070.54	536.279	2	9	5.1.1.4318.4	91.684	428.15	361.95	91.58	0.63	226.157
1	548.16	548.16	98.73	98.73	98.59	sp|P02788|TRFL_HUMAN	Lactotransferrin OS=Homo sapiens GN=LTF PE=1 SV=6			2	99	CGLVPVLAENYK	Carbamidomethyl(C)@1; Deamidated(N)@10			0.00225733	1362.69	682.351	1362.69	682.35	2	14	1.1.1.4337.8	93.3687	5407.31	1688.07	94.92	1.62	1983.74
1	548.16	548.16	98.73	98.73	98.59	sp|P02788|TRFL_HUMAN	Lactotransferrin OS=Homo sapiens GN=LTF PE=1 SV=6			2	99	CHLAMAPNHAVVSR	Carbamidomethyl(C)@1		cleaved S-C@N-term	0.000709799	1561.76	521.594	1561.76	521.594	3	10	3.1.1.2785.18	18.3451	5442.35	2135.98	18.48	0.29	1214.28
1	548.16	548.16	98.73	98.73	98.59	sp|P02788|TRFL_HUMAN	Lactotransferrin OS=Homo sapiens GN=LTF PE=1 SV=6			2	99	CLAENAGDVAF	Carbamidomethyl(C)@1		cleaved F-V@C-term	0.000981504	1165.51	583.761	1165.51	583.761	2	12	5.1.1.3892.2	71.0176	2482.74	2411.3	71.06	0.53	1132.77
1	548.16	548.16	98.73	98.73	98.59	sp|P02788|TRFL_HUMAN	Lactotransferrin OS=Homo sapiens GN=LTF PE=1 SV=6			2	99	CLAENAGDVAFVK	Carbamidomethyl(C)@1; Deamidated(N)@5			0.00032308	1393.66	465.559	1393.65	465.559	3	11	1.1.1.3723.9	63.645	502.49	441.64	63.73	0.35	653.636
1	548.16	548.16	98.73	98.73	98.59	sp|P02788|TRFL_HUMAN	Lactotransferrin OS=Homo sapiens GN=LTF PE=1 SV=6			2	99	CLAENAGDVAFVKDVTVLQNTDGNNNEAWAK	Carbamidomethyl(C)@1		missed K-D@13	-0.0118873	3362.57	841.65	3362.58	841.653	4	16	1.1.1.4875.18	120.292	10805.5	2548.78	120.02	0.31	3468.24
1	548.16	548.16	98.73	98.73	98.59	sp|P02788|TRFL_HUMAN	Lactotransferrin OS=Homo sapiens GN=LTF PE=1 SV=6			2	99	CLAENAGDVAFVKDVTVLQNTDGNNNEAWAKDLK	Carbamidomethyl(C)@1; Dehydrated(E)@27; Trp->Kynurenin(W)@29		missed K-D@13; missed K-D@31	-0.0144986	3704.76	1235.93	3704.77	1235.93	3	25	1.1.1.4911.10	122.148	1229.18	1040.59	122.2	0.29	995.784
1	548.16	548.16	98.73	98.73	98.59	sp|P02788|TRFL_HUMAN	Lactotransferrin OS=Homo sapiens GN=LTF PE=1 SV=6			2	99	CLRDGAGDVAFIR	Carbamidomethyl(C)@1		missed R-D@3	0.00129601	1448.72	483.914	1448.72	483.914	3	12	6.1.1.3491.9	51.2894	959.36	527.88	51.43	0.25	435.858
1	548.16	548.16	98.73	98.73	98.59	sp|P02788|TRFL_HUMAN	Lactotransferrin OS=Homo sapiens GN=LTF PE=1 SV=6			2	99	CLRDGAGDVAFIRESTVFEDLSDEAERDEYELLCPDNTR	Carbamidomethyl(C)@1; Methyl(E)@14; Carbamidomethyl(C)@34	Methyl(E)@230	missed R-D@3; missed R-E@13; missed R-D@27	-0.0408387	4576.03	1145.02	4576.08	1145.03	4	19	1.1.1.5213.26	137.05	4946.31	3941.51	137.08	0.15	10287.8
1	548.16	548.16	98.73	98.73	98.59	sp|P02788|TRFL_HUMAN	Lactotransferrin OS=Homo sapiens GN=LTF PE=1 SV=6			2	99	CNQWSGLSEGSVTC	Carbamidomethyl(C)@1; Carbamidomethyl(C)@14		cleaved C-S@C-term	0.00089306	1583.64	792.825	1583.63	792.825	2	21	1.1.1.3676.15	61.3465	2897.21	2777.85	61.31	0.34	2590.83
1	548.16	548.16	98.73	98.73	98.59	sp|P02788|TRFL_HUMAN	Lactotransferrin OS=Homo sapiens GN=LTF PE=1 SV=6			2	99	CNQWSGLSEGSVTCS	Carbamidomethyl(C)@1; Carbamidomethyl(C)@14		cleaved S-S@C-term	-0.00309748	1670.66	836.339	1670.67	836.341	2	15	1.1.1.3652.8	60.1684	537.57	366.45	60.25	0.39	464.428
1	548.16	548.16	98.73	98.73	98.59	sp|P02788|TRFL_HUMAN	Lactotransferrin OS=Homo sapiens GN=LTF PE=1 SV=6			2	99	CNQWSGLSEGSVTCSSASTTEDCIALVLK	Carbamidomethyl(C)@1; Deamidated(Q)@3; Octanoyl(S)@5; Carbamidomethyl(C)@14; Carbamidomethyl(C)@23	Octanoyl(S)@381		0.032949	3286.54	1096.52	3286.5	1096.51	3	19	1.1.1.4940.16	123.545	484.6	459.24	123.65	0.34	3412.32
1	548.16	548.16	98.73	98.73	98.59	sp|P02788|TRFL_HUMAN	Lactotransferrin OS=Homo sapiens GN=LTF PE=1 SV=6			2	99	CSSASTTEDCIALVLK	Carbamidomethyl(C)@1; Carbamidomethyl(C)@10		cleaved T-C@N-term	0.00242815	1753.83	877.92	1753.82	877.919	2	22	3.1.1.4413.42	97.5703	2057.22	1980.24	97.58	0.2	2094.64
1	548.16	548.16	98.73	98.73	98.59	sp|P02788|TRFL_HUMAN	Lactotransferrin OS=Homo sapiens GN=LTF PE=1 SV=6			2	99	CSTSPLLEACEFLR	Carbamidomethyl(C)@1; Carbamidomethyl(C)@10			-0.00181565	1681.78	841.896	1681.78	841.897	2	17	1.1.1.5049.17	128.959	298756	1331.69	126.89	1.05	1551.23
1	548.16	548.16	98.73	98.73	98.59	sp|P02788|TRFL_HUMAN	Lactotransferrin OS=Homo sapiens GN=LTF PE=1 SV=6			2	99	CSTSPLLEACEFLRK	Carbamidomethyl(C)@1; Carbamidomethyl(C)@10		missed R-K@14	0.000861562	1809.88	604.299	1809.88	604.299	3	23	1.1.1.4848.9	118.881	58795.7	24320.3	119.28	0.68	23069.5
1	548.16	548.16	98.73	98.73	98.59	sp|P02788|TRFL_HUMAN	Lactotransferrin OS=Homo sapiens GN=LTF PE=1 SV=6			2	99	CVDRPVEGY	Carbamidomethyl(C)@1		cleaved N-C@N-term; cleaved Y-L@C-term	-0.00239637	1093.48	547.749	1093.49	547.75	2	12	3.1.1.2809.14	19.5055	1528.37	1200.27	19.54	0.15	1335.43
1	548.16	548.16	98.73	98.73	98.59	sp|P02788|TRFL_HUMAN	Lactotransferrin OS=Homo sapiens GN=LTF PE=1 SV=6			2	99	CVDRPVEGYLAVAVVR	Carbamidomethyl(C)@1		cleaved N-C@N-term	-0.00098159	1801.95	601.657	1801.95	601.658	3	14	1.1.1.4273.9	90.2698	1621.73	451.06	90.7	0.49	673.544
1	548.16	548.16	98.73	98.73	98.59	sp|P02788|TRFL_HUMAN	Lactotransferrin OS=Homo sapiens GN=LTF PE=1 SV=6			2	99	CVPNSNERYYGYTGAFR	Carbamidomethyl(C)@1		missed R-Y@8	0.00232067	2052.91	685.312	2052.91	685.311	3	9	2.1.1.3470.25	51.7285	971.57	675.81	51.55	0.94	875.578
1	548.16	548.16	98.73	98.73	98.59	sp|P02788|TRFL_HUMAN	Lactotransferrin OS=Homo sapiens GN=LTF PE=1 SV=6			2	99	CVPNSNERYYGYTGAFRCLAENAGDVAFVKDVTVLQNTDGNNNEAWAK	Carbamidomethyl(C)@1; Carbamidomethyl(C)@18		missed R-Y@8; missed R-C@17; missed K-D@30	-0.00755876	5397.48	1080.5	5397.48	1080.5	5	14	2.1.1.5150.11	134.32	1664.96	1525.6	134.3	0.14	2586.04
1	548.16	548.16	98.73	98.73	98.59	sp|P02788|TRFL_HUMAN	Lactotransferrin OS=Homo sapiens GN=LTF PE=1 SV=6			2	99	DAMSLDGGYVYTAGK			cleaved A-D@N-term	0.00383077	1546.7	774.358	1546.7	774.356	2	11	3.1.1.3706.17	63.2705	408.74	364.97	63.34	0.73	645.832
1	548.16	548.16	98.73	98.73	98.59	sp|P02788|TRFL_HUMAN	Lactotransferrin OS=Homo sapiens GN=LTF PE=1 SV=6			2	99	DEYELLCPDNTR	Carbamidomethyl(C)@7			-0.000523122	1523.66	762.835	1523.66	762.835	2	11	1.1.1.3705.19	62.7718	19101.2	400.56	63.58	0.64	1136.39
1	548.16	548.16	98.73	98.73	98.59	sp|P02788|TRFL_HUMAN	Lactotransferrin OS=Homo sapiens GN=LTF PE=1 SV=6			2	99	DFALLCLDGK	Carbamidomethyl(C)@6		cleaved A-D@N-term	0.000874635	1150.57	576.292	1150.57	576.292	2	11	1.1.1.4807.2	116.744	347.15	346.41	116.79	0.36	498.134
1	548.16	548.16	98.73	98.73	98.59	sp|P02788|TRFL_HUMAN	Lactotransferrin OS=Homo sapiens GN=LTF PE=1 SV=6			2	99	DGAGDVAFIR				0.0020558	1019.51	510.76	1019.5	510.759	2	13	1.1.1.3318.5	43.9217	1036.39	548.31	43.62	0.58	635.428
1	548.16	548.16	98.73	98.73	98.59	sp|P02788|TRFL_HUMAN	Lactotransferrin OS=Homo sapiens GN=LTF PE=1 SV=6			2	99	DGGFIYEAGLAPYK			cleaved L-D@N-term	-0.000952826	1499.73	750.872	1499.73	750.872	2	17	3.1.1.4426.23	98.2021	1085.69	935.14	98.32	0.98	880.984
1	548.16	548.16	98.73	98.73	98.59	sp|P02788|TRFL_HUMAN	Lactotransferrin OS=Homo sapiens GN=LTF PE=1 SV=6			2	99	DKFCLFQSETKNLLFNDNTECLAR	Carbamidomethyl(C)@4; Oxidation(F)@6; Carbamidomethyl(C)@21	Oxidation(F)@653	cleaved P-D@N-term; missed K-F@2; missed K-N@11	0.0212907	2978.41	993.811	2978.39	993.804	3	12	5.1.1.4341.17	92.8272	558.68	548	92.84	1.06	386.455
1	548.16	548.16	98.73	98.73	98.59	sp|P02788|TRFL_HUMAN	Lactotransferrin OS=Homo sapiens GN=LTF PE=1 SV=6			2	99	DLKLADFALLCLDGK	Carbamidomethyl(C)@11		missed K-L@3	0.00425867	1690.9	564.641	1690.9	564.639	3	14	1.1.1.5195.2	136.13	433.24	433.24	136.13	0.1	935.416
1	548.16	548.16	98.73	98.73	98.59	sp|P02788|TRFL_HUMAN	Lactotransferrin OS=Homo sapiens GN=LTF PE=1 SV=6			2	99	DLKLADFALLCLDGKRKPVTEAR	Carbamidomethyl(C)@11		missed K-L@3; missed K-R@15; missed R-K@16	-0.00274167	2628.44	526.695	2628.44	526.696	5	12	1.1.1.4861.4	119.553	1220.89	825.2	119.65	0.42	989.739
1	548.16	548.16	98.73	98.73	98.59	sp|P02788|TRFL_HUMAN	Lactotransferrin OS=Homo sapiens GN=LTF PE=1 SV=6			2	99	DLLFKDSAIGFSR			missed K-D@5	0.00113641	1467.77	490.265	1467.77	490.265	3	10	1.1.1.4563.6	104.434	10343.7	1084.38	104.08	0.29	1283.55
1	548.16	548.16	98.73	98.73	98.59	sp|P02788|TRFL_HUMAN	Lactotransferrin OS=Homo sapiens GN=LTF PE=1 SV=6			2	99	DLLFKDSAIGFSRVPPRIDSGLYLGSGYFTAIQNLR	Lipoyl(K)@5	Lipoyl(K)@320	missed K-D@5; missed R-V@13; missed R-I@17	0.00504914	4174.14	1392.39	4174.14	1392.39	3	17	1.1.1.5181.45	135.447	19133.2	15292	135.51	0.2	11447.4
1	548.16	548.16	98.73	98.73	98.59	sp|P02788|TRFL_HUMAN	Lactotransferrin OS=Homo sapiens GN=LTF PE=1 SV=6			2	99	DSAIGFSR				0.000937755	851.415	426.715	851.414	426.714	2	12	4.1.1.2904.4	25.5313	80130.8	1658.1	24.82	0.35	2771.83
1	548.16	548.16	98.73	98.73	98.59	sp|P02788|TRFL_HUMAN	Lactotransferrin OS=Homo sapiens GN=LTF PE=1 SV=6			2	99	DSAIGFSRVPPRIDSGLYLGSGYFTAIQNLR			missed R-V@8; missed R-I@12	-0.00859478	3369.74	843.442	3369.75	843.444	4	9	2.1.1.5174.27	135.533	1291.54	200.33	135.24	0.21	1302.47
1	548.16	548.16	98.73	98.73	98.59	sp|P02788|TRFL_HUMAN	Lactotransferrin OS=Homo sapiens GN=LTF PE=1 SV=6			2	99	DSPIQCIQAI	Carbamidomethyl(C)@6		cleaved I-A@C-term	0.00419701	1143.56	572.789	1143.56	572.787	2	12	6.1.1.4627.7	106.646	928.92	835.12	106.88	0.99	339.08
1	548.16	548.16	98.73	98.73	98.59	sp|P02788|TRFL_HUMAN	Lactotransferrin OS=Homo sapiens GN=LTF PE=1 SV=6			2	99	DSPIQCIQAIAENR	Carbamidomethyl(C)@6			-0.00031485	1613.78	538.935	1613.78	538.935	3	8	1.1.1.4839.4	118.408	194.45	181.04	118.35	1.14	366.892
1	548.16	548.16	98.73	98.73	98.59	sp|P02788|TRFL_HUMAN	Lactotransferrin OS=Homo sapiens GN=LTF PE=1 SV=6			2	99	DSPIQCIQAIAENRADAVTLDGGFIYEAGLAPYK	Carbamidomethyl(C)@6		missed R-A@14	-0.0100944	3665.79	917.456	3665.8	917.458	4	10	1.1.1.5238.15	138.28	3862.23	954.62	138.1	0.15	942.506
1	548.16	548.16	98.73	98.73	98.59	sp|P02788|TRFL_HUMAN	Lactotransferrin OS=Homo sapiens GN=LTF PE=1 SV=6			2	99	DVTVLQNTDGNNNEAWAK	Deamidated(N)@11			-0.00212032	1988.91	663.976	1988.91	663.976	3	19	1.1.1.3688.17	61.9283	6691.33	857.48	61.56	0.34	899.942
1	548.16	548.16	98.73	98.73	98.59	sp|P02788|TRFL_HUMAN	Lactotransferrin OS=Homo sapiens GN=LTF PE=1 SV=6			2	99	EADAMSLDGGYVYTAGK	Acetyl@N-term; Oxidation(M)@5	Acetyl@407	cleaved G-E@N-term	0.0125147	1804.8	903.405	1804.78	903.399	2	11	6.1.1.4450.28	97.9741	244.45	203.17	98.04	1.1	238.263
1	548.16	548.16	98.73	98.73	98.59	sp|P02788|TRFL_HUMAN	Lactotransferrin OS=Homo sapiens GN=LTF PE=1 SV=6			2	99	ECLARLHGKTTYEKYLGPQYVAGITNLK	Carbamidomethyl(C)@2; Deamidated(R)@5; Phospho(T)@11	Deamidated(R)@671; Phospho(T)@677	cleaved T-E@N-term; missed R-L@5; missed K-T@9; missed K-Y@14	0.00152876	3303.64	1102.22	3303.64	1102.22	3	14	4.1.1.4427.25	99.6187	510.38	501.23	99.63	0.39	1458.47
1	548.16	548.16	98.73	98.73	98.59	sp|P02788|TRFL_HUMAN	Lactotransferrin OS=Homo sapiens GN=LTF PE=1 SV=6			2	99	EDAIWNLL			cleaved L-R@C-term	-0.00666084	972.485	487.25	972.492	487.253	2	8	2.1.1.5239.2	138.779	164.5	163.58	138.77	0.52	219.355
1	548.16	548.16	98.73	98.73	98.59	sp|P02788|TRFL_HUMAN	Lactotransferrin OS=Homo sapiens GN=LTF PE=1 SV=6			2	99	EDAIWNLLR				0.000468846	1128.59	565.304	1128.59	565.304	2	7	1.1.1.4838.5	118.357	297.96	203.19	118.19	0.36	283.045
1	548.16	548.16	98.73	98.73	98.59	sp|P02788|TRFL_HUMAN	Lactotransferrin OS=Homo sapiens GN=LTF PE=1 SV=6			2	99	EDCIALVLKGEADAMSLDGGYVYTAGK	Oxidation(D)@2; Carbamidomethyl(C)@3; QQQTGG(K)@9	Oxidation(D)@398; QQQTGG(K)@405	cleaved T-E@N-term; missed K-G@9	-0.0110111	3460.6	1154.54	3460.61	1154.54	3	18	3.1.1.3804.21	68.0117	5364.44	5213.77	67.98	0.77	5476.1
1	548.16	548.16	98.73	98.73	98.59	sp|P02788|TRFL_HUMAN	Lactotransferrin OS=Homo sapiens GN=LTF PE=1 SV=6			2	99	EGYLAVAVVR			cleaved V-E@N-term	0.0010486	1075.6	538.809	1075.6	538.809	2	11	3.1.1.3641.17	60.1031	418.34	392.51	60.04	0.3	1465.74
1	548.16	548.16	98.73	98.73	98.59	sp|P02788|TRFL_HUMAN	Lactotransferrin OS=Homo sapiens GN=LTF PE=1 SV=6			2	99	EKYLGPQYVAGITNLKKCSTSPLLEACEFLRK	Carbamidomethyl(C)@18; Carbamidomethyl(C)@27		cleaved Y-E@N-term; missed K-Y@2; missed K-K@16; missed K-C@17; missed R-K@31	-0.0154669	3712.92	743.591	3712.93	743.594	5	17	1.1.1.4919.6	122.502	2387.37	2346.75	122.49	0.34	1670.63
1	548.16	548.16	98.73	98.73	98.59	sp|P02788|TRFL_HUMAN	Lactotransferrin OS=Homo sapiens GN=LTF PE=1 SV=6			2	99	ESTVFEDLSDEAER				-0.00139722	1625.7	542.909	1625.71	542.909	3	9	2.1.1.4427.7	98.1998	1111.65	382.47	98.68	0.68	478.526
1	548.16	548.16	98.73	98.73	98.59	sp|P02788|TRFL_HUMAN	Lactotransferrin OS=Homo sapiens GN=LTF PE=1 SV=6			2	99	ESTVFEDLSDEAERDEY			cleaved Y-E@C-term; missed R-D@14	0.00240759	2032.84	678.621	2032.84	678.62	3	11	1.1.1.4848.17	118.887	527.64	509.15	118.87	0.26	980.685
1	548.16	548.16	98.73	98.73	98.59	sp|P02788|TRFL_HUMAN	Lactotransferrin OS=Homo sapiens GN=LTF PE=1 SV=6			2	99	ESTVFEDLSDEAERDEYEL			cleaved L-L@C-term; missed R-D@14	0.000175317	2274.97	1138.49	2274.97	1138.49	2	17	1.1.1.5156.12	134.182	1494.5	985.41	134.25	0.24	1133.27
1	548.16	548.16	98.73	98.73	98.59	sp|P02788|TRFL_HUMAN	Lactotransferrin OS=Homo sapiens GN=LTF PE=1 SV=6			2	99	ESTVFEDLSDEAERDEYELLCPDNTR	Carbamidomethyl(C)@21		missed R-D@14	0.000709904	3131.35	1044.79	3131.35	1044.79	3	13	1.1.1.5016.29	127.311	1565.59	1135.35	127.43	0.5	2814.75
1	548.16	548.16	98.73	98.73	98.59	sp|P02788|TRFL_HUMAN	Lactotransferrin OS=Homo sapiens GN=LTF PE=1 SV=6			2	99	ESTVFEDLSDEAERDEYELLCPDNTRKPVDKFK	Carbamidomethyl(C)@21		missed R-D@14; missed R-K@26; missed K-F@31	-0.010404	3973.84	663.314	3973.85	663.316	6	18	2.1.1.5165.9	135.049	5132.69	4060.83	135.09	0.16	4822.59
1	548.16	548.16	98.73	98.73	98.59	sp|P02788|TRFL_HUMAN	Lactotransferrin OS=Homo sapiens GN=LTF PE=1 SV=6			2	99	ESTVFEDLSDEAERDEYELLCPDNTRKPVDKFKDCHLAR	Carbamidomethyl(C)@21; Carbamidomethyl(C)@35		missed R-D@14; missed R-K@26; missed K-F@31; missed K-D@33	-0.00684683	4726.19	788.705	4726.19	788.706	6	23	1.1.1.5077.12	130.332	8896.07	7452.94	130.42	0.34	6391.5
1	548.16	548.16	98.73	98.73	98.59	sp|P02788|TRFL_HUMAN	Lactotransferrin OS=Homo sapiens GN=LTF PE=1 SV=6			2	99	FALLCLDGK	Carbamidomethyl(C)@5		cleaved D-F@N-term	0.00294778	1035.55	518.78	1035.54	518.778	2	9	4.1.1.4498.2	103.066	1999.44	325.8	103.21	0.15	345.764
1	548.16	548.16	98.73	98.73	98.59	sp|P02788|TRFL_HUMAN	Lactotransferrin OS=Homo sapiens GN=LTF PE=1 SV=6			2	99	FCLFQSETK	Carbamyl@N-term; Carbamidomethyl(C)@2			0.000560825	1201.54	601.779	1201.54	601.779	2	10	1.1.1.4830.9	117.944	1015.05	822.83	117.83	0.36	1237.69
1	548.16	548.16	98.73	98.73	98.59	sp|P02788|TRFL_HUMAN	Lactotransferrin OS=Homo sapiens GN=LTF PE=1 SV=6			2	99	FCLFQSETKNLLFNDNTECLAR	Carbamidomethyl@N-term; Carbamidomethyl(C)@2; HexNAc(S)@6; Carbamidomethyl(C)@19	HexNAc(S)@655	missed K-N@9	0.0461885	2979.42	994.147	2979.37	994.132	3	12	5.1.1.4215.15	86.7248	3660.99	887.37	88.14	1.3	827.818
1	548.16	548.16	98.73	98.73	98.59	sp|P02788|TRFL_HUMAN	Lactotransferrin OS=Homo sapiens GN=LTF PE=1 SV=6			2	99	FDEYFSQSCAPGSD	Carbamidomethyl(C)@9		cleaved D-P@C-term	0.000412982	1608.6	805.309	1608.6	805.309	2	18	1.1.1.3649.9	60.0306	9615.78	636.87	59.52	0.39	576.425
1	548.16	548.16	98.73	98.73	98.59	sp|P02788|TRFL_HUMAN	Lactotransferrin OS=Homo sapiens GN=LTF PE=1 SV=6			2	99	FDEYFSQSCAPGSDPR	Carbamidomethyl(C)@9			-0.00443048	1861.75	931.884	1861.76	931.886	2	11	1.1.1.3619.18	58.5769	4.93018	4.93018			331.101
1	548.16	548.16	98.73	98.73	98.59	sp|P02788|TRFL_HUMAN	Lactotransferrin OS=Homo sapiens GN=LTF PE=1 SV=6			2	99	FDEYFSQSCAPGSDPRSNLCALCIGDEQGENK	Deamidated(Q)@7; Carbamidomethyl(C)@9; Carbamidomethyl(C)@20; Carbamidomethyl(C)@23		missed R-S@16	-0.00998435	3651.51	1218.18	3651.52	1218.18	3	11	3.1.1.3477.25	52.0933	334.4	289.13	52.24	0.98	510.507
1	548.16	548.16	98.73	98.73	98.59	sp|P02788|TRFL_HUMAN	Lactotransferrin OS=Homo sapiens GN=LTF PE=1 SV=6			2	99	FFSASCVPGADK	Carbamidomethyl(C)@6			0.00272431	1284.58	643.299	1284.58	643.298	2	11	1.1.1.3371.21	46.4997	765.19	669.17	46.33	1.31	1072.87
1	548.16	548.16	98.73	98.73	98.59	sp|P02788|TRFL_HUMAN	Lactotransferrin OS=Homo sapiens GN=LTF PE=1 SV=6			2	99	FFSASCVPGADKGQFPN	Carbamidomethyl(C)@6		cleaved N-L@C-term; missed K-G@12	0.00354335	1827.83	914.922	1827.83	914.92	2	14	6.1.1.4012.29	76.7404	1108.64	997.3	77	1.28	574.353
1	548.16	548.16	98.73	98.73	98.59	sp|P02788|TRFL_HUMAN	Lactotransferrin OS=Homo sapiens GN=LTF PE=1 SV=6			2	99	FFSASCVPGADKGQFPNLCR	Carbamidomethyl(C)@6; Carbamidomethyl(C)@19		missed K-G@12	-0.00753571	2257.03	753.352	2257.04	753.354	3	23	1.1.1.4333.17	93.1929	70497.6	4127	93.89	1.32	2275.95
1	548.16	548.16	98.73	98.73	98.59	sp|P02788|TRFL_HUMAN	Lactotransferrin OS=Homo sapiens GN=LTF PE=1 SV=6			2	99	FFSASCVPGADKGQFPNLCRLCAGTGENKCAFSSQEPYFSYSGAFK	Carbamidomethyl(C)@6; Carbamidomethyl(C)@19; Carbamidomethyl(C)@22; Delta:H(2)C(2)(K)@29; Carbamidomethyl(C)@30		missed K-G@12; missed R-L@20; missed K-C@29	-0.00762338	5170.31	1293.58	5170.31	1293.59	4	12	4.1.1.4602.43	108.274	3643.86	3502.74	108.24	0.51	3946.23
1	548.16	548.16	98.73	98.73	98.59	sp|P02788|TRFL_HUMAN	Lactotransferrin OS=Homo sapiens GN=LTF PE=1 SV=6			2	99	FGRNGSDCPDKFCLFQSETK	Deamidated(N)@4; Carbamidomethyl(C)@8; Carbamidomethyl(C)@13		missed R-N@3; missed K-F@11	-0.00075924	2393.04	599.268	2393.04	599.268	4	28	2.1.1.3954.10	75.2724	7076.5	6259.27	75.31	0.39	44295.2
1	548.16	548.16	98.73	98.73	98.59	sp|P02788|TRFL_HUMAN	Lactotransferrin OS=Homo sapiens GN=LTF PE=1 SV=6			2	99	FGRNGSDCPDKFCLFQSETKNLLFNDNTECLAR	Deamidated(N)@4; Carbamidomethyl(C)@8; Carbamidomethyl(C)@13; Carbamidomethyl(C)@30		missed R-N@3; missed K-F@11; missed K-N@20	-0.00334617	3953.77	791.762	3953.78	791.763	5	20	2.1.1.5003.17	127.1	3737.11	2559.5	127.23	0.3	3482.74
1	548.16	548.16	98.73	98.73	98.59	sp|P02788|TRFL_HUMAN	Lactotransferrin OS=Homo sapiens GN=LTF PE=1 SV=6			2	99	FKDSAIGFSRVPPRIDSGLYLGSGYFTAIQNLR	Cation:Na(D)@3		cleaved L-F@N-term; missed K-D@2; missed R-V@10; missed R-I@14	0.0152051	3666.91	1223.31	3666.89	1223.3	3	12	4.1.1.5146.27	135.573	194.09	173.54	135.81	0.51	1607.8
1	548.16	548.16	98.73	98.73	98.59	sp|P02788|TRFL_HUMAN	Lactotransferrin OS=Homo sapiens GN=LTF PE=1 SV=6			2	99	FQLFGSPSGQK				0.00292774	1194.61	598.31	1194.6	598.309	2	15	2.1.1.3987.26	76.8956	2855.8	2807.33	76.92	0.97	5858.78
1	548.16	548.16	98.73	98.73	98.59	sp|P02788|TRFL_HUMAN	Lactotransferrin OS=Homo sapiens GN=LTF PE=1 SV=6			2	99	FQLFGSPSGQKDLLFK			missed K-D@11	-0.00315572	1810.96	604.66	1810.96	604.661	3	21	1.1.1.4901.12	121.62	22945.1	12645	121.51	0.25	9608.97
1	548.16	548.16	98.73	98.73	98.59	sp|P02788|TRFL_HUMAN	Lactotransferrin OS=Homo sapiens GN=LTF PE=1 SV=6			2	99	FQLFGSPSGQKDLLFKDSAIGFSR			missed K-D@11; missed K-D@16	0.00128296	2644.37	662.099	2644.36	662.099	4	10	1.1.1.4982.13	125.594	10326.4	1310.94	126.13	0.71	1125.91
1	548.16	548.16	98.73	98.73	98.59	sp|P02788|TRFL_HUMAN	Lactotransferrin OS=Homo sapiens GN=LTF PE=1 SV=6			2	99	FQSETKNLLFNDNTECLAR	Carboxyethyl(K)@6; Carbamidomethyl(C)@16	Carboxyethyl(K)@658	cleaved L-F@N-term; missed K-N@6	-0.00605497	2371.11	1186.56	2371.11	1186.56	2	10	5.1.1.4244.13	88.1216	578.07	102.53	87.51	0.34	509.194
1	548.16	548.16	98.73	98.73	98.59	sp|P02788|TRFL_HUMAN	Lactotransferrin OS=Homo sapiens GN=LTF PE=1 SV=6			2	99	FSASCVPGADK	Carbamidomethyl(C)@5		cleaved F-F@N-term	0.000470299	1137.51	569.764	1137.51	569.763	2	13	3.1.1.2860.14	22.0107	1426.5	1306.42	21.99	0.2	1709.59
1	548.16	548.16	98.73	98.73	98.59	sp|P02788|TRFL_HUMAN	Lactotransferrin OS=Homo sapiens GN=LTF PE=1 SV=6			2	99	FSSQEPYFSYSGAFK			cleaved A-F@N-term	-0.00118789	1743.78	872.896	1743.78	872.896	2	15	4.1.1.4427.17	99.6054	1426.96	1133.39	99.48	0.34	944.713
1	548.16	548.16	98.73	98.73	98.59	sp|P02788|TRFL_HUMAN	Lactotransferrin OS=Homo sapiens GN=LTF PE=1 SV=6			2	99	FSYSGAFK			cleaved Y-F@N-term	0.00380686	905.432	453.723	905.428	453.721	2	11	5.1.1.3327.3	43.453	73098.7	3468.64	43.01	0.24	1295.97
1	548.16	548.16	98.73	98.73	98.59	sp|P02788|TRFL_HUMAN	Lactotransferrin OS=Homo sapiens GN=LTF PE=1 SV=6			2	99	GEADAMSLDGGY			cleaved Y-V@C-term	0.00071	1184.47	593.24	1184.47	593.24	2	17	1.1.1.3664.7	60.7415	572.38	494.37	60.59	0.39	985.358
1	548.16	548.16	98.73	98.73	98.59	sp|P02788|TRFL_HUMAN	Lactotransferrin OS=Homo sapiens GN=LTF PE=1 SV=6			2	99	GEADAMSLDGGYVY			cleaved Y-T@C-term	-0.000918376	1446.6	724.306	1446.6	724.306	2	13	5.1.1.4387.18	95.0483	12049	1156.4	95.46	0.5	778.438
1	548.16	548.16	98.73	98.73	98.59	sp|P02788|TRFL_HUMAN	Lactotransferrin OS=Homo sapiens GN=LTF PE=1 SV=6			2	99	GEADAMSLDGGYVYTAGK	Oxidation(M)@6			-7.11463e-05	1819.79	910.904	1819.79	910.904	2	27	1.1.1.3322.10	44.15	36167.1	1270.22	42.95	0.48	878.735
1	548.16	548.16	98.73	98.73	98.59	sp|P02788|TRFL_HUMAN	Lactotransferrin OS=Homo sapiens GN=LTF PE=1 SV=6			2	99	GGFIYEAGLAPYK			cleaved D-G@N-term	-0.000578922	1384.7	693.358	1384.7	693.359	2	12	6.1.1.4448.25	97.8609	1356.32	733.7	97.69	0.35	478.726
1	548.16	548.16	98.73	98.73	98.59	sp|P02788|TRFL_HUMAN	Lactotransferrin OS=Homo sapiens GN=LTF PE=1 SV=6			2	99	GGSFQLNELQGLK	Deamidated(N)@7			0.000945979	1390.71	696.362	1390.71	696.362	2	20	1.1.1.4319.7	92.4971	6812.01	6640.64	92.53	0.44	4894.83
1	548.16	548.16	98.73	98.73	98.59	sp|P02788|TRFL_HUMAN	Lactotransferrin OS=Homo sapiens GN=LTF PE=1 SV=6			2	99	GKEDAIWNLLR			cleaved N-G@N-term; missed K-E@2	-0.00170125	1313.71	438.91	1313.71	438.91	3	13	1.1.1.4895.3	121.313	2057.72	1898.09	121.26	0.15	3804.76
1	548.16	548.16	98.73	98.73	98.59	sp|P02788|TRFL_HUMAN	Lactotransferrin OS=Homo sapiens GN=LTF PE=1 SV=6			2	99	GKTTYEKYLGPQYVAGITNLKKCSTSPLLEACEFLR	Iodo(Y)@13; Carbamidomethyl(C)@23; Carbamidomethyl(C)@32	Iodo(Y)@686	cleaved H-G@N-term; missed K-T@2; missed K-Y@7; missed K-K@21; missed K-C@22	0.0907987	4261.1	853.227	4261.01	853.209	5	11	2.1.1.5198.10	136.733	351.82	327.91	136.72	0.15	1552.52
1	548.16	548.16	98.73	98.73	98.59	sp|P02788|TRFL_HUMAN	Lactotransferrin OS=Homo sapiens GN=LTF PE=1 SV=6			2	99	GLVPVLAENYK			cleaved C-G@N-term	0.00245383	1201.67	601.844	1201.67	601.843	2	15	4.1.1.3935.19	75.7487	15837	12045.4	75.69	0.15	6215.17
1	548.16	548.16	98.73	98.73	98.59	sp|P02788|TRFL_HUMAN	Lactotransferrin OS=Homo sapiens GN=LTF PE=1 SV=6			2	99	GPQYVAGITNLK			cleaved L-G@N-term	-0.000987194	1259.69	630.851	1259.69	630.851	2	16	2.1.1.3591.9	57.5964	481.61	467.97	57.58	0.2	1002.54
1	548.16	548.16	98.73	98.73	98.59	sp|P02788|TRFL_HUMAN	Lactotransferrin OS=Homo sapiens GN=LTF PE=1 SV=6			2	99	GPQYVAGITNLKK			cleaved L-G@N-term; missed K-K@12	7.84975e-05	1387.78	694.899	1387.78	694.898	2	15	4.1.1.3974.8	77.6296	1934.55	1803.08	77.71	1.2	561.578
1	548.16	548.16	98.73	98.73	98.59	sp|P02788|TRFL_HUMAN	Lactotransferrin OS=Homo sapiens GN=LTF PE=1 SV=6			2	99	GQFPNLCR	Deamidated(N)@5; Carbamidomethyl(C)@7			0.00351176	991.458	496.736	991.455	496.735	2	9	2.1.1.3239.8	40.5067	2159.95	1695.31	40.73	1.06	1267.84
1	548.16	548.16	98.73	98.73	98.59	sp|P02788|TRFL_HUMAN	Lactotransferrin OS=Homo sapiens GN=LTF PE=1 SV=6			2	99	GQFPNLCRLCAGTGENKCAFSSQEPYFSYSGAFK	Carbamidomethyl(C)@7; Carbamidomethyl(C)@10; Deamidated(N)@16; Carbamidomethyl(C)@18		missed R-L@8; missed K-C@17	-0.0173263	3878.7	1293.91	3878.71	1293.91	3	14	4.1.1.4596.45	107.971	793.74	397.47	107.78	0.41	2271.92
1	548.16	548.16	98.73	98.73	98.59	sp|P02788|TRFL_HUMAN	Lactotransferrin OS=Homo sapiens GN=LTF PE=1 SV=6			2	99	GSDCPDKFCLFQSETK	Carbamidomethyl(C)@4; Carbamidomethyl(C)@9		cleaved N-G@N-term; missed K-F@7	-0.00417031	1917.82	640.28	1917.82	640.282	3	16	5.1.1.3951.13	73.9127	5606.47	1403.71	74.23	0.3	808.394
1	548.16	548.16	98.73	98.73	98.59	sp|P02788|TRFL_HUMAN	Lactotransferrin OS=Homo sapiens GN=LTF PE=1 SV=6			2	99	GSFQLNELQGLK			cleaved G-G@N-term	0.000312364	1332.7	667.359	1332.7	667.359	2	17	3.1.1.4377.10	95.7806	5521.66	4238.61	95.87	0.24	2805.7
1	548.16	548.16	98.73	98.73	98.59	sp|P02788|TRFL_HUMAN	Lactotransferrin OS=Homo sapiens GN=LTF PE=1 SV=6			2	99	GYFTAIQNLR			cleaved S-G@N-term	0.00131644	1181.62	591.818	1181.62	591.817	2	13	6.1.1.4498.14	100.33	1219.33	1124.56	100.41	0.63	713.811
1	548.16	548.16	98.73	98.73	98.59	sp|P02788|TRFL_HUMAN	Lactotransferrin OS=Homo sapiens GN=LTF PE=1 SV=6			2	99	HGKTTYEKYLGPQYVAGITNLK	Cation:K(E)@7		cleaved L-H@N-term; missed K-T@3; missed K-Y@8	-0.0188508	2518.24	840.422	2518.26	840.428	3	10	4.1.1.4419.13	99.2025	374.12	279.97	99	0.44	1360.69
1	548.16	548.16	98.73	98.73	98.59	sp|P02788|TRFL_HUMAN	Lactotransferrin OS=Homo sapiens GN=LTF PE=1 SV=6			2	99	HLAMAPNHAVVSR	Deamidated(N)@7		cleaved C-H@N-term	0.00725818	1402.72	468.581	1402.71	468.579	3	12	3.1.1.2785.11	18.3392	718	694.87	18.38	0.2	812.065
1	548.16	548.16	98.73	98.73	98.59	sp|P02788|TRFL_HUMAN	Lactotransferrin OS=Homo sapiens GN=LTF PE=1 SV=6			2	99	IDSGLYLGSGY			cleaved Y-F@C-term	0.00282378	1143.55	572.781	1143.54	572.78	2	11	5.1.1.4262.6	88.9754	952.67	352.2	89.35	0.59	229.84
1	548.16	548.16	98.73	98.73	98.59	sp|P02788|TRFL_HUMAN	Lactotransferrin OS=Homo sapiens GN=LTF PE=1 SV=6			2	99	IDSGLYLGSGYF			cleaved F-T@C-term	0.00069903	1290.61	646.314	1290.61	646.314	2	14	5.1.1.5032.10	127.261	5950.76	5036.22	127.3	0.15	2519.59
1	548.16	548.16	98.73	98.73	98.59	sp|P02788|TRFL_HUMAN	Lactotransferrin OS=Homo sapiens GN=LTF PE=1 SV=6			2	99	IDSGLYLGSGYFTAI			cleaved I-Q@C-term	0.010713	1575.79	788.904	1575.78	788.898	2	9	2.1.1.5188.9	136.236	793.96	682.76	136.28	0.31	1242.64
1	548.16	548.16	98.73	98.73	98.59	sp|P02788|TRFL_HUMAN	Lactotransferrin OS=Homo sapiens GN=LTF PE=1 SV=6			2	99	IDSGLYLGSGYFTAIQNLR				-0.00223059	2087.07	696.696	2087.07	696.697	3	13	1.1.1.5204.4	136.578	159664	719.37	135.51	0.26	2238.22
1	548.16	548.16	98.73	98.73	98.59	sp|P02788|TRFL_HUMAN	Lactotransferrin OS=Homo sapiens GN=LTF PE=1 SV=6			2	99	IDSGLYLGSGYFTAIQNLRK			missed R-K@19	-0.00150312	2215.16	1108.59	2215.16	1108.59	2	17	1.1.1.5042.35	128.621	1498.12	665.88	128.44	0.3	956.662
1	548.16	548.16	98.73	98.73	98.59	sp|P02788|TRFL_HUMAN	Lactotransferrin OS=Homo sapiens GN=LTF PE=1 SV=6			2	99	IDSGLYLGSGYFTAIQNLRKSEEEVAAR			missed R-K@19; missed K-S@20	-0.00317747	3086.56	772.648	3086.57	772.649	4	17	2.1.1.5149.4	134.26	1152.16	1141.86	134.26	0.14	1364.18
1	548.16	548.16	98.73	98.73	98.59	sp|P02788|TRFL_HUMAN	Lactotransferrin OS=Homo sapiens GN=LTF PE=1 SV=6			2	99	IDSGLYLGSGYFTAIQNLRKSEEEVAARR			missed R-K@19; missed K-S@20; missed R-R@28	-0.0102025	3242.66	649.539	3242.67	649.541	5	12	1.1.1.5059.12	129.439	659.87	630.07	129.47	0.4	759.98
1	548.16	548.16	98.73	98.73	98.59	sp|P02788|TRFL_HUMAN	Lactotransferrin OS=Homo sapiens GN=LTF PE=1 SV=6			2	99	KCNQWSGLSEGSVTCSSASTTEDCIALVLK	Carbamidomethyl(C)@2; Carbamidomethyl(C)@15; Carbamidomethyl(C)@24		missed K-C@1	-0.00541693	3287.51	658.508	3287.51	658.509	5	14	1.1.1.4861.12	119.559	1760.73	1007.74	119.39	0.31	2074.99
1	548.16	548.16	98.73	98.73	98.59	sp|P02788|TRFL_HUMAN	Lactotransferrin OS=Homo sapiens GN=LTF PE=1 SV=6			2	99	KCNQWSGLSEGSVTCSSASTTEDCIALVLKGEADAMSLDGGYVYTAGK	Carbamidomethyl(C)@2; Carbamidomethyl(C)@15; Carbamidomethyl(C)@24		missed K-C@1; missed K-G@30	0.0104744	5073.31	1269.34	5073.3	1269.33	4	20	1.1.1.5190.40	135.903	2643.44	2505.92	135.92	0.16	3165.8
1	548.16	548.16	98.73	98.73	98.59	sp|P02788|TRFL_HUMAN	Lactotransferrin OS=Homo sapiens GN=LTF PE=1 SV=6			2	99	KCSTSPLLEACEFLR	Carbamidomethyl(C)@2; Carbamidomethyl(C)@11		missed K-C@1	0.00232641	1809.88	604.3	1809.88	604.299	3	10	1.1.1.4812.4	117.005	18867	304.47	118.14	0.83	459.33
1	548.16	548.16	98.73	98.73	98.59	sp|P02788|TRFL_HUMAN	Lactotransferrin OS=Homo sapiens GN=LTF PE=1 SV=6			2	99	KCSTSPLLEACEFLRK	Carbamidomethyl(C)@2; Carbamidomethyl(C)@11		missed K-C@1; missed R-K@15	-0.00219458	1937.97	646.997	1937.97	646.997	3	9	1.1.1.4557.10	104.139	4992.3	796.85	104.77	0.39	720.727
1	548.16	548.16	98.73	98.73	98.59	sp|P02788|TRFL_HUMAN	Lactotransferrin OS=Homo sapiens GN=LTF PE=1 SV=6			2	99	KDVTVLQNTDGNNNEAWAK			cleaved V-K@N-term; missed K-D@1	-0.00621609	2116.01	706.345	2116.02	706.347	3	22	2.1.1.3163.19	36.8503	2301.02	1056.87	36.97	0.19	1271.09
1	548.16	548.16	98.73	98.73	98.59	sp|P02788|TRFL_HUMAN	Lactotransferrin OS=Homo sapiens GN=LTF PE=1 SV=6			2	99	KGEADAMSLDGGYVYTAGK			cleaved L-K@N-term; missed K-G@1	-0.0004571	1931.89	644.972	1931.89	644.972	3	16	1.1.1.3690.11	62.017	735.84	448.26	61.8	0.49	755.128
1	548.16	548.16	98.73	98.73	98.59	sp|P02788|TRFL_HUMAN	Lactotransferrin OS=Homo sapiens GN=LTF PE=1 SV=6			2	99	KGGSFQLNELQGLK	Deamidated(N)@8		missed K-G@1	0.00790357	1518.81	760.413	1518.8	760.409	2	17	1.1.1.3922.40	73.3428	13492.2	5776.51	73.21	0.25	3624.5
1	548.16	548.16	98.73	98.73	98.59	sp|P02788|TRFL_HUMAN	Lactotransferrin OS=Homo sapiens GN=LTF PE=1 SV=6			2	99	KGGSFQLNELQGLKSCHTGLR	Carbamidomethyl(C)@16		missed K-G@1; missed K-S@14	-0.0100412	2329.19	583.304	2329.2	583.306	4	13	2.1.1.3794.20	67.5138	1697.09	1179.22	67.59	0.15	2282.98
1	548.16	548.16	98.73	98.73	98.59	sp|P02788|TRFL_HUMAN	Lactotransferrin OS=Homo sapiens GN=LTF PE=1 SV=6			2	99	KGGSFQLNELQGLKSCHTGLRR	Carbamidomethyl(C)@16		missed K-G@1; missed K-S@14; missed R-R@21	-0.00428553	2485.29	498.066	2485.3	498.067	5	13	1.1.1.3599.5	57.5689	1806.21	1789.86	57.56	0.35	1248.91
1	548.16	548.16	98.73	98.73	98.59	sp|P02788|TRFL_HUMAN	Lactotransferrin OS=Homo sapiens GN=LTF PE=1 SV=6			2	99	KLADFALLCLDGK	Carbamidomethyl(C)@9		cleaved L-K@N-term; missed K-L@1	0.00223635	1462.79	488.603	1462.79	488.602	3	12	2.1.1.4809.2	117.324	880.95	876.02	117.32	0.36	1204.92
1	548.16	548.16	98.73	98.73	98.59	sp|P02788|TRFL_HUMAN	Lactotransferrin OS=Homo sapiens GN=LTF PE=1 SV=6			2	99	KLRPVAAEVYGTER			cleaved Y-K@N-term; missed K-L@1	-0.00172529	1587.87	530.298	1587.87	530.298	3	11	3.1.1.2868.8	22.4002	2326.71	1140.47	22.49	0.15	789.706
1	548.16	548.16	98.73	98.73	98.59	sp|P02788|TRFL_HUMAN	Lactotransferrin OS=Homo sapiens GN=LTF PE=1 SV=6			2	99	KSEEEVAAR			missed K-S@1	-0.000683518	1017.51	509.762	1017.51	509.762	2	6	4.1.1.2621.2	12.8441	101.49	101.19	12.84	0.16	66.9281
1	548.16	548.16	98.73	98.73	98.59	sp|P02788|TRFL_HUMAN	Lactotransferrin OS=Homo sapiens GN=LTF PE=1 SV=6			2	99	KYLGPQYVAGITNLK	Deamidated(N)@13		cleaved E-K@N-term; missed K-Y@1	4.98068e-05	1664.91	555.979	1664.91	555.979	3	12	5.1.1.3953.13	74.0015	1220.62	841.67	74.14	0.3	892.561
1	548.16	548.16	98.73	98.73	98.59	sp|P02788|TRFL_HUMAN	Lactotransferrin OS=Homo sapiens GN=LTF PE=1 SV=6			2	99	LADFALLC	Carbamidomethyl(C)@8		cleaved C-L@C-term	-4.78861e-05	921.463	461.739	921.463	461.739	2	8	3.1.1.4822.3	118.056	182.02	175.26	118.1	0.52	271.74
1	548.16	548.16	98.73	98.73	98.59	sp|P02788|TRFL_HUMAN	Lactotransferrin OS=Homo sapiens GN=LTF PE=1 SV=6			2	99	LADFALLCL	Carbamidomethyl(C)@8		cleaved L-D@C-term	0.00283549	1034.55	518.282	1034.55	518.281	2	9	1.1.1.5251.4	138.936	238.18	216.18	138.98	0.21	624.073
1	548.16	548.16	98.73	98.73	98.59	sp|P02788|TRFL_HUMAN	Lactotransferrin OS=Homo sapiens GN=LTF PE=1 SV=6			2	99	LADFALLCLDGK	Arg-add@N-term; Carbamidomethyl(C)@8			0.000983866	1490.79	497.938	1490.79	497.938	3	11	1.1.1.4830.2	117.939	1683.96	514.04	118.14	0.31	693.378
1	548.16	548.16	98.73	98.73	98.59	sp|P02788|TRFL_HUMAN	Lactotransferrin OS=Homo sapiens GN=LTF PE=1 SV=6			2	99	LADFALLCLDGKR	Carbamidomethyl(C)@8		missed K-R@12	0.000916062	1490.79	497.938	1490.79	497.938	3	16	1.1.1.4738.3	113.224	18689.1	4243.51	112.98	0.2	3736.78
1	548.16	548.16	98.73	98.73	98.59	sp|P02788|TRFL_HUMAN	Lactotransferrin OS=Homo sapiens GN=LTF PE=1 SV=6			2	99	LADFALLCLDGKRKPVTEAR	Carbamidomethyl(C)@8		missed K-R@12; missed R-K@13	-0.00476395	2272.23	455.454	2272.24	455.454	5	22	2.1.1.4091.4	81.8875	21744.5	20541.4	81.93	0.14	12690.4
1	548.16	548.16	98.73	98.73	98.59	sp|P02788|TRFL_HUMAN	Lactotransferrin OS=Homo sapiens GN=LTF PE=1 SV=6			2	99	LAMAPNHAVVSR			cleaved H-L@N-term	-0.000117843	1264.67	422.564	1264.67	422.564	3	12	3.1.1.2799.2	19.0105	2422.87	1318.47	19.1	0.15	1674.13
1	548.16	548.16	98.73	98.73	98.59	sp|P02788|TRFL_HUMAN	Lactotransferrin OS=Homo sapiens GN=LTF PE=1 SV=6			2	99	LCAGTGENK	Carbamidomethyl(C)@2			0.00344056	948.437	475.226	948.433	475.224	2	8	1.1.1.2646.2	13.1775	153.88	144.81	13.22	0.14	111.406
1	548.16	548.16	98.73	98.73	98.59	sp|P02788|TRFL_HUMAN	Lactotransferrin OS=Homo sapiens GN=LTF PE=1 SV=6			2	99	LCAGTGENKCAFSSQEPYFSYSGAFK	Carbamidomethyl(C)@2; Carbamidomethyl(C)@10		missed K-C@9	0.00132528	2905.27	969.431	2905.27	969.43	3	17	1.1.1.4491.22	100.939	23164.6	653.6	100.56	0.19	848.818
1	548.16	548.16	98.73	98.73	98.59	sp|P02788|TRFL_HUMAN	Lactotransferrin OS=Homo sapiens GN=LTF PE=1 SV=6			2	99	LCAGTGENKCAFSSQEPYFSYSGAFKCLR	Carbamidomethyl(C)@2; Deamidated(N)@8; Carbamidomethyl(C)@10; Carbamidomethyl(C)@27		missed K-C@9; missed K-C@26	0.0158601	3335.48	834.878	3335.47	834.874	4	12	2.1.1.4678.22	110.649	1187.81	1084.96	110.68	0.26	4374.35
1	548.16	548.16	98.73	98.73	98.59	sp|P02788|TRFL_HUMAN	Lactotransferrin OS=Homo sapiens GN=LTF PE=1 SV=6			2	99	LDGGYVYTAGK			cleaved S-L@N-term	-9.41055e-05	1142.56	572.288	1142.56	572.288	2	14	2.1.1.2944.12	26.1774	2104.81	1207.8	26.06	0.2	1105.09
1	548.16	548.16	98.73	98.73	98.59	sp|P02788|TRFL_HUMAN	Lactotransferrin OS=Homo sapiens GN=LTF PE=1 SV=6			2	99	LFKDSAIGFSRVPPRIDSGLYLGSGYFTAIQNLR	Phospho(S)@18	Phospho(S)@335	cleaved L-L@N-term; missed K-D@3; missed R-V@11; missed R-I@15	-0.0265618	3837.94	1280.32	3837.96	1280.33	3	12	4.1.1.5141.36	135.328	362.54	353.97	135.3	0.51	938.118
1	548.16	548.16	98.73	98.73	98.59	sp|P02788|TRFL_HUMAN	Lactotransferrin OS=Homo sapiens GN=LTF PE=1 SV=6			2	99	LGPQYVAGITNLKK			cleaved Y-L@N-term; missed K-K@13	0.00237635	1500.87	501.297	1500.87	501.296	3	17	2.1.1.3692.7	62.5254	866.25	683.57	62.61	0.45	742.073
1	548.16	548.16	98.73	98.73	98.59	sp|P02788|TRFL_HUMAN	Lactotransferrin OS=Homo sapiens GN=LTF PE=1 SV=6			2	99	LGPQYVAGITNLKKCSTSPLLEACEFLRK	Carbamidomethyl(C)@15; Carbamidomethyl(C)@24		cleaved Y-L@N-term; missed K-K@13; missed K-C@14; missed R-K@28	-0.0166601	3292.71	659.55	3292.73	659.554	5	15	1.1.1.4942.9	123.615	1288.24	1250.49	123.6	0.29	1433.36
1	548.16	548.16	98.73	98.73	98.59	sp|P02788|TRFL_HUMAN	Lactotransferrin OS=Homo sapiens GN=LTF PE=1 SV=6			2	99	LGSGYFTAIQNLR			cleaved Y-L@N-term	0.00336997	1438.76	480.594	1438.76	480.593	3	16	1.1.1.4721.3	112.385	3778.9	3162.92	112.43	0.2	3403.95
1	548.16	548.16	98.73	98.73	98.59	sp|P02788|TRFL_HUMAN	Lactotransferrin OS=Homo sapiens GN=LTF PE=1 SV=6			2	99	LHGKTTYEKYLGPQYVAGITNLKK			missed K-T@4; missed K-Y@9; missed K-K@23	-0.00807667	2721.48	545.303	2721.49	545.304	5	18	2.1.1.3795.9	67.5533	5753.86	5346.62	67.59	0.24	5688
1	548.16	548.16	98.73	98.73	98.59	sp|P02788|TRFL_HUMAN	Lactotransferrin OS=Homo sapiens GN=LTF PE=1 SV=6			2	99	LHGKTTYEKYLGPQYVAGITNLKKCSTSPLLEACEFLRK	Carbamidomethyl(C)@25; Carbamidomethyl(C)@34		missed K-T@4; missed K-Y@9; missed K-K@23; missed K-C@24; missed R-K@38	-0.00951998	4513.34	753.231	4513.35	753.232	6	11	1.1.1.4854.25	119.206	1563.28	1545.01	119.18	0.47	2156.22
1	548.16	548.16	98.73	98.73	98.59	sp|P02788|TRFL_HUMAN	Lactotransferrin OS=Homo sapiens GN=LTF PE=1 SV=6			2	99	LKGEADAMSLDGGYVYTAGK			cleaved V-L@N-term; missed K-G@2	-0.00122293	2044.98	1023.5	2044.98	1023.5	2	19	2.1.1.3727.45	64.2952	385.78	369.71	64.3	0.2	578.204
1	548.16	548.16	98.73	98.73	98.59	sp|P02788|TRFL_HUMAN	Lactotransferrin OS=Homo sapiens GN=LTF PE=1 SV=6			2	99	LLFNDNTECLAR	Carbamidomethyl(C)@9		cleaved N-L@N-term	-8.62101e-05	1464.7	733.359	1464.7	733.359	2	18	5.1.1.3964.28	74.5589	13528.9	9727.92	74.63	0.19	5499.07
1	548.16	548.16	98.73	98.73	98.59	sp|P02788|TRFL_HUMAN	Lactotransferrin OS=Homo sapiens GN=LTF PE=1 SV=6			2	99	LNWTGPPEPIEAAVAR			cleaved F-L@N-term	-0.00413772	1719.89	574.304	1719.89	574.305	3	14	6.1.1.4689.13	109.73	766.33	381.5	109.07	1.14	386.888
1	548.16	548.16	98.73	98.73	98.59	sp|P02788|TRFL_HUMAN	Lactotransferrin OS=Homo sapiens GN=LTF PE=1 SV=6			2	99	LRPVAAEVYGTER				-8.68312e-06	1459.78	730.896	1459.78	730.896	2	16	2.1.1.2977.35	27.8341	170688	15253.6	28.15	0.82	3626.79
1	548.16	548.16	98.73	98.73	98.59	sp|P02788|TRFL_HUMAN	Lactotransferrin OS=Homo sapiens GN=LTF PE=1 SV=6			2	99	LRPVAAEVYGTERQPR			missed R-Q@13	-0.000195338	1840.99	461.255	1840.99	461.255	4	15	2.1.1.2929.7	25.4219	12715.5	4509.26	25.02	0.39	3022.19
1	548.16	548.16	98.73	98.73	98.59	sp|P02788|TRFL_HUMAN	Lactotransferrin OS=Homo sapiens GN=LTF PE=1 SV=6			2	99	LRPVAAEVYGTERQPRTHYYAVAVVKKGGSFQLNELQGLK			missed R-Q@13; missed R-T@16; missed K-K@26; missed K-G@27	-0.0170241	4472.39	746.406	4472.41	746.409	6	17	1.1.1.4347.18	93.8655	3642.1	3611.2	93.89	0.54	2580.39
1	548.16	548.16	98.73	98.73	98.59	sp|P02788|TRFL_HUMAN	Lactotransferrin OS=Homo sapiens GN=LTF PE=1 SV=6			2	99	MAPNHAVVSR			cleaved A-M@N-term	-0.000650256	1080.55	541.282	1080.55	541.282	2	14	3.1.1.2786.21	18.4041	5459.27	4041.78	18.48	0.29	1530.01
1	548.16	548.16	98.73	98.73	98.59	sp|P02788|TRFL_HUMAN	Lactotransferrin OS=Homo sapiens GN=LTF PE=1 SV=6			2	99	NGKEDAIWNLLR	Deamidated(N)@1		cleaved V-N@N-term; missed K-E@3	0.00453157	1428.74	715.378	1428.74	715.375	2	15	2.1.1.4982.23	126.055	8659.86	3048.56	126.23	0.3	1609.15
1	548.16	548.16	98.73	98.73	98.59	sp|P02788|TRFL_HUMAN	Lactotransferrin OS=Homo sapiens GN=LTF PE=1 SV=6			2	99	NGSDCPDKF	Deamidated(N)@1; Carbamidomethyl(C)@5		cleaved F-C@C-term; missed K-F@8	0.00162689	1039.39	520.704	1039.39	520.703	2	9	3.1.1.2855.13	21.7567	745.36	419.93	21.85	0.2	687.213
1	548.16	548.16	98.73	98.73	98.59	sp|P02788|TRFL_HUMAN	Lactotransferrin OS=Homo sapiens GN=LTF PE=1 SV=6			2	99	NGSDCPDKFC	Deamidated(N)@1; Carbamidomethyl(C)@5; Carbamidomethyl(C)@10		cleaved C-L@C-term; missed K-F@8	-0.00361579	1199.42	600.717	1199.42	600.718	2	15	3.1.1.2803.4	19.2162	404.98	391.95	19.25	0.29	337.318
1	548.16	548.16	98.73	98.73	98.59	sp|P02788|TRFL_HUMAN	Lactotransferrin OS=Homo sapiens GN=LTF PE=1 SV=6			2	99	NGSDCPDKFCL	Deamidated(N)@1; Carbamidomethyl(C)@5; Carbamidomethyl(C)@10		cleaved L-F@C-term; missed K-F@8	-9.26978e-05	1312.51	657.26	1312.51	657.26	2	17	2.1.1.3824.8	68.9655	1139.25	1024.4	69.04	0.53	1317.99
1	548.16	548.16	98.73	98.73	98.59	sp|P02788|TRFL_HUMAN	Lactotransferrin OS=Homo sapiens GN=LTF PE=1 SV=6			2	99	NGSDCPDKFCLF	Deamidated(N)@1; Carbamidomethyl(C)@5; Carbamidomethyl(C)@10		cleaved F-Q@C-term; missed K-F@8	0.0012972	1459.58	730.795	1459.57	730.795	2	13	1.1.1.4824.13	117.636	5710.59	1978.17	117.41	0.36	1646.21
1	548.16	548.16	98.73	98.73	98.59	sp|P02788|TRFL_HUMAN	Lactotransferrin OS=Homo sapiens GN=LTF PE=1 SV=6			2	99	NGSDCPDKFCLFQSETK	Carbamidomethyl(C)@5; Carbamidomethyl(C)@10		missed K-F@8	-0.00656827	2031.86	678.294	2031.87	678.296	3	17	1.1.1.3931.17	73.7725	231359	1478.46	72.96	0.25	2058.22
1	548.16	548.16	98.73	98.73	98.59	sp|P02788|TRFL_HUMAN	Lactotransferrin OS=Homo sapiens GN=LTF PE=1 SV=6			2	99	NGSDCPDKFCLFQSETKNLLFNDNTECLAR	Deamidated(N)@1; Carbamidomethyl(C)@5; Carbamidomethyl(C)@10; Carbamidomethyl(C)@27		missed K-F@8; missed K-N@17	0.00254797	3593.59	899.404	3593.59	899.404	4	16	1.1.1.5061.21	129.559	1089.9	866.12	129.48	0.8	1524.49
1	548.16	548.16	98.73	98.73	98.59	sp|P02788|TRFL_HUMAN	Lactotransferrin OS=Homo sapiens GN=LTF PE=1 SV=6			2	99	NLLFNDNTECLAR	Carbamidomethyl(C)@10			0.00858508	1578.75	527.259	1578.75	527.256	3	16	1.1.1.4198.2	86.6424	36.2834	36.2834			1428.67
1	548.16	548.16	98.73	98.73	98.59	sp|P02788|TRFL_HUMAN	Lactotransferrin OS=Homo sapiens GN=LTF PE=1 SV=6			2	99	PDKFCLFQSETKNLLFNDNTECLAR	Oxidation(P)@1; Carbamidomethyl(C)@5; QTGG(K)@12; Carbamidomethyl(C)@22	Oxidation(P)@647; QTGG(K)@658	cleaved C-P@N-term; missed K-F@3; missed K-N@12	-0.00328289	3418.59	1140.54	3418.59	1140.54	3	14	5.1.1.4250.13	88.4221	17.4849	17.4849			773.248
1	548.16	548.16	98.73	98.73	98.59	sp|P02788|TRFL_HUMAN	Lactotransferrin OS=Homo sapiens GN=LTF PE=1 SV=6			2	99	PDPNCVDRPVEGY	Carbamidomethyl(C)@5		cleaved D-P@N-term; cleaved Y-L@C-term	0.000258977	1516.66	759.338	1516.66	759.338	2	15	2.1.1.2998.23	28.8477	899.33	848.45	28.82	0.29	1003.03
1	548.16	548.16	98.73	98.73	98.59	sp|P02788|TRFL_HUMAN	Lactotransferrin OS=Homo sapiens GN=LTF PE=1 SV=6			2	99	PDPNCVDRPVEGYLAVAVVR	Carbamidomethyl(C)@5		cleaved D-P@N-term	-0.00583145	2225.12	742.714	2225.13	742.716	3	18	3.1.1.4449.6	99.3015	20755.1	2752.43	99	0.34	1671.41
1	548.16	548.16	98.73	98.73	98.59	sp|P02788|TRFL_HUMAN	Lactotransferrin OS=Homo sapiens GN=LTF PE=1 SV=6			2	99	PFLNWTGPPEPIEAAVAR			cleaved R-P@N-term	0.000329652	1964.02	655.679	1964.02	655.679	3	16	4.1.1.4995.19	128.144	1600.61	1490	128.12	0.3	2112.46
1	548.16	548.16	98.73	98.73	98.59	sp|P02788|TRFL_HUMAN	Lactotransferrin OS=Homo sapiens GN=LTF PE=1 SV=6			2	99	PIQCIQAIAENR	Carbamidomethyl(C)@4		cleaved S-P@N-term	0.000166148	1411.72	706.869	1411.72	706.869	2	12	1.1.1.4905.20	121.826	1531.04	1115.69	121.61	0.84	808.914
1	548.16	548.16	98.73	98.73	98.59	sp|P02788|TRFL_HUMAN	Lactotransferrin OS=Homo sapiens GN=LTF PE=1 SV=6			2	99	PNCVDRPVEGYLAVAVVR	Carbamidomethyl(C)@3		cleaved D-P@N-term	-0.000254385	2013.05	504.269	2013.05	504.269	4	15	3.1.1.4333.3	93.6127	1663.72	1659.21	93.61	0.25	1769.08
1	548.16	548.16	98.73	98.73	98.59	sp|P02788|TRFL_HUMAN	Lactotransferrin OS=Homo sapiens GN=LTF PE=1 SV=6			2	99	PNCVDRPVEGYLAVAVVRR	Carbamidomethyl(C)@3; Arg-loss@C-term		cleaved D-P@N-term; missed R-R@18	-0.00104307	2013.05	672.023	2013.05	672.023	3	25	3.1.1.4336.28	93.7824	19673.4	8691.89	93.61	0.25	5839.66
1	548.16	548.16	98.73	98.73	98.59	sp|P02788|TRFL_HUMAN	Lactotransferrin OS=Homo sapiens GN=LTF PE=1 SV=6			2	99	PNHAVVSR			cleaved A-P@N-term	0.00189652	878.474	440.244	878.472	440.243	2	11	3.1.1.2791.3	18.6272	5288.29	3502.6	18.48	0.29	2721.7
1	548.16	548.16	98.73	98.73	98.59	sp|P02788|TRFL_HUMAN	Lactotransferrin OS=Homo sapiens GN=LTF PE=1 SV=6			2	99	PVAAEVYGTER			cleaved R-P@N-term	0.00189253	1190.6	596.305	1190.59	596.304	2	13	3.1.1.2865.10	22.2564	19336.2	730.03	21.95	0.2	617.834
1	548.16	548.16	98.73	98.73	98.59	sp|P02788|TRFL_HUMAN	Lactotransferrin OS=Homo sapiens GN=LTF PE=1 SV=6			2	99	PVEGYLAVAVVR			cleaved R-P@N-term	0.000765887	1271.72	636.87	1271.72	636.869	2	20	1.1.1.4287.6	90.9551	1370.05	1142.06	90.89	0.29	1487.37
1	548.16	548.16	98.73	98.73	98.59	sp|P02788|TRFL_HUMAN	Lactotransferrin OS=Homo sapiens GN=LTF PE=1 SV=6			2	99	QLNELQGLK	Gln->pyro-Glu@N-term		cleaved F-Q@N-term	0.0035381	1024.56	513.287	1024.56	513.285	2	13	1.1.1.4267.4	89.9777	1280.07	871.85	89.68	0.63	771.266
1	548.16	548.16	98.73	98.73	98.59	sp|P02788|TRFL_HUMAN	Lactotransferrin OS=Homo sapiens GN=LTF PE=1 SV=6			2	99	QPRTHYYAVAVVKKGGSFQLNELQGLK	Gln->pyro-Glu@N-term		missed R-T@3; missed K-K@13; missed K-G@14	-0.0071724	3013.61	603.729	3013.61	603.73	5	13	1.1.1.4437.13	98.2869	572.7	557.48	98.31	0.49	1259.94
1	548.16	548.16	98.73	98.73	98.59	sp|P02788|TRFL_HUMAN	Lactotransferrin OS=Homo sapiens GN=LTF PE=1 SV=6			2	99	QPRTHYYAVAVVKKGGSFQLNELQGLKSCHTGLR	Carbamidomethyl(C)@29		missed R-T@3; missed K-K@13; missed K-G@14; missed K-S@27	-0.0165727	3842	769.407	3842.02	769.411	5	16	1.1.1.3956.13	74.9844	647.57	593.86	74.95	0.39	788.226
1	548.16	548.16	98.73	98.73	98.59	sp|P02788|TRFL_HUMAN	Lactotransferrin OS=Homo sapiens GN=LTF PE=1 SV=6			2	99	QSETKNLLFNDNTECLAR	Lys-add@N-term; Carbamidomethyl(C)@15		cleaved F-Q@N-term; missed K-N@5	-0.0302273	2280.09	1141.05	2280.12	1141.07	2	12	5.1.1.4266.24	89.1993	188.91	118.1	89.11	0.44	1471.56
1	548.16	548.16	98.73	98.73	98.59	sp|P02788|TRFL_HUMAN	Lactotransferrin OS=Homo sapiens GN=LTF PE=1 SV=6			2	99	QSETKNLLFNDNTECLARLHGKTTYEKYLGPQYVAGITNLK	Deamidated(N)@6; Deamidated(N)@10; Deamidated(N)@12; Carbamidomethyl(C)@15; Deamidated(R)@18	Deamidated(R)@671	cleaved F-Q@N-term; missed K-N@5; missed R-L@18; missed K-T@22; missed K-Y@27	-0.0486491	4731.29	1183.83	4731.34	1183.84	4	14	4.1.1.4420.33	99.2762	416.56	399.83	99.29	0.68	1449.22
1	548.16	548.16	98.73	98.73	98.59	sp|P02788|TRFL_HUMAN	Lactotransferrin OS=Homo sapiens GN=LTF PE=1 SV=6			2	99	QVLLHQQAK	Gln->pyro-Glu@N-term			0.00175084	1046.59	524.302	1046.59	524.301	2	13	4.1.1.2908.19	25.7481	3927.08	3108.54	25.78	0.15	3933.02
1	548.16	548.16	98.73	98.73	98.59	sp|P02788|TRFL_HUMAN	Lactotransferrin OS=Homo sapiens GN=LTF PE=1 SV=6			2	99	QWCAVSQPEATK	Carbamidomethyl(C)@3		cleaved V-Q@N-term	0.000734063	1403.65	702.833	1403.65	702.832	2	18	2.1.1.2940.16	25.9791	8713.25	8502.15	25.96	0.3	7703.63
1	548.16	548.16	98.73	98.73	98.59	sp|P02788|TRFL_HUMAN	Lactotransferrin OS=Homo sapiens GN=LTF PE=1 SV=6			2	99	RDSPIQCIQAIAENR	Carbamidomethyl(C)@7; Deamidated(Q)@9		missed R-D@1	0.0171319	1770.89	591.302	1770.87	591.297	3	16	1.1.1.4497.6	101.203	5646.61	1019.5	102.12	0.49	3151.08
1	548.16	548.16	98.73	98.73	98.59	sp|P02788|TRFL_HUMAN	Lactotransferrin OS=Homo sapiens GN=LTF PE=1 SV=6			2	99	RESTVFEDLSDEAERDEYELLCPDNTR	Carbamidomethyl(C)@22		cleaved I-R@N-term; missed R-E@1; missed R-D@15	0.00449452	3287.46	822.871	3287.45	822.87	4	23	1.1.1.5189.16	135.831	3023.38	2426.69	136.07	0.36	3954.96
1	548.16	548.16	98.73	98.73	98.59	sp|P02788|TRFL_HUMAN	Lactotransferrin OS=Homo sapiens GN=LTF PE=1 SV=6			2	99	RPVEGYLAVAVVR			cleaved D-R@N-term	-0.00287363	1427.82	476.948	1427.82	476.949	3	15	2.1.1.3799.6	67.7453	1952.64	1644.97	67.79	0.15	2047.24
1	548.16	548.16	98.73	98.73	98.59	sp|P02788|TRFL_HUMAN	Lactotransferrin OS=Homo sapiens GN=LTF PE=1 SV=6			2	99	RRSVQWCAVSQPEATKCFQWQR	Carbamidomethyl(C)@7; Carbamidomethyl(C)@17		missed R-R@1; missed R-S@2; missed K-C@16	-0.0048825	2807.34	702.843	2807.35	702.845	4	10	1.1.1.3893.12	71.9054	367.77	331.42	71.87	0.39	564.252
1	548.16	548.16	98.73	98.73	98.59	sp|P02788|TRFL_HUMAN	Lactotransferrin OS=Homo sapiens GN=LTF PE=1 SV=6			2	99	RSDTSLTWNSVK	Deamidated(N)@9		missed R-S@1	0.000753129	1393.68	465.569	1393.68	465.569	3	13	1.1.1.3231.7	39.7201	3996.3	3070.58	40.01	0.44	1793.52
1	548.16	548.16	98.73	98.73	98.59	sp|P02788|TRFL_HUMAN	Lactotransferrin OS=Homo sapiens GN=LTF PE=1 SV=6			2	99	RSVQWCAVSQPEATK	Carbamidomethyl(C)@6		missed R-S@1	-0.00264418	1745.85	582.957	1745.85	582.958	3	16	2.1.1.3024.16	30.101	23049.9	4329.78	29.89	0.39	3446.82
1	548.16	548.16	98.73	98.73	98.59	sp|P02788|TRFL_HUMAN	Lactotransferrin OS=Homo sapiens GN=LTF PE=1 SV=6			2	99	RSVQWCAVSQPEATKCFQWQR	Carbamidomethyl(C)@6; Carbamidomethyl(C)@16		missed R-S@1; missed K-C@15	-0.00276755	2651.25	663.819	2651.25	663.819	4	18	2.1.1.3989.22	76.9956	1579.87	978.49	76.87	0.19	2152.15
1	548.16	548.16	98.73	98.73	98.59	sp|P02788|TRFL_HUMAN	Lactotransferrin OS=Homo sapiens GN=LTF PE=1 SV=6			2	99	RTAGWNVPIGTLR			cleaved R-P@C-term; missed R-T@1	0.00255234	1439.8	480.941	1439.8	480.941	3	14	4.1.1.3894.7	73.743	16096.9	10965.4	73.64	0.2	7914.88
1	548.16	548.16	98.73	98.73	98.59	sp|P02788|TRFL_HUMAN	Lactotransferrin OS=Homo sapiens GN=LTF PE=1 SV=6			2	99	RVVWCAVGEQELR	Carbamidomethyl(C)@5		cleaved A-R@N-term; missed R-V@1	-0.00302917	1600.81	534.611	1600.81	534.612	3	14	3.1.1.3647.6	60.3946	1437.13	1317.74	60.44	0.35	2004.3
1	548.16	548.16	98.73	98.73	98.59	sp|P02788|TRFL_HUMAN	Lactotransferrin OS=Homo sapiens GN=LTF PE=1 SV=6			2	99	SASTTEDCIALVLK	Carbamidomethyl(C)@8		cleaved S-S@N-term	0.000398802	1506.76	754.388	1506.76	754.387	2	17	3.1.1.4360.20	94.9633	11724.3	2160.17	94.79	0.15	1603.64
1	548.16	548.16	98.73	98.73	98.59	sp|P02788|TRFL_HUMAN	Lactotransferrin OS=Homo sapiens GN=LTF PE=1 SV=6			2	99	SCHLAMAPN	Carbamidomethyl(C)@2		cleaved N-H@C-term	-0.00109687	999.425	500.72	999.427	500.721	2	9	3.1.1.2809.8	19.5005	957.32	670.15	19.54	0.1	647.146
1	548.16	548.16	98.73	98.73	98.59	sp|P02788|TRFL_HUMAN	Lactotransferrin OS=Homo sapiens GN=LTF PE=1 SV=6			2	99	SCHLAMAPNHAVVSR	Carbamidomethyl(C)@2			-0.0181172	1648.77	413.201	1648.79	413.205	4	15	1.1.1.2891.2	23.1481	367.87	305.69	23.24	0.48	998.692
1	548.16	548.16	98.73	98.73	98.59	sp|P02788|TRFL_HUMAN	Lactotransferrin OS=Homo sapiens GN=LTF PE=1 SV=6			2	99	SCHLAMAPNHAVVSRMDKVER	Carbamidomethyl(C)@2		missed R-M@15; missed K-V@18	-0.00123487	2407.17	482.44	2407.17	482.441	5	13	2.1.1.3009.7	29.3607	2270.44	2159.6	29.4	0.2	1823.09
1	548.16	548.16	98.73	98.73	98.59	sp|P02788|TRFL_HUMAN	Lactotransferrin OS=Homo sapiens GN=LTF PE=1 SV=6			2	99	SCHLAMAPNHAVVSRMDKVERLKQVLLHQQAKFGR	Carbamidomethyl(C)@2		missed R-M@15; missed K-V@18; missed R-L@21; missed K-Q@23; missed K-F@32	-0.0138077	4054.13	580.168	4054.14	580.17	7	16	1.1.1.4304.4	91.7694	1891.64	876.09	91.47	0.39	1387.57
1	548.16	548.16	98.73	98.73	98.59	sp|P02788|TRFL_HUMAN	Lactotransferrin OS=Homo sapiens GN=LTF PE=1 SV=6			2	99	SDCPDKFCLFQSETK	Carbamidomethyl(C)@3; Carbamidomethyl(C)@8		cleaved G-S@N-term; missed K-F@6	-0.00135932	1860.8	621.274	1860.8	621.275	3	18	6.1.1.3966.16	74.4894	2584.17	2289.37	74.52	0.25	1350.43
1	548.16	548.16	98.73	98.73	98.59	sp|P02788|TRFL_HUMAN	Lactotransferrin OS=Homo sapiens GN=LTF PE=1 SV=6			2	99	SDTSLTWNSVK	Deamidated(N)@8			0.00633844	1237.59	619.802	1237.58	619.799	2	19	1.1.1.3275.6	41.8471	28621.8	19588.3	42.08	0.53	6372.12
1	548.16	548.16	98.73	98.73	98.59	sp|P02788|TRFL_HUMAN	Lactotransferrin OS=Homo sapiens GN=LTF PE=1 SV=6			2	99	SDTSLTWNSVKGK			missed K-G@11	-0.00197172	1421.71	711.864	1421.72	711.865	2	14	2.1.1.3051.42	31.4486	581.55	532.91	31.47	0.15	950.423
1	548.16	548.16	98.73	98.73	98.59	sp|P02788|TRFL_HUMAN	Lactotransferrin OS=Homo sapiens GN=LTF PE=1 SV=6			2	99	SETKNLLFNDNTECLAR	Deamidated(N)@5; Carbamidomethyl(C)@14		cleaved Q-S@N-term; missed K-N@4	0.0169039	2024.96	1013.49	2024.95	1013.48	2	9	5.1.1.4268.13	89.2853	3707.16	153.92	89.64	0.49	167.767
1	548.16	548.16	98.73	98.73	98.59	sp|P02788|TRFL_HUMAN	Lactotransferrin OS=Homo sapiens GN=LTF PE=1 SV=6			2	99	SFQLNELQGLK			cleaved G-S@N-term	0.00257175	1275.68	638.85	1275.68	638.848	2	19	3.1.1.4414.19	97.6016	9277.49	8526.1	97.58	0.15	7486.1
1	548.16	548.16	98.73	98.73	98.59	sp|P02788|TRFL_HUMAN	Lactotransferrin OS=Homo sapiens GN=LTF PE=1 SV=6			2	99	SGLSEGSVTCSSASTTEDCIALVLK	Carbamidomethyl(C)@10; Carbamidomethyl(C)@19		cleaved W-S@N-term	0.000977352	2571.21	858.076	2571.2	858.075	3	16	1.1.1.4804.17	116.6	1431.33	1036.87	116.48	0.62	2938.35
1	548.16	548.16	98.73	98.73	98.59	sp|P02788|TRFL_HUMAN	Lactotransferrin OS=Homo sapiens GN=LTF PE=1 SV=6			2	99	SGYFTAIQNLR			cleaved G-S@N-term	0.0027946	1268.65	635.334	1268.65	635.333	2	10	4.1.1.4400.8	98.2759	1899.23	762.57	98.12	0.2	755.441
1	548.16	548.16	98.73	98.73	98.59	sp|P02788|TRFL_HUMAN	Lactotransferrin OS=Homo sapiens GN=LTF PE=1 SV=6			2	99	SLDGGYVYTAGK			cleaved M-S@N-term	0.000377474	1229.59	615.804	1229.59	615.804	2	13	2.1.1.3044.18	31.0918	34016.9	955.48	30.53	0.19	1096.49
1	548.16	548.16	98.73	98.73	98.59	sp|P02788|TRFL_HUMAN	Lactotransferrin OS=Homo sapiens GN=LTF PE=1 SV=6			2	99	SNLCALCIGDEQGENK	Carbamidomethyl(C)@4; Carbamidomethyl(C)@7; Ammonia-loss(N)@15			-0.000766976	1789.76	895.888	1789.76	895.888	2	18	1.1.1.3678.14	61.4417	651.12	475.65	61.12	0.68	709.47
1	548.16	548.16	98.73	98.73	98.59	sp|P02788|TRFL_HUMAN	Lactotransferrin OS=Homo sapiens GN=LTF PE=1 SV=6			2	99	SNLCALCIGDEQGENKCVPNSNER	Carbamidomethyl(C)@4; Carbamidomethyl(C)@7; Deamidated(N)@15; Carbamidomethyl(C)@17		missed K-C@16	0.00110948	2764.19	922.403	2764.19	922.402	3	11	3.1.1.3397.22	48.161	531.03	194.15	47.55	1.12	269.175
1	548.16	548.16	98.73	98.73	98.59	sp|P02788|TRFL_HUMAN	Lactotransferrin OS=Homo sapiens GN=LTF PE=1 SV=6			2	99	SNLCALCIGDEQGENKCVPNSNERYYGYTGAFR	Carbamidomethyl(C)@4; Carbamidomethyl(C)@7; Carbamidomethyl(C)@17		missed K-C@16; missed R-Y@24	-0.00642717	3841.68	961.428	3841.69	961.429	4	23	1.1.1.4353.26	94.175	6055.57	4332.33	93.89	0.63	3434.57
1	548.16	548.16	98.73	98.73	98.59	sp|P02788|TRFL_HUMAN	Lactotransferrin OS=Homo sapiens GN=LTF PE=1 SV=6			2	99	SPIQCIQAIAENR	Carbamidomethyl(C)@5		cleaved D-S@N-term	0.0163697	1498.77	750.394	1498.76	750.385	2	11	4.1.1.4466.25	101.513	2988.9	245.73	102.08	0.44	484.128
1	548.16	548.16	98.73	98.73	98.59	sp|P02788|TRFL_HUMAN	Lactotransferrin OS=Homo sapiens GN=LTF PE=1 SV=6			2	99	SPKFQLFGSPSGQKDLLFKDSAIGFSR			missed K-F@3; missed K-D@14; missed K-D@19	-0.00663406	2956.54	592.315	2956.54	592.316	5	10	1.1.1.4885.8	120.803	471.01	327.81	120.69	0.21	757.042
1	548.16	548.16	98.73	98.73	98.59	sp|P02788|TRFL_HUMAN	Lactotransferrin OS=Homo sapiens GN=LTF PE=1 SV=6			2	99	SPKFQLFGSPSGQKDLLFKDSAIGFSRVPPR			missed K-F@3; missed K-D@14; missed K-D@19; missed R-V@27	-0.00583236	3405.81	568.643	3405.82	568.644	6	10	3.1.1.4794.3	116.599	2933.4	1901.91	116.44	0.31	1231.79
1	548.16	548.16	98.73	98.73	98.59	sp|P02788|TRFL_HUMAN	Lactotransferrin OS=Homo sapiens GN=LTF PE=1 SV=6			2	99	SPKFQLFGSPSGQKDLLFKDSAIGFSRVPPRIDSGLYLGSGYFTAIQNLR			missed K-F@3; missed K-D@14; missed K-D@19; missed R-V@27; missed R-I@31	-0.025053	5474.85	913.483	5474.88	913.487	6	11	2.1.1.5167.23	135.165	941.62	803.72	135.24	0.31	1730.65
1	548.16	548.16	98.73	98.73	98.59	sp|P02788|TRFL_HUMAN	Lactotransferrin OS=Homo sapiens GN=LTF PE=1 SV=6			2	99	SQQSSDPDPNCVD	Carbamidomethyl(C)@11		cleaved D-R@C-term	0.00150483	1447.55	724.784	1447.55	724.783	2	12	3.1.1.2724.7	15.3624	451.9	411.81	15.39	0.2	493.955
1	548.16	548.16	98.73	98.73	98.59	sp|P02788|TRFL_HUMAN	Lactotransferrin OS=Homo sapiens GN=LTF PE=1 SV=6			2	99	SQQSSDPDPNCVDRPV	Carbamidomethyl(C)@11		cleaved V-E@C-term	0.00182296	1799.78	900.895	1799.77	900.894	2	13	3.1.1.2805.23	19.3187	508.07	450.04	19.35	0.15	344.412
1	548.16	548.16	98.73	98.73	98.59	sp|P02788|TRFL_HUMAN	Lactotransferrin OS=Homo sapiens GN=LTF PE=1 SV=6			2	99	SQQSSDPDPNCVDRPVE	Carbamidomethyl(C)@11		cleaved E-G@C-term	0.00261515	1928.82	965.417	1928.82	965.416	2	17	3.1.1.2785.43	18.3693	643.92	634.72	18.38	0.34	924.298
1	548.16	548.16	98.73	98.73	98.59	sp|P02788|TRFL_HUMAN	Lactotransferrin OS=Homo sapiens GN=LTF PE=1 SV=6			2	99	SQQSSDPDPNCVDRPVEG	Carbamidomethyl(C)@11		cleaved G-Y@C-term	0.00163828	1985.84	993.927	1985.84	993.927	2	11	3.1.1.2785.44	18.3709	224.3	224.28	18.38	0.2	247.266
1	548.16	548.16	98.73	98.73	98.59	sp|P02788|TRFL_HUMAN	Lactotransferrin OS=Homo sapiens GN=LTF PE=1 SV=6			2	99	SQQSSDPDPNCVDRPVEGY	Carbamidomethyl(C)@11		cleaved Y-L@C-term	-0.00246124	2148.9	717.307	2148.9	717.308	3	17	2.1.1.3042.20	30.9951	10614.2	2487.44	31.21	0.45	1033.02
1	548.16	548.16	98.73	98.73	98.59	sp|P02788|TRFL_HUMAN	Lactotransferrin OS=Homo sapiens GN=LTF PE=1 SV=6			2	99	SQQSSDPDPNCVDRPVEGYL	Carbamidomethyl(C)@11		cleaved L-A@C-term	0.00506877	2261.99	1132	2261.99	1132	2	15	2.1.1.3886.48	71.9892	1048.68	695.61	72.1	0.25	760.886
1	548.16	548.16	98.73	98.73	98.59	sp|P02788|TRFL_HUMAN	Lactotransferrin OS=Homo sapiens GN=LTF PE=1 SV=6			2	99	SQQSSDPDPNCVDRPVEGYLA	Carbamidomethyl(C)@11		cleaved A-V@C-term	-0.00409986	2333.02	1167.52	2333.02	1167.52	2	12	3.1.1.3704.17	63.1888	542.62	220.83	62.66	0.68	381.126
1	548.16	548.16	98.73	98.73	98.59	sp|P02788|TRFL_HUMAN	Lactotransferrin OS=Homo sapiens GN=LTF PE=1 SV=6			2	99	SQQSSDPDPNCVDRPVEGYLAV	Carbamidomethyl(C)@11		cleaved V-A@C-term	-0.00172365	2432.09	811.704	2432.09	811.704	3	19	1.1.1.4305.17	91.8401	3330.62	3247.43	91.81	0.68	2696.69
1	548.16	548.16	98.73	98.73	98.59	sp|P02788|TRFL_HUMAN	Lactotransferrin OS=Homo sapiens GN=LTF PE=1 SV=6			2	99	SQQSSDPDPNCVDRPVEGYLAVAV	Carbamidomethyl(C)@11		cleaved V-V@C-term	-0.000609094	2602.2	868.406	2602.2	868.406	3	9	4.1.1.4625.28	109.438	1654.93	1453.46	109.36	0.41	1812.09
1	548.16	548.16	98.73	98.73	98.59	sp|P02788|TRFL_HUMAN	Lactotransferrin OS=Homo sapiens GN=LTF PE=1 SV=6			2	99	SQQSSDPDPNCVDRPVEGYLAVAVVR	Carbamidomethyl(C)@11			-0.00754829	2857.36	715.347	2857.37	715.349	4	10	1.1.1.4488.21	100.78	63130.2	306.81	101.54	0.49	673.064
1	548.16	548.16	98.73	98.73	98.59	sp|P02788|TRFL_HUMAN	Lactotransferrin OS=Homo sapiens GN=LTF PE=1 SV=6			2	99	SQQSSDPDPNCVDRPVEGYLAVAVVRR	Carbamidomethyl(C)@11		missed R-R@26	-0.00296989	3013.46	754.373	3013.47	754.374	4	24	2.1.1.4356.31	94.7434	15034.8	12247.9	94.67	0.3	11950.4
1	548.16	548.16	98.73	98.73	98.59	sp|P02788|TRFL_HUMAN	Lactotransferrin OS=Homo sapiens GN=LTF PE=1 SV=6			2	99	SQQSSDPDPNCVDRPVEGYLAVAVVRRSDTSLTWNSVKGKKSCHTAVDR	Carbamidomethyl(C)@11; Carbamidomethyl(C)@43		missed R-R@26; missed R-S@27; missed K-G@38; missed K-K@40; missed K-S@41	-0.0171668	5471.65	912.949	5471.67	912.952	6	13	2.1.1.4353.28	94.6064	3200.44	2214.93	94.47	0.3	1681.66
1	548.16	548.16	98.73	98.73	98.59	sp|P02788|TRFL_HUMAN	Lactotransferrin OS=Homo sapiens GN=LTF PE=1 SV=6			2	99	SSASTTEDCIALVLK	Carbamidomethyl(C)@9		cleaved C-S@N-term	-0.000259874	1593.79	797.903	1593.79	797.903	2	17	3.1.1.4391.16	96.4834	13444.3	648.77	97.48	0.69	641.331
1	548.16	548.16	98.73	98.73	98.59	sp|P02788|TRFL_HUMAN	Lactotransferrin OS=Homo sapiens GN=LTF PE=1 SV=6			2	99	SSDPDPNCVDRPVEGYLAVAVVR	Carbamidomethyl(C)@8		cleaved Q-S@N-term	0.00122865	2514.22	839.08	2514.22	839.08	3	16	4.1.1.4469.22	101.668	1541.89	897.53	101.34	0.5	949.065
1	548.16	548.16	98.73	98.73	98.59	sp|P02788|TRFL_HUMAN	Lactotransferrin OS=Homo sapiens GN=LTF PE=1 SV=6			2	99	SSQEPYFSYSGAFK			cleaved F-S@N-term	0.000867136	1596.71	799.362	1596.71	799.362	2	19	1.1.1.4186.8	86.0861	1917.46	1868.58	86.06	0.92	1481.25
1	548.16	548.16	98.73	98.73	98.59	sp|P02788|TRFL_HUMAN	Lactotransferrin OS=Homo sapiens GN=LTF PE=1 SV=6			2	99	SVNGKEDAIWNLLR	Deamidated(N)@11		missed K-E@5	-0.00297266	1614.83	539.285	1614.84	539.286	3	9	1.1.1.4573.8	104.921	1057.67	554.32	105.01	0.2	638.893
1	548.16	548.16	98.73	98.73	98.59	sp|P02788|TRFL_HUMAN	Lactotransferrin OS=Homo sapiens GN=LTF PE=1 SV=6			2	99	SVQWCAVSQPEATK	Carbamidomethyl(C)@5			-0.00551624	1589.75	795.88	1589.75	795.883	2	12	1.1.1.3277.15	41.9588	521.45	406.81	41.79	0.73	1431.14
1	548.16	548.16	98.73	98.73	98.59	sp|P02788|TRFL_HUMAN	Lactotransferrin OS=Homo sapiens GN=LTF PE=1 SV=6			2	99	SVQWCAVSQPEATKCFQWQR	Carbamidomethyl(C)@5; Carbamidomethyl(C)@15		missed K-C@14	-0.00218777	2495.15	832.722	2495.15	832.723	3	20	2.1.1.4365.31	95.1797	13661	13486.5	95.15	0.29	4573.48
1	548.16	548.16	98.73	98.73	98.59	sp|P02788|TRFL_HUMAN	Lactotransferrin OS=Homo sapiens GN=LTF PE=1 SV=6			2	99	TAGWNIPM			cleaved M-G@C-term	0.0022005	888.419	445.217	888.416	445.215	2	11	6.1.1.4658.4	108.183	5895.56	5253.79	108.13	0.2	3993.15
1	548.16	548.16	98.73	98.73	98.59	sp|P02788|TRFL_HUMAN	Lactotransferrin OS=Homo sapiens GN=LTF PE=1 SV=6			2	99	TAGWNIPMGL			cleaved L-L@C-term	1.81287e-05	1058.52	530.268	1058.52	530.268	2	13	1.1.1.5090.2	130.969	2023.56	2016.98	130.97	0.24	2066.14
1	548.16	548.16	98.73	98.73	98.59	sp|P02788|TRFL_HUMAN	Lactotransferrin OS=Homo sapiens GN=LTF PE=1 SV=6			2	99	TAGWNIPMGLLFNQTGSCK	Hex(5)HexNAc(2)(N)@13; Carbamidomethyl(C)@18	Hex(5)HexNAc(2)(N)@497		0.000833272	3310.43	1104.48	3310.43	1104.48	3	14	4.1.1.5064.21	131.547	14924.5	9521.81	131.43	0.24	6381.64
1	548.16	548.16	98.73	98.73	98.59	sp|P02788|TRFL_HUMAN	Lactotransferrin OS=Homo sapiens GN=LTF PE=1 SV=6			2	99	TAGWNIPMGLLFNQTGSCKFDEYFSQSCAPGSDPR	dHex(1)Hex(5)HexNAc(4)NeuAc(1)(N)@13; Carbamidomethyl(C)@18; Carbamidomethyl(C)@28	dHex(1)Hex(5)HexNAc(4)NeuAc(1)(N)@497	missed K-F@19	-0.000431727	5997.48	1500.38	5997.48	1500.38	4	13	2.1.1.5181.42	135.901	4268.96	4110.72	135.92	0.26	1224.84
1	548.16	548.16	98.73	98.73	98.59	sp|P02788|TRFL_HUMAN	Lactotransferrin OS=Homo sapiens GN=LTF PE=1 SV=6			2	99	TAGWNVPIGTLR			cleaved R-P@C-term	0.00401031	1283.7	642.859	1283.7	642.857	2	15	3.1.1.4381.17	95.9814	528063	3201.73	95	0.39	2632.74
1	548.16	548.16	98.73	98.73	98.59	sp|P02788|TRFL_HUMAN	Lactotransferrin OS=Homo sapiens GN=LTF PE=1 SV=6			2	99	TAGWNVPIGTLRPF			cleaved F-L@C-term	0.000234717	1527.82	764.917	1527.82	764.917	2	16	4.1.1.5014.12	129.075	27408.2	2825.12	128.77	0.39	1752.32
1	548.16	548.16	98.73	98.73	98.59	sp|P02788|TRFL_HUMAN	Lactotransferrin OS=Homo sapiens GN=LTF PE=1 SV=6			2	99	TAGWNVPIGTLRPFLN			cleaved N-W@C-term	0.00299586	1754.95	878.482	1754.95	878.481	2	12	6.1.1.5207.15	135.678	371.4	361.6	135.7	0.21	393.308
1	548.16	548.16	98.73	98.73	98.59	sp|P02788|TRFL_HUMAN	Lactotransferrin OS=Homo sapiens GN=LTF PE=1 SV=6			2	99	TAGWNVPIGTLRPFLNWTGPPEPIEAAVAR	dHex(1)Hex(5)HexNAc(4)NeuAc(2)(N)@16	dHex(1)Hex(5)HexNAc(4)NeuAc(2)(N)@156		-5.56294e-05	5580.53	1396.14	5580.53	1396.14	4	14	1.1.1.5212.30	137.003	23700.8	10442.1	136.77	0.3	4461.14
1	548.16	548.16	98.73	98.73	98.59	sp|P02788|TRFL_HUMAN	Lactotransferrin OS=Homo sapiens GN=LTF PE=1 SV=6			2	99	THYYAVAVVK				0.002392	1149.62	575.818	1149.62	575.816	2	17	2.1.1.2957.25	26.8442	382994	75402.9	27.12	0.49	17208.2
1	548.16	548.16	98.73	98.73	98.59	sp|P02788|TRFL_HUMAN	Lactotransferrin OS=Homo sapiens GN=LTF PE=1 SV=6			2	99	THYYAVAVVKK			missed K-K@10	0.00376348	1277.72	426.913	1277.71	426.912	3	15	1.1.1.2802.3	18.7966	2401.25	1767.73	18.84	0.1	2386.17
1	548.16	548.16	98.73	98.73	98.59	sp|P02788|TRFL_HUMAN	Lactotransferrin OS=Homo sapiens GN=LTF PE=1 SV=6			2	99	THYYAVAVVKKGGSFQLNELQGLK			missed K-K@10; missed K-G@11	-0.00583838	2649.42	530.892	2649.43	530.893	5	18	2.1.1.4366.5	95.2069	4088.32	2533.11	95.06	0.24	2726.11
1	548.16	548.16	98.73	98.73	98.59	sp|P02788|TRFL_HUMAN	Lactotransferrin OS=Homo sapiens GN=LTF PE=1 SV=6			2	99	THYYAVAVVKKGGSFQLNELQGLKSCHTGLR	Carbamidomethyl(C)@26		missed K-K@10; missed K-G@11; missed K-S@24	-0.00273461	3460.8	693.168	3460.8	693.168	5	16	1.1.1.4211.8	87.2844	1778.49	264.27	86.98	0.34	830.043
1	548.16	548.16	98.73	98.73	98.59	sp|P02788|TRFL_HUMAN	Lactotransferrin OS=Homo sapiens GN=LTF PE=1 SV=6			2	99	THYYAVAVVKKGGSFQLNELQGLKSCHTGLRR	Carbamidomethyl(C)@26		missed K-K@10; missed K-G@11; missed K-S@24; missed R-R@31	-0.0197839	3616.88	517.705	3616.9	517.708	7	18	1.1.1.3940.2	74.1868	4607.18	1490.97	73.94	0.29	1914.23
1	548.16	548.16	98.73	98.73	98.59	sp|P02788|TRFL_HUMAN	Lactotransferrin OS=Homo sapiens GN=LTF PE=1 SV=6			2	99	TLDGGFIYEAGLAPYK			cleaved V-T@N-term	0.00136194	1713.86	572.295	1713.86	572.294	3	16	1.1.1.4768.5	114.722	4800.72	1548.71	114.97	0.36	1595.34
1	548.16	548.16	98.73	98.73	98.59	sp|P02788|TRFL_HUMAN	Lactotransferrin OS=Homo sapiens GN=LTF PE=1 SV=6			2	99	TSPLLEACEFLR	Carbamidomethyl(C)@8		cleaved S-T@N-term	0.00306318	1434.72	718.368	1434.72	718.366	2	14	2.1.1.4985.14	126.198	1551.7	1396.7	126.33	0.5	1346.14
1	548.16	548.16	98.73	98.73	98.59	sp|P02788|TRFL_HUMAN	Lactotransferrin OS=Homo sapiens GN=LTF PE=1 SV=6			2	99	TTYEKYLGPQYVAGITNLK			missed K-Y@5	-0.00226057	2158.13	720.384	2158.13	720.384	3	11	1.1.1.4487.25	100.735	1136.47	804.03	100.81	0.54	1639.72
1	548.16	548.16	98.73	98.73	98.59	sp|P02788|TRFL_HUMAN	Lactotransferrin OS=Homo sapiens GN=LTF PE=1 SV=6			2	99	TTYEKYLGPQYVAGITNLKK			missed K-Y@5; missed K-K@19	0.0005277	2286.23	572.564	2286.23	572.564	4	18	1.1.1.4249.3	89.1026	8688.06	2100.67	89.77	0.73	2300.55
1	548.16	548.16	98.73	98.73	98.59	sp|P02788|TRFL_HUMAN	Lactotransferrin OS=Homo sapiens GN=LTF PE=1 SV=6			2	99	TTYEKYLGPQYVAGITNLKKCSTSPLLEACEFLRK	Carbamidomethyl(C)@21; Carbamidomethyl(C)@30		missed K-Y@5; missed K-K@19; missed K-C@20; missed R-K@34	-0.00430244	4078.09	816.625	4078.09	816.625	5	17	1.1.1.4969.26	124.949	1351.04	1305.16	124.98	0.3	2022.38
1	548.16	548.16	98.73	98.73	98.59	sp|P02788|TRFL_HUMAN	Lactotransferrin OS=Homo sapiens GN=LTF PE=1 SV=6			2	99	TVFEDLSDEAERDEYELLCPDNTR	Carbamidomethyl(C)@19		cleaved S-T@N-term; missed R-D@12	0.00444868	2915.28	972.768	2915.28	972.766	3	14	2.1.1.5176.19	135.627	1568.98	1537.03	135.61	0.15	2503.77
1	548.16	548.16	98.73	98.73	98.59	sp|P02788|TRFL_HUMAN	Lactotransferrin OS=Homo sapiens GN=LTF PE=1 SV=6			2	99	TVLQNTDGNNNEAWAK			cleaved V-T@N-term	-0.000941139	1773.83	887.921	1773.83	887.921	2	18	2.1.1.3061.17	31.9459	393.47	361.09	31.81	0.78	352.432
1	548.16	548.16	98.73	98.73	98.59	sp|P02788|TRFL_HUMAN	Lactotransferrin OS=Homo sapiens GN=LTF PE=1 SV=6			2	99	VAFIRESTVFEDLSDEAERDEYELLCPDNTR	Delta:H(4)C(2)@N-term; Carbamidomethyl(C)@26		cleaved D-V@N-term; missed R-E@5; missed R-D@19	0.00540334	3745.75	1249.59	3745.74	1249.59	3	22	1.1.1.5218.11	137.294	45307.2	34746.9	137.23	0.2	22414.7
1	548.16	548.16	98.73	98.73	98.59	sp|P02788|TRFL_HUMAN	Lactotransferrin OS=Homo sapiens GN=LTF PE=1 SV=6			2	99	VDRPVEGYLAVAVVR			cleaved C-V@N-term	-0.00363585	1641.92	548.313	1641.92	548.314	3	16	4.1.1.4007.4	79.209	1321.91	1152.69	79.15	0.34	854.504
1	548.16	548.16	98.73	98.73	98.59	sp|P02788|TRFL_HUMAN	Lactotransferrin OS=Homo sapiens GN=LTF PE=1 SV=6			2	99	VLKGEADAMSLDGGYVYTAGK			cleaved L-V@N-term; missed K-G@3	0.00040749	2144.05	715.689	2144.05	715.689	3	18	2.1.1.3881.18	71.7282	1508.44	1016.4	71.8	0.2	1250.43
1	548.16	548.16	98.73	98.73	98.59	sp|P02788|TRFL_HUMAN	Lactotransferrin OS=Homo sapiens GN=LTF PE=1 SV=6			2	99	VPPRIDSGLYLGSGYFTAIQNLR			missed R-I@4	-0.00174713	2536.34	846.455	2536.34	846.455	3	15	1.1.1.5174.22	135.063	24671.9	983.83	134.54	0.19	1494.76
1	548.16	548.16	98.73	98.73	98.59	sp|P02788|TRFL_HUMAN	Lactotransferrin OS=Homo sapiens GN=LTF PE=1 SV=6			2	99	VPPRIDSGLYLGSGYFTAIQNLRK			missed R-I@4; missed R-K@23	0.00222373	2664.44	667.118	2664.44	667.117	4	17	1.1.1.5002.12	126.599	3299.44	2450.84	126.44	0.5	2703.39
1	548.16	548.16	98.73	98.73	98.59	sp|P02788|TRFL_HUMAN	Lactotransferrin OS=Homo sapiens GN=LTF PE=1 SV=6			2	99	VPSHAVVAR				0.00446385	934.539	468.277	934.535	468.275	2	5	1.1.1.2701.2	13.884	120.63	118.86	13.88	0.1	65.3215
1	548.16	548.16	98.73	98.73	98.59	sp|P02788|TRFL_HUMAN	Lactotransferrin OS=Homo sapiens GN=LTF PE=1 SV=6			2	99	VVWCAVGEQELR	Oxidation(W)@3; Carbamidomethyl(C)@4			-0.00125811	1460.71	731.361	1460.71	731.361	2	16	1.1.1.3734.17	64.2084	1268.93	1175.24	64.07	0.74	1623.35
1	548.16	548.16	98.73	98.73	98.59	sp|P02788|TRFL_HUMAN	Lactotransferrin OS=Homo sapiens GN=LTF PE=1 SV=6			2	99	VVWCAVGEQELRK	Carbamidomethyl(C)@4		missed R-K@12	0.000342442	1572.81	525.277	1572.81	525.277	3	10	1.1.1.3611.4	58.1592	33882	966.02	58.7	0.74	704.107
1	548.16	548.16	98.73	98.73	98.59	sp|P02788|TRFL_HUMAN	Lactotransferrin OS=Homo sapiens GN=LTF PE=1 SV=6			2	99	VVWCAVGEQELRKCNQWSGLSEGSVTCSSASTTEDCIALVLK	Acetyl@N-term; Trp->Kynurenin(W)@3; Carbamidomethyl(C)@4; Carbamidomethyl(C)@14; Carbamidomethyl(C)@27; Carbamidomethyl(C)@36	Acetyl@364	missed R-K@12; missed K-C@13	-0.0237294	4760.19	1191.06	4760.22	1191.06	4	17	2.1.1.5151.11	134.38	2492.25	2211.01	134.3	0.77	3013.99
1	548.16	548.16	98.73	98.73	98.59	sp|P02788|TRFL_HUMAN	Lactotransferrin OS=Homo sapiens GN=LTF PE=1 SV=6			2	99	WCAVSQPEATK	Carbamidomethyl(C)@2		cleaved Q-W@N-term	-0.00156624	1275.59	638.802	1275.59	638.803	2	16	2.1.1.2878.6	22.9307	1058.39	1030.84	22.91	0.58	836.88
1	548.16	548.16	98.73	98.73	98.59	sp|P02788|TRFL_HUMAN	Lactotransferrin OS=Homo sapiens GN=LTF PE=1 SV=6			2	99	YLGPQYVAGITN			cleaved N-L@C-term	0.00165483	1294.66	648.336	1294.66	648.335	2	16	4.1.1.3951.11	76.5235	8405.14	2237.95	75.78	0.73	1587.26
1	548.16	548.16	98.73	98.73	98.59	sp|P02788|TRFL_HUMAN	Lactotransferrin OS=Homo sapiens GN=LTF PE=1 SV=6			2	99	YLGPQYVAGITNL			cleaved L-K@C-term	-0.00107779	1407.74	704.877	1407.74	704.877	2	12	1.1.1.4904.18	121.775	1537.44	1469.18	121.71	0.55	1372.77
1	548.16	548.16	98.73	98.73	98.59	sp|P02788|TRFL_HUMAN	Lactotransferrin OS=Homo sapiens GN=LTF PE=1 SV=6			2	99	YLGPQYVAGITNLK	Deamidated(N)@12			0.000158299	1536.82	513.28	1536.82	513.28	3	10	1.1.1.4561.3	104.331	247.11	223.07	104.33	1.28	350.509
1	548.16	548.16	98.73	98.73	98.59	sp|P02788|TRFL_HUMAN	Lactotransferrin OS=Homo sapiens GN=LTF PE=1 SV=6			2	99	YLGPQYVAGITNLKK			missed K-K@14	-0.00215005	1663.93	555.65	1663.93	555.651	3	20	2.1.1.4060.4	80.4069	138669	987.67	79.14	0.63	1090.28
1	548.16	548.16	98.73	98.73	98.59	sp|P02788|TRFL_HUMAN	Lactotransferrin OS=Homo sapiens GN=LTF PE=1 SV=6			2	99	YTGAFRCLAENAGDVAFVK	Deamidated(R)@6; Carbamidomethyl(C)@7	Deamidated(R)@552	cleaved G-Y@N-term; missed R-C@6	0.0204348	2089.01	697.345	2088.99	697.339	3	10	4.1.1.4494.13	102.877	748.61	630.91	103.01	1.62	1567.37
1	548.16	548.16	98.73	98.73	98.59	sp|P02788|TRFL_HUMAN	Lactotransferrin OS=Homo sapiens GN=LTF PE=1 SV=6			2	99	YYGYTGAFR				0.00261436	1096.5	549.258	1096.5	549.256	2	15	1.1.1.3358.10	45.8569	151285	150988	45.75	0.68	102720
1	548.16	548.16	98.73	98.73	98.59	sp|P02788|TRFL_HUMAN	Lactotransferrin OS=Homo sapiens GN=LTF PE=1 SV=6			1.95861	99	SDTSLTWN			cleaved N-S@C-term	0.000281176	922.404	462.209	922.403	462.209	2	11	5.1.1.3410.3	47.4718	3623.07	1900.73	47.71	0.54	1718.63
1	548.16	548.16	98.73	98.73	98.59	sp|P02788|TRFL_HUMAN	Lactotransferrin OS=Homo sapiens GN=LTF PE=1 SV=6			1.72125	99	VKDVTVLQNTDGNNNEAWAK			cleaved F-V@N-term; missed K-D@2	-0.000435174	2215.09	739.369	2215.09	739.37	3	17	5.1.1.3334.20	43.8143	1582.18	982.83	43.88	0.15	518.579
1	548.16	548.16	98.73	98.73	98.59	sp|P02788|TRFL_HUMAN	Lactotransferrin OS=Homo sapiens GN=LTF PE=1 SV=6			1.67778	99	FNDNTECLAR	Carbamidomethyl(C)@7		cleaved L-F@N-term	0.00303466	1238.54	620.276	1238.54	620.275	2	15	2.1.1.2858.30	21.959	3290.09	3091	21.98	0.15	5491.83
1	548.16	548.16	98.73	98.73	98.59	sp|P02788|TRFL_HUMAN	Lactotransferrin OS=Homo sapiens GN=LTF PE=1 SV=6			1.55284	99	LGPQYVAGITNLK			cleaved Y-L@N-term	-0.0011261	1372.77	687.393	1372.77	687.393	2	16	4.1.1.3989.21	78.3713	1296.7	832.85	78.48	0.53	1516.53
1	548.16	548.16	98.73	98.73	98.59	sp|P02788|TRFL_HUMAN	Lactotransferrin OS=Homo sapiens GN=LTF PE=1 SV=6			1.4318	99	QPRTHYYAVAVVK	Gln->pyro-Glu@N-term		missed R-T@3	-0.0157717	1513.79	757.902	1513.8	757.909	2	9	4.1.1.2920.19	26.3426	413.88	339.13	26.42	0.34	432.193
1	548.16	548.16	98.73	98.73	98.59	sp|P02788|TRFL_HUMAN	Lactotransferrin OS=Homo sapiens GN=LTF PE=1 SV=6			1.33724	99	RTAGWNVPIGTLRPF			cleaved F-L@C-term; missed R-T@1	0.00265632	1683.92	562.315	1683.92	562.314	3	12	3.1.1.4850.4	119.515	1045.38	993.34	119.56	0.36	1671.12
1	548.16	548.16	98.73	98.73	98.59	sp|P02788|TRFL_HUMAN	Lactotransferrin OS=Homo sapiens GN=LTF PE=1 SV=6			1.33724	96.3	SQQSSDPDPNCVDRPVEGYLAVAVVRRSDTSLTWNSVKGKK	Carbamidomethyl(C)@11		missed R-R@26; missed R-S@27; missed K-G@38; missed K-K@40	-0.0167244	4545.25	758.549	4545.27	758.552	6	13	1.1.1.4601.13	106.302	2947.26	2885.48	106.33	0.44	2409.68
1	548.16	548.16	98.73	98.73	98.59	sp|P02788|TRFL_HUMAN	Lactotransferrin OS=Homo sapiens GN=LTF PE=1 SV=6			1.18709	99	KCSTSPLLEACEF	Carbamidomethyl(C)@2; Carbamidomethyl(C)@11		cleaved F-L@C-term; missed K-C@1	0.00193527	1540.69	771.353	1540.69	771.352	2	10	3.1.1.4245.9	89.3491	332.44	250.53	89.18	1.06	352.382
1	548.16	548.16	98.73	98.73	98.59	sp|P02788|TRFL_HUMAN	Lactotransferrin OS=Homo sapiens GN=LTF PE=1 SV=6			1.18709	99	YLGPQYVAGI			cleaved I-T@C-term	0.000526382	1079.57	540.79	1079.57	540.79	2	12	2.1.1.4423.9	98.0047	1008.8	778.34	97.85	0.54	712.824
1	548.16	548.16	98.73	98.73	98.59	sp|P02788|TRFL_HUMAN	Lactotransferrin OS=Homo sapiens GN=LTF PE=1 SV=6			1.18046	94.75	DEYELLCPDNTRKPVDKFKDCHLAR	Carbamidomethyl(C)@7; Carbamidomethyl(C)@21		missed R-K@12; missed K-F@17; missed K-D@19	-0.00888353	3118.49	624.705	3118.5	624.707	5	11	1.1.1.3678.5	61.4192	542.05	453.79	61.31	0.49	807.481
1	548.16	548.16	98.73	98.73	98.59	sp|P02788|TRFL_HUMAN	Lactotransferrin OS=Homo sapiens GN=LTF PE=1 SV=6			1.09152	99	FKDCHLARVPSHAVVARSVNGKEDAIWNLLR	Carbamidomethyl(C)@4; Deamidated(R)@8; Deamidated(N)@20	Deamidated(R)@268	missed K-D@2; missed R-V@8; missed R-S@17; missed K-E@22	0.00939817	3559.86	1187.63	3559.85	1187.62	3	11	3.1.1.4962.49	125.1	1061.55	865.38	125.16	0.3	1896.87
1	548.16	548.16	98.73	98.73	98.59	sp|P02788|TRFL_HUMAN	Lactotransferrin OS=Homo sapiens GN=LTF PE=1 SV=6			1.08619	99	ADAVTLDGGF			cleaved F-I@C-term	0.0247593	964.475	483.245	964.45	483.232	2	14	3.1.1.4002.4	77.6255	347.07	299.66	77.75	0.39	674.944
1	548.16	548.16	98.73	98.73	98.59	sp|P02788|TRFL_HUMAN	Lactotransferrin OS=Homo sapiens GN=LTF PE=1 SV=6			1.0655	99	LCALCIGDEQGENK	Carbamidomethyl(C)@2; Carbamidomethyl(C)@5		cleaved N-L@N-term	0.00455416	1605.72	803.866	1605.71	803.864	2	20	5.1.1.3337.48	43.97	3937.23	3839.1	43.98	0.1	2785.54
1	548.16	548.16	98.73	98.73	98.59	sp|P02788|TRFL_HUMAN	Lactotransferrin OS=Homo sapiens GN=LTF PE=1 SV=6			1.05061	99	LADFALL			cleaved L-C@C-term	0.00310056	761.435	381.725	761.432	381.723	2	7	3.1.1.5015.2	127.702	1006.21	657.28	127.84	0.3	1100.88
1	548.16	548.16	98.73	98.73	98.59	sp|P02788|TRFL_HUMAN	Lactotransferrin OS=Homo sapiens GN=LTF PE=1 SV=6			1.02228	99	QCIQAIAENR	Carbamidomethyl(C)@2		cleaved I-Q@N-term	-0.000769114	1201.59	601.801	1201.59	601.801	2	14	4.1.1.2863.5	23.4858	5219.46	5205.15	23.48	0.39	3872.52
1	548.16	548.16	98.73	98.73	98.59	sp|P02788|TRFL_HUMAN	Lactotransferrin OS=Homo sapiens GN=LTF PE=1 SV=6			0.939302	99	YLGSGYFTAIQNLR			cleaved L-Y@N-term	-0.00462339	1601.82	801.915	1601.82	801.917	2	9	3.1.1.4940.19	123.972	770.7	733.77	124	0.64	653.199
1	548.16	548.16	98.73	98.73	98.59	sp|P02788|TRFL_HUMAN	Lactotransferrin OS=Homo sapiens GN=LTF PE=1 SV=6			0.882729	99	FTAIQNLR			cleaved Y-F@N-term	-0.00154074	961.533	481.774	961.534	481.775	2	12	6.1.1.3257.5	39.9276	9251.5	8457.35	40.01	0.39	3636.8
1	548.16	548.16	98.73	98.73	98.59	sp|P02788|TRFL_HUMAN	Lactotransferrin OS=Homo sapiens GN=LTF PE=1 SV=6			0.838632	99	DVTVLQN			cleaved N-T@C-term	0.00213499	787.41	394.712	787.408	394.711	2	9	4.1.1.2899.2	25.277	170.06	168.42	25.27	0.25	409.34
1	548.16	548.16	98.73	98.73	98.59	sp|P02788|TRFL_HUMAN	Lactotransferrin OS=Homo sapiens GN=LTF PE=1 SV=6			0.829738	99	LRPVAAEVY			cleaved Y-G@C-term	0.000527704	1016.57	509.29	1016.57	509.29	2	11	2.1.1.3140.3	35.7196	11213	3360.95	36.19	0.29	2123.41
1	548.16	548.16	98.73	98.73	98.59	sp|P02788|TRFL_HUMAN	Lactotransferrin OS=Homo sapiens GN=LTF PE=1 SV=6			0.806875	99	DFALLCLDGKR	Carbamidomethyl(C)@6		cleaved A-D@N-term; missed K-R@10	-0.00327443	1306.67	654.341	1306.67	654.342	2	8	2.1.1.4728.9	113.18	441.63	372.23	113.27	0.25	348.672
1	548.16	548.16	98.73	98.73	98.59	sp|P02788|TRFL_HUMAN	Lactotransferrin OS=Homo sapiens GN=LTF PE=1 SV=6			0.787812	99	RSDTSLTWN			cleaved N-S@C-term; missed R-S@1	0.00110974	1078.51	540.26	1078.5	540.259	2	12	3.1.1.3118.11	34.6313	214562	5823.44	34.28	0.24	4320.13
1	548.16	548.16	98.73	98.73	98.59	sp|P02788|TRFL_HUMAN	Lactotransferrin OS=Homo sapiens GN=LTF PE=1 SV=6			0.774691	99	RIDSGLYLGSGYFTAIQNLR			cleaved P-R@N-term; missed R-I@1	-0.00337415	2243.17	748.729	2243.17	748.731	3	11	1.1.1.5084.13	130.679	686.43	408.22	130.77	0.2	594.774
1	548.16	548.16	98.73	98.73	98.59	sp|P02788|TRFL_HUMAN	Lactotransferrin OS=Homo sapiens GN=LTF PE=1 SV=6			0.752027	99	WTGPPEPIEAAVAR			cleaved N-W@N-term	-0.000743113	1492.77	747.391	1492.77	747.391	2	17	4.1.1.3938.8	75.9016	1342.85	1056.93	75.78	0.34	1179.37
1	548.16	548.16	98.73	98.73	98.59	sp|P02788|TRFL_HUMAN	Lactotransferrin OS=Homo sapiens GN=LTF PE=1 SV=6			0.744727	99	DVTVLQNTDGNNNEAWAKDLK	Carbamyl(K)@18		missed K-D@18	-0.00811601	2387.13	796.716	2387.14	796.719	3	17	2.1.1.4350.24	94.4548	1297.65	1163.66	94.52	0.45	1465.12
1	548.16	548.16	98.73	98.73	98.59	sp|P02788|TRFL_HUMAN	Lactotransferrin OS=Homo sapiens GN=LTF PE=1 SV=6			0.739929	99	RSVQWCAV	Carbamidomethyl(C)@6		cleaved V-S@C-term; missed R-S@1	0.000963209	1004.49	503.251	1004.49	503.25	2	10	5.1.1.3297.5	42.0134	1224.77	1091.27	42.05	0.24	581.924
1	548.16	548.16	98.73	98.73	98.59	sp|P02788|TRFL_HUMAN	Lactotransferrin OS=Homo sapiens GN=LTF PE=1 SV=6			0.696804	82.44	ESTVFEDLSDEAERDEYELLCPDNTRKPVDK	Carbamidomethyl(C)@21		missed R-D@14; missed R-K@26	-0.00306231	3698.69	740.745	3698.69	740.745	5	9	1.1.1.5178.14	135.265	7650.67	2255.05	135.41	0.16	1968.36
1	548.16	548.16	98.73	98.73	98.59	sp|P02788|TRFL_HUMAN	Lactotransferrin OS=Homo sapiens GN=LTF PE=1 SV=6			0.68403	99	KSQQSSDPDPNCVDRPVEGYLAVAVVR	Carbamidomethyl(C)@12		cleaved Y-K@N-term; missed K-S@1	-0.00998077	2985.45	747.37	2985.46	747.373	4	19	2.1.1.4383.23	96.058	2510.19	1183.4	95.89	0.25	1288.15
1	548.16	548.16	98.73	98.73	98.59	sp|P02788|TRFL_HUMAN	Lactotransferrin OS=Homo sapiens GN=LTF PE=1 SV=6			0.681937	99	STSPLLEACEFLR	Carbamidomethyl(C)@9		cleaved C-S@N-term	0.00162337	1521.75	508.258	1521.75	508.257	3	11	3.1.1.4970.5	125.463	324.6	296.7	125.5	0.2	612.744
1	548.16	548.16	98.73	98.73	98.59	sp|P02788|TRFL_HUMAN	Lactotransferrin OS=Homo sapiens GN=LTF PE=1 SV=6			0.653647	99	KCNQWSGLSEGSVTC	Carbamidomethyl(C)@2; Carbamidomethyl(C)@15		cleaved C-S@C-term; missed K-C@1	0.00127305	1711.73	856.873	1711.73	856.872	2	18	5.1.1.3386.27	46.3377	1967.12	1914.37	46.4	0.63	931.552
1	548.16	548.16	98.73	98.73	98.59	sp|P02788|TRFL_HUMAN	Lactotransferrin OS=Homo sapiens GN=LTF PE=1 SV=6			0.653647	99	RTAGWNVPIGT			cleaved T-L@C-term; missed R-T@1	0.00135109	1170.62	586.315	1170.61	586.315	2	10	3.1.1.3677.7	61.8524	783.04	608.18	62.23	0.77	1148.09
1	548.16	548.16	98.73	98.73	98.59	sp|P02788|TRFL_HUMAN	Lactotransferrin OS=Homo sapiens GN=LTF PE=1 SV=6			0.645892	99	TNLKKCSTSPLLEACEFLRK	Carbamidomethyl(C)@6; Carbamidomethyl(C)@15		cleaved I-T@N-term; missed K-K@4; missed K-C@5; missed R-K@19	-0.00492966	2394.23	599.566	2394.24	599.567	4	19	2.1.1.4451.13	99.3861	4421.25	4176.71	99.33	0.2	7825.03
1	548.16	548.16	98.73	98.73	98.59	sp|P02788|TRFL_HUMAN	Lactotransferrin OS=Homo sapiens GN=LTF PE=1 SV=6			0.60206	99	IDSGLYLGSGYFTA			cleaved A-I@C-term	-0.00484183	1462.69	732.354	1462.7	732.356	2	12	1.1.1.4940.8	123.525	725.58	713.28	123.51	0.63	794.227
1	548.16	548.16	98.73	98.73	98.59	sp|P02788|TRFL_HUMAN	Lactotransferrin OS=Homo sapiens GN=LTF PE=1 SV=6			0.580044	99	FVKDVTVLQNTDGNNNEAWAKDLKLADFALLCLDGK	Carbamidomethyl(C)@32		cleaved A-F@N-term; missed K-D@3; missed K-D@21; missed K-L@24	-0.0260362	4035.01	1009.76	4035.04	1009.77	4	15	3.1.1.4932.33	123.593	2727.17	1879.87	123.76	0.49	13996.7
1	548.16	548.16	98.73	98.73	98.59	sp|P02788|TRFL_HUMAN	Lactotransferrin OS=Homo sapiens GN=LTF PE=1 SV=6			0.505845	71.17	SCHLAMAPNHAVVSRMDKVERLKQVLLHQQAK	Carbamidomethyl(C)@2		missed R-M@15; missed K-V@18; missed R-L@21; missed K-Q@23	-0.00856036	3693.94	739.795	3693.95	739.797	5	11	2.1.1.4122.12	83.3967	1370.61	1304.36	83.33	0.24	1232.08
1	548.16	548.16	98.73	98.73	98.59	sp|P02788|TRFL_HUMAN	Lactotransferrin OS=Homo sapiens GN=LTF PE=1 SV=6			0.478862	99	DAIWNLLR			cleaved E-D@N-term	0.00172809	999.552	500.783	999.55	500.782	2	8	3.1.1.5001.2	127.001	601.28	355.53	127.15	0.3	198.409
1	548.16	548.16	98.73	98.73	98.59	sp|P02788|TRFL_HUMAN	Lactotransferrin OS=Homo sapiens GN=LTF PE=1 SV=6			0.478862	99	YFSQSCAPGSDPR	Carbamidomethyl(C)@6		cleaved E-Y@N-term	0.00128287	1470.62	736.318	1470.62	736.317	2	10	2.1.1.2789.19	18.5766	3055.07	979.5	18.7	0.15	514.928
1	548.16	548.16	98.73	98.73	98.59	sp|P02788|TRFL_HUMAN	Lactotransferrin OS=Homo sapiens GN=LTF PE=1 SV=6			0.474955	99	DEYFSQSCAPGSDPR	Carbamidomethyl(C)@8		cleaved F-D@N-term	0.0105603	1714.7	858.357	1714.69	858.352	2	11	2.1.1.2969.24	27.4405	255.94	231.78	27.31	0.34	312.794
1	548.16	548.16	98.73	98.73	98.59	sp|P02788|TRFL_HUMAN	Lactotransferrin OS=Homo sapiens GN=LTF PE=1 SV=6			0.457175	99	LAVAVVR			cleaved Y-L@N-term	0.00269408	726.478	364.246	726.475	364.245	2	10	3.1.1.2925.2	25.2193	5057.76	1976.61	25.32	0.1	1444.38
1	548.16	548.16	98.73	98.73	98.59	sp|P02788|TRFL_HUMAN	Lactotransferrin OS=Homo sapiens GN=LTF PE=1 SV=6			0.452225	99	IYEAGLAPYK			cleaved F-I@N-term	-0.0011511	1123.59	562.802	1123.59	562.803	2	15	6.1.1.3232.13	38.7306	4217.52	4122.03	38.71	0.24	4941.69
1	548.16	548.16	98.73	98.73	98.59	sp|P02788|TRFL_HUMAN	Lactotransferrin OS=Homo sapiens GN=LTF PE=1 SV=6			0.449772	99	GWNVPIGTLR			cleaved A-G@N-term; cleaved R-P@C-term	-0.00179931	1111.61	556.813	1111.61	556.814	2	9	6.1.1.4467.16	98.8067	693.88	591.15	98.84	0.2	658.801
1	548.16	548.16	98.73	98.73	98.59	sp|P02788|TRFL_HUMAN	Lactotransferrin OS=Homo sapiens GN=LTF PE=1 SV=6			0.413413	99	CNQWSGLSEGSVTCSSA	Carbamidomethyl(C)@1; Carbamidomethyl(C)@14		cleaved A-S@C-term	0.000276504	1828.74	915.375	1828.74	915.375	2	10	3.1.1.3641.38	60.1282	278.26	276.6	60.09	0.45	617.827
1	548.16	548.16	98.73	98.73	98.59	sp|P02788|TRFL_HUMAN	Lactotransferrin OS=Homo sapiens GN=LTF PE=1 SV=6			0.402305	99	CAFSSQEPY	Carbamidomethyl(C)@1		cleaved Y-F@C-term	0.00297509	1087.43	544.723	1087.43	544.721	2	13	6.1.1.3196.9	36.9774	10588.8	6686.11	37.16	0.39	3579.3
1	548.16	548.16	98.73	98.73	98.59	sp|P02788|TRFL_HUMAN	Lactotransferrin OS=Homo sapiens GN=LTF PE=1 SV=6			0.390406	99	KCNQWSGLSEGSVTCS	Carbamidomethyl(C)@2; Carbamidomethyl(C)@15		cleaved S-S@C-term; missed K-C@1	0.000752986	1798.76	900.388	1798.76	900.388	2	12	5.1.1.3368.31	45.4592	683.23	631.72	45.29	0.63	248.243
1	548.16	548.16	98.73	98.73	98.59	sp|P02788|TRFL_HUMAN	Lactotransferrin OS=Homo sapiens GN=LTF PE=1 SV=6			0.38934	99	GPPVSCIK	Carbamidomethyl(C)@6; Lys-loss@C-term			0.00108525	728.354	365.184	728.353	365.184	2	10	5.1.1.3092.2	32.0322	545.48	386.34	32.33	1.19	523.164
1	548.16	548.16	98.73	98.73	98.59	sp|P02788|TRFL_HUMAN	Lactotransferrin OS=Homo sapiens GN=LTF PE=1 SV=6			0.366532	99	DVTVLQNTDGNNNEAWAKDLKLADFALLCLDGK	Carbamidomethyl(C)@29		missed K-D@18; missed K-L@21	0.0751062	3660.88	1221.3	3660.81	1221.28	3	11	5.1.1.4985.31	124.944	906.74	354.62	125.1	0.29	730.318
1	548.16	548.16	98.73	98.73	98.59	sp|P02788|TRFL_HUMAN	Lactotransferrin OS=Homo sapiens GN=LTF PE=1 SV=6			0.334419	99	SCHLAMAPNHAVV	Carbamidomethyl(C)@2		cleaved V-S@C-term	0.00180444	1405.66	703.838	1405.66	703.837	2	15	1.1.1.3067.42	31.8244	1259.72	976.94	31.89	0.15	1059.58
1	548.16	548.16	98.73	98.73	98.59	sp|P02788|TRFL_HUMAN	Lactotransferrin OS=Homo sapiens GN=LTF PE=1 SV=6			0.331614	99	KFDEYFSQSCAPGSDPR	Carbamidomethyl(C)@10		cleaved C-K@N-term; missed K-F@1	0.0135024	1989.87	664.296	1989.85	664.292	3	10	5.1.1.3314.16	42.8444	592.94	587.94	42.87	0.43	512.083
1	548.16	548.16	98.73	98.73	98.59	sp|P02788|TRFL_HUMAN	Lactotransferrin OS=Homo sapiens GN=LTF PE=1 SV=6			0.325139	99	LYLGSGYFTAIQNLR			cleaved G-L@N-term	-3.60733e-05	1714.9	858.459	1714.9	858.459	2	10	1.1.1.5086.26	130.791	304.9	303.69	130.82	0.25	668.605
1	548.16	548.16	98.73	98.73	98.59	sp|P02788|TRFL_HUMAN	Lactotransferrin OS=Homo sapiens GN=LTF PE=1 SV=6			0.320572	99	FGRNGSDCPDKF	Deamidated(N)@4; Carbamidomethyl(C)@8		cleaved F-C@C-term; missed R-N@3; missed K-F@11	0.00121857	1399.58	467.535	1399.58	467.535	3	11	3.1.1.2924.7	25.1722	1999.62	1276.49	25.26	0.15	1287.16
1	548.16	548.16	98.73	98.73	98.59	sp|P02788|TRFL_HUMAN	Lactotransferrin OS=Homo sapiens GN=LTF PE=1 SV=6			0.313364	99	DRPVEGYLAVAVVR			cleaved V-D@N-term	0.000159636	1542.85	515.291	1542.85	515.291	3	12	3.1.1.3949.6	75.0621	954.15	886.86	75.1	0.34	1301.87
1	548.16	548.16	98.73	98.73	98.59	sp|P02788|TRFL_HUMAN	Lactotransferrin OS=Homo sapiens GN=LTF PE=1 SV=6			0.308035	50.78	VPPRIDSGLYLGSGYFTAIQNLRKSEEEVAARR			missed R-I@4; missed R-K@23; missed K-S@24; missed R-R@32	-0.00673799	3691.94	616.33	3691.94	616.331	6	8	2.1.1.5024.6	128.136	1588.73	688.6	128.28	0.2	875.728
1	548.16	548.16	98.73	98.73	98.59	sp|P02788|TRFL_HUMAN	Lactotransferrin OS=Homo sapiens GN=LTF PE=1 SV=6			0.302771	99	IDSGLYLGSGYFTAIQN			cleaved N-L@C-term	0.0038421	1817.89	909.951	1817.88	909.949	2	12	1.1.1.5006.20	126.805	1231.5	1129.44	126.89	0.9	1322.93
1	548.16	548.16	98.73	98.73	98.59	sp|P02788|TRFL_HUMAN	Lactotransferrin OS=Homo sapiens GN=LTF PE=1 SV=6			0.283162	99	SSQEPYFSY			cleaved F-S@N-term; cleaved Y-S@C-term	0.00211057	1106.46	554.236	1106.46	554.235	2	12	6.1.1.3944.9	73.384	599.96	489.1	73.57	0.65	488.696
1	548.16	548.16	98.73	98.73	98.59	sp|P02788|TRFL_HUMAN	Lactotransferrin OS=Homo sapiens GN=LTF PE=1 SV=6			0.258061	99	SVQWCAV	Carbamidomethyl(C)@5		cleaved V-S@C-term	0.00368474	848.389	425.202	848.385	425.2	2	10	6.1.1.3748.2	63.8678	3386.48	1276.05	63.66	0.3	1374.29
1	548.16	548.16	98.73	98.73	98.59	sp|P02788|TRFL_HUMAN	Lactotransferrin OS=Homo sapiens GN=LTF PE=1 SV=6			0.255707	47.36	FQLFGSPSGQKDLLFKDSAIGFSRVPPR			missed K-D@11; missed K-D@16; missed R-V@24	-0.0155336	3093.62	774.413	3093.64	774.417	4	8	2.1.1.4914.7	122.701	525.78	497.74	122.78	0.34	1216.95
1	548.16	548.16	98.73	98.73	98.59	sp|P02788|TRFL_HUMAN	Lactotransferrin OS=Homo sapiens GN=LTF PE=1 SV=6			0.237321	99	DSPIQCIQ	Carbamidomethyl(C)@6		cleaved Q-A@C-term	-5.26294e-05	959.438	480.726	959.438	480.726	2	11	3.1.1.3134.7	35.3994	1983.84	1530.96	35.25	0.63	1309.56
1	548.16	548.16	98.73	98.73	98.59	sp|P02788|TRFL_HUMAN	Lactotransferrin OS=Homo sapiens GN=LTF PE=1 SV=6			0.235824	99	CNQWSGLSEGSVTCSS	Carbamidomethyl(C)@1; Carbamidomethyl(C)@14		cleaved S-A@C-term	-0.00460154	1757.69	879.854	1757.7	879.857	2	13	4.1.1.3579.15	58.4134	307.24	298.41	58.48	0.39	307.673
1	548.16	548.16	98.73	98.73	98.59	sp|P02788|TRFL_HUMAN	Lactotransferrin OS=Homo sapiens GN=LTF PE=1 SV=6			0.223299	99	GPPVSCI	Carbamidomethyl(C)@6		cleaved I-K@C-term	0.00315627	728.356	365.185	728.353	365.184	2	9	6.1.1.3101.2	32.353	434.57	390.66	32.5	0.84	759.243
1	548.16	548.16	98.73	98.73	98.59	sp|P02788|TRFL_HUMAN	Lactotransferrin OS=Homo sapiens GN=LTF PE=1 SV=6			0.21467	99	SCVPGADKGQFPNLCR	Carbamidomethyl(C)@2; Carbamidomethyl(C)@15		cleaved A-S@N-term; missed K-G@8	-0.00357295	1804.83	602.618	1804.83	602.619	3	10	2.1.1.3256.12	41.3298	583.64	432.01	41.41	0.19	982.923
1	548.16	548.16	98.73	98.73	98.59	sp|P02788|TRFL_HUMAN	Lactotransferrin OS=Homo sapiens GN=LTF PE=1 SV=6			0.209012	98.76	ALLCLDGK	Carbamidomethyl(C)@4		cleaved F-A@N-term	0.00211	888.476	445.245	888.474	445.244	2	9	5.1.1.3458.5	49.812	412.54	352.49	49.61	1.46	439.596
1	548.16	548.16	98.73	98.73	98.59	sp|P02788|TRFL_HUMAN	Lactotransferrin OS=Homo sapiens GN=LTF PE=1 SV=6			0.20204	99	AGITNLKKCSTSPLLEACEFLRK	Carbamidomethyl(C)@9; Carbamidomethyl(C)@18		cleaved V-A@N-term; missed K-K@7; missed K-C@8; missed R-K@22	0.00132538	2635.38	528.084	2635.38	528.084	5	21	2.1.1.4648.7	109.1	7152.38	6761.21	109.08	0.16	5131.16
1	548.16	548.16	98.73	98.73	98.59	sp|P02788|TRFL_HUMAN	Lactotransferrin OS=Homo sapiens GN=LTF PE=1 SV=6			0.199971	39.57	SVNGKEDAIWNLLRQAQEKFGKDKSPK			missed K-E@5; missed R-Q@14; missed K-F@19; missed K-D@22; missed K-S@24	-0.0106242	3085.62	618.131	3085.63	618.133	5	7	1.1.1.4891.11	121.118	859.33	510.84	121.26	0.3	906.993
1	548.16	548.16	98.73	98.73	98.59	sp|P02788|TRFL_HUMAN	Lactotransferrin OS=Homo sapiens GN=LTF PE=1 SV=6			0.197226	99	YVAGITNLK			cleaved Q-Y@N-term	-0.000460719	977.554	489.784	977.555	489.785	2	13	2.1.1.3161.5	36.7319	7724.82	5306.86	36.63	0.19	3961.13
1	548.16	548.16	98.73	98.73	98.59	sp|P02788|TRFL_HUMAN	Lactotransferrin OS=Homo sapiens GN=LTF PE=1 SV=6			0.195861	36.29	VPPRIDSGLYLGSGYFTAIQNLRKSEEEVAAR			missed R-I@4; missed R-K@23; missed K-S@24	-0.0102558	3535.83	884.965	3535.84	884.968	4	7	2.1.1.5097.15	131.758	647.51	635.25	131.79	0.19	494.132
1	548.16	548.16	98.73	98.73	98.59	sp|P02788|TRFL_HUMAN	Lactotransferrin OS=Homo sapiens GN=LTF PE=1 SV=6			0.188425	99	RDSPIQCIQAIAENRADAVTLDGGFIYEAGLAPYK	Carbamidomethyl(C)@7; Hex(2)(R)@15	Hex(2)(R)@72	missed R-D@1; missed R-A@15	0.0283264	4146.04	1383.02	4146.01	1383.01	3	11	3.1.1.4957.38	124.84	1342.97	1125.22	124.9	0.31	1004.28
1	548.16	548.16	98.73	98.73	98.59	sp|P02788|TRFL_HUMAN	Lactotransferrin OS=Homo sapiens GN=LTF PE=1 SV=6			0.187755	99	VRGPPVSCIK	Carbamidomethyl(C)@8; Lys-loss@C-term		missed R-G@2	0.00117925	983.523	492.769	983.522	492.768	2	14	4.1.1.2993.9	29.9196	4603.72	1572.39	30.29	0.4	1452
1	548.16	548.16	98.73	98.73	98.59	sp|P02788|TRFL_HUMAN	Lactotransferrin OS=Homo sapiens GN=LTF PE=1 SV=6			0.187755	97.7	YYAVAVVK			cleaved H-Y@N-term	0.0125447	911.524	456.769	911.512	456.763	2	9	4.1.1.3001.11	30.3054	2638.23	2099.49	30.39	0.15	4201.78
1	548.16	548.16	98.73	98.73	98.59	sp|P02788|TRFL_HUMAN	Lactotransferrin OS=Homo sapiens GN=LTF PE=1 SV=6			0.172631	99	SVNGKEDAIWN			cleaved N-L@C-term; missed K-E@5	0.00256065	1231.59	616.8	1231.58	616.799	2	11	6.1.1.3218.29	38.0557	1625.53	1614.78	38.08	0.24	1225.84
1	548.16	548.16	98.73	98.73	98.59	sp|P02788|TRFL_HUMAN	Lactotransferrin OS=Homo sapiens GN=LTF PE=1 SV=6			0.165579	99	GEADAMSLDGGYV			cleaved V-Y@C-term	0.00131828	1283.54	642.775	1283.53	642.774	2	17	1.1.1.4069.10	80.4553	981.43	696.38	80.57	0.24	1084.4
1	548.16	548.16	98.73	98.73	98.59	sp|P02788|TRFL_HUMAN	Lactotransferrin OS=Homo sapiens GN=LTF PE=1 SV=6			0.164944	99	IDSGLYLGSGYFT			cleaved T-A@C-term	-0.00051669	1391.66	696.837	1391.66	696.838	2	13	4.1.1.4831.27	119.999	1261.7	946.06	120.08	0.31	1375.2
1	548.16	548.16	98.73	98.73	98.59	sp|P02788|TRFL_HUMAN	Lactotransferrin OS=Homo sapiens GN=LTF PE=1 SV=6			0.163043	99	KGGSFQLNELQG			cleaved G-L@C-term; missed K-G@1	0.00244445	1276.64	639.329	1276.64	639.328	2	9	2.1.1.3707.27	63.2847	2133.3	769.4	63.55	0.35	986.34
1	548.16	548.16	98.73	98.73	98.59	sp|P02788|TRFL_HUMAN	Lactotransferrin OS=Homo sapiens GN=LTF PE=1 SV=6			0.155523	99	SPLLEACEFLR	Carbamidomethyl(C)@7		cleaved T-S@N-term	0.0019006	1333.67	667.843	1333.67	667.842	2	8	3.1.1.4804.5	117.121	244.78	218.38	116.85	0.94	429.906
1	548.16	548.16	98.73	98.73	98.59	sp|P02788|TRFL_HUMAN	Lactotransferrin OS=Homo sapiens GN=LTF PE=1 SV=6			0.154902	99	VRGPPVSCI	Carbamidomethyl(C)@8		cleaved I-K@C-term; missed R-G@2	0.0011306	983.523	492.769	983.522	492.768	2	10	2.1.1.3045.8	31.1199	3478.46	1265.42	31.46	0.45	1337.53
1	548.16	548.16	98.73	98.73	98.59	sp|P02788|TRFL_HUMAN	Lactotransferrin OS=Homo sapiens GN=LTF PE=1 SV=6			0.14691	99	LEACEFLR	Carbamidomethyl(C)@4		cleaved L-L@N-term	0.000840391	1036.5	519.258	1036.5	519.258	2	10	6.1.1.3871.8	69.859	1180.33	788.66	69.75	0.24	805.43
1	548.16	548.16	98.73	98.73	98.59	sp|P02788|TRFL_HUMAN	Lactotransferrin OS=Homo sapiens GN=LTF PE=1 SV=6			0.144481	99	CVPNSNER	Carbamidomethyl(C)@1; Ammonia-loss(N)@4			0.000322854	957.398	479.706	957.397	479.706	2	10	1.1.1.2836.3	20.4476	62111	6860.15	21.07	0.44	4581.39
1	548.16	548.16	98.73	98.73	98.59	sp|P02788|TRFL_HUMAN	Lactotransferrin OS=Homo sapiens GN=LTF PE=1 SV=6			0.142667	99	DVTVLQNTDGN			cleaved N-N@C-term	0.00046916	1174.55	588.281	1174.55	588.281	2	13	3.1.1.2974.10	27.6394	603.98	502.29	27.81	0.53	726.697
1	548.16	548.16	98.73	98.73	98.59	sp|P02788|TRFL_HUMAN	Lactotransferrin OS=Homo sapiens GN=LTF PE=1 SV=6			0.133713	99	PDKFCLFQSETK	Carbamidomethyl(C)@5		cleaved C-P@N-term; missed K-F@3	0.000929262	1498.71	750.364	1498.71	750.364	2	9	1.1.1.3750.38	65.0078	195.42	188.77	64.97	0.25	487.316
1	548.16	548.16	98.73	98.73	98.59	sp|P02788|TRFL_HUMAN	Lactotransferrin OS=Homo sapiens GN=LTF PE=1 SV=6			0.124939	99	KGGSFQLNEL			cleaved L-Q@C-term; missed K-G@1	-0.00147488	1091.56	546.787	1091.56	546.788	2	9	4.1.1.3920.10	75.0098	1204.07	1157.43	75.1	0.58	950.085
1	548.16	548.16	98.73	98.73	98.59	sp|P02788|TRFL_HUMAN	Lactotransferrin OS=Homo sapiens GN=LTF PE=1 SV=6			0.116907	99	GAGDVAFIR			cleaved D-G@N-term	0.00404322	904.481	453.248	904.477	453.246	2	11	5.1.1.3276.3	40.978	1012.56	890.5	40.88	0.34	454.301
1	548.16	548.16	98.73	98.73	98.59	sp|P02788|TRFL_HUMAN	Lactotransferrin OS=Homo sapiens GN=LTF PE=1 SV=6			0.109579	99	GQFPNLC	Carbamidomethyl(C)@7		cleaved C-R@C-term	0.00346412	834.373	418.194	834.369	418.192	2	9	3.1.1.3572.3	56.7045	160.17	133.02	56.85	1.02	343.47
1	548.16	548.16	98.73	98.73	98.59	sp|P02788|TRFL_HUMAN	Lactotransferrin OS=Homo sapiens GN=LTF PE=1 SV=6			0.106238	99	SQQSSDPDPNCVDR	Carbamidomethyl(C)@11; Arg-loss@C-term		cleaved R-P@C-term	0.000696267	1447.55	724.784	1447.55	724.783	2	15	1.1.1.2728.10	15.2059	542.65	399.95	15.28	0.15	469.403
1	548.16	548.16	98.73	98.73	98.59	sp|P02788|TRFL_HUMAN	Lactotransferrin OS=Homo sapiens GN=LTF PE=1 SV=6			0.0990869	20.42	QPRTHYYAVAVVKKGGSFQLNELQGLKSCHTGLRR	Carbamidomethyl(C)@29		missed R-T@3; missed K-K@13; missed K-G@14; missed K-S@27; missed R-R@34	-0.0194797	3998.1	667.357	3998.12	667.36	6	7	1.1.1.3877.9	71.1249	313.03	274.24	71.15	0.58	570.362
1	548.16	548.16	98.73	98.73	98.59	sp|P02788|TRFL_HUMAN	Lactotransferrin OS=Homo sapiens GN=LTF PE=1 SV=6			0.0952845	99	ADAMSLDGGYVYTAGK			cleaved E-A@N-term	0.00331937	1617.74	809.876	1617.73	809.875	2	11	3.1.1.3808.15	68.205	225.97	186.36	68.07	0.39	378.252
1	548.16	548.16	98.73	98.73	98.59	sp|P02788|TRFL_HUMAN	Lactotransferrin OS=Homo sapiens GN=LTF PE=1 SV=6			0.0920515	99	VWCAVGEQELR	Carbamidomethyl(C)@3		cleaved V-V@N-term	-0.000202732	1345.64	673.83	1345.64	673.83	2	16	3.1.1.3490.13	52.7054	2577.76	2339.08	52.93	0.63	3317.83
1	548.16	548.16	98.73	98.73	98.59	sp|P02788|TRFL_HUMAN	Lactotransferrin OS=Homo sapiens GN=LTF PE=1 SV=6			0.0893756	99	RSDTSLTWNSVKGK	Carbamyl(K)@12		missed R-S@1; missed K-G@12	0.00145255	1620.82	541.282	1620.82	541.281	3	12	1.1.1.3234.16	39.8733	605.06	603.11	39.86	0.29	1265.96
1	548.16	548.16	98.73	98.73	98.59	sp|P02788|TRFL_HUMAN	Lactotransferrin OS=Homo sapiens GN=LTF PE=1 SV=6			0.0893756	99	RSNLCALCIGDEQGENK	Carbamidomethyl(C)@5; Carbamidomethyl(C)@8		cleaved P-R@N-term; missed R-S@1	0.00270511	1962.89	655.304	1962.89	655.304	3	15	2.1.1.3213.18	39.2694	501.71	492.9	39.29	0.53	1484.76
1	548.16	548.16	98.73	98.73	98.59	sp|P02788|TRFL_HUMAN	Lactotransferrin OS=Homo sapiens GN=LTF PE=1 SV=6			0.0861861	99	GEADAMSLDGGYVYTAGKCGLVPVLAENYK	Carbamyl(K)@18; Carbamidomethyl(C)@19		missed K-C@18	-0.00447497	3190.49	1064.5	3190.5	1064.51	3	13	2.1.1.5066.26	130.24	687.11	645.21	130.22	0.29	1157.75
1	548.16	548.16	98.73	98.73	98.59	sp|P02788|TRFL_HUMAN	Lactotransferrin OS=Homo sapiens GN=LTF PE=1 SV=6			0.0861861	23.52	SQQSSDPDPNCVDRPVEGYLAVAVVRRSDTSLTWNSVKGK	Carbamidomethyl(C)@11		missed R-R@26; missed R-S@27; missed K-G@38	-0.011823	4417.16	737.201	4417.17	737.203	6	8	2.1.1.4677.27	110.601	1864.67	1380.31	110.68	0.26	1550.59
1	548.16	548.16	98.73	98.73	98.59	sp|P02788|TRFL_HUMAN	Lactotransferrin OS=Homo sapiens GN=LTF PE=1 SV=6			0.0824945	91.83	SQSCAPGSDPR	Carbamidomethyl(C)@4		cleaved F-S@N-term	0.00287	1160.49	581.253	1160.49	581.251	2	8	1.1.1.3440.4	49.8412	587.93	512.43	49.49	0.82	319.418
1	548.16	548.16	98.73	98.73	98.59	sp|P02788|TRFL_HUMAN	Lactotransferrin OS=Homo sapiens GN=LTF PE=1 SV=6			0.076756	26.25	SPKFQLFGSPSGQK			missed K-F@3	-0.00494429	1506.78	503.267	1506.78	503.268	3	6	5.1.1.3753.16	64.3064	261.66	248.91	64.28	0.2	505.224
1	548.16	548.16	98.73	98.73	98.59	sp|P02788|TRFL_HUMAN	Lactotransferrin OS=Homo sapiens GN=LTF PE=1 SV=6			0.076238	99	AAEVYGTER			cleaved V-A@N-term	0.00318959	994.475	498.245	994.472	498.243	2	9	4.1.1.2702.9	15.6074	398.43	321.54	15.69	0.3	579.773
1	548.16	548.16	98.73	98.73	98.59	sp|P02788|TRFL_HUMAN	Lactotransferrin OS=Homo sapiens GN=LTF PE=1 SV=6			0.0710923	99	RDSPIQCI	Carbamidomethyl(C)@7		cleaved I-Q@C-term; missed R-D@1	0.0112485	987.492	494.753	987.481	494.748	2	10	3.1.1.3100.7	33.7587	1408.01	896.91	32.97	1.2	762.065
1	548.16	548.16	98.73	98.73	98.59	sp|P02788|TRFL_HUMAN	Lactotransferrin OS=Homo sapiens GN=LTF PE=1 SV=6			0.0675262	99	SVQWCAVSQPEAT	Carbamidomethyl(C)@5		cleaved T-K@C-term	0.00183454	1461.66	731.836	1461.66	731.835	2	17	3.1.1.3484.19	52.4113	6959.24	1850.91	52.83	0.49	1552.32
1	548.16	548.16	98.73	98.73	98.59	sp|P02788|TRFL_HUMAN	Lactotransferrin OS=Homo sapiens GN=LTF PE=1 SV=6			0.0649968	99	ELLCPDNTR	Carbamidomethyl(C)@4		cleaved Y-E@N-term	0.000260516	1116.52	559.269	1116.52	559.269	2	10	1.1.1.2891.4	23.1564	1122.2	1081.9	23.05	0.73	2127.07
1	548.16	548.16	98.73	98.73	98.59	sp|P02788|TRFL_HUMAN	Lactotransferrin OS=Homo sapiens GN=LTF PE=1 SV=6			0.05061	99	DSPIQCI	Carbamidomethyl(C)@6		cleaved I-Q@C-term	0.00368044	831.383	416.699	831.38	416.697	2	9	2.1.1.3490.2	52.6791	4340.4	484.19	53.45	0.78	686.765
1	548.16	548.16	98.73	98.73	98.59	sp|P02788|TRFL_HUMAN	Lactotransferrin OS=Homo sapiens GN=LTF PE=1 SV=6			0.0486625	99	THYYAVAV			cleaved V-V@C-term	0.00014175	922.455	462.235	922.455	462.235	2	8	6.1.1.3240.5	39.1016	2917.07	2501.62	39.05	0.24	1092.28
1	548.16	548.16	98.73	98.73	98.59	sp|P02788|TRFL_HUMAN	Lactotransferrin OS=Homo sapiens GN=LTF PE=1 SV=6			0.0467237	99	CVDRPVEGYLAVAVVRR	Carbamidomethyl(C)@1; Arg-loss@C-term		cleaved N-C@N-term; missed R-R@16	0.00141592	1801.95	601.658	1801.95	601.658	3	26	2.1.1.4309.6	92.414	7731.7	7441.03	92.36	0.39	6137.23
1	548.16	548.16	98.73	98.73	98.59	sp|P02788|TRFL_HUMAN	Lactotransferrin OS=Homo sapiens GN=LTF PE=1 SV=6			0.0467237	99	KTTYEKYLGPQYVAGITNLK			cleaved G-K@N-term; missed K-T@1; missed K-Y@6	-0.000255756	2286.23	763.082	2286.23	763.083	3	13	3.1.1.4277.11	90.8957	499.78	443.29	90.82	0.53	555.177
1	548.16	548.16	98.73	98.73	98.59	sp|P02788|TRFL_HUMAN	Lactotransferrin OS=Homo sapiens GN=LTF PE=1 SV=6			0.0462403	99	KKGGSFQLNELQGLK			cleaved V-K@N-term; missed K-K@1; missed K-G@2	0.00157047	1645.92	549.646	1645.92	549.646	3	11	2.1.1.3725.22	64.171	819.18	815.03	64.15	0.2	1574.23
1	548.16	548.16	98.73	98.73	98.59	sp|P02788|TRFL_HUMAN	Lactotransferrin OS=Homo sapiens GN=LTF PE=1 SV=6			0.0457575	99	CLAENAGDVA	Carbamidomethyl(C)@1		cleaved A-F@C-term	-0.000149804	1018.44	510.227	1018.44	510.227	2	7	1.1.1.2871.10	22.1758	261.2	196.59	22.26	0.2	423.503
1	548.16	548.16	98.73	98.73	98.59	sp|P02788|TRFL_HUMAN	Lactotransferrin OS=Homo sapiens GN=LTF PE=1 SV=6			0.0428718	99	WCAVGEQELR	Carbamidomethyl(C)@2		cleaved V-W@N-term	0.00348829	1246.58	624.297	1246.58	624.296	2	12	5.1.1.3321.6	43.169	4396.92	577.1	42.92	0.15	284.813
1	548.16	548.16	98.73	98.73	98.59	sp|P02788|TRFL_HUMAN	Lactotransferrin OS=Homo sapiens GN=LTF PE=1 SV=6			0.0395292	99	YLGPQYVAGIT			cleaved T-N@C-term	0.00228608	1180.62	591.315	1180.61	591.314	2	12	1.1.1.4251.6	89.2042	708.71	698.72	89.2	0.82	715.83
1	548.16	548.16	98.73	98.73	98.59	sp|P02788|TRFL_HUMAN	Lactotransferrin OS=Homo sapiens GN=LTF PE=1 SV=6			0.0376307	98.94	SNLCALC	Carbamidomethyl(C)@4; Carbamidomethyl(C)@7		cleaved C-I@C-term	0.0322088	836.384	419.199	836.352	419.183	2	10	6.1.1.3082.2	31.4189	2160.32	1003.37	31.61	0.39	1044.85
1	548.16	548.16	98.73	98.73	98.59	sp|P02788|TRFL_HUMAN	Lactotransferrin OS=Homo sapiens GN=LTF PE=1 SV=6			0.0362122	99	LLCLDGK	Carbamidomethyl(C)@3		cleaved A-L@N-term	-0.000872826	817.436	409.725	817.437	409.726	2	11	3.1.1.3029.6	30.3249	4231.55	1057.66	30.51	0.24	1490.4
1	548.16	548.16	98.73	98.73	98.59	sp|P02788|TRFL_HUMAN	Lactotransferrin OS=Homo sapiens GN=LTF PE=1 SV=6			0.0357404	99	LVPVLAENYK			cleaved G-L@N-term	0.00020482	1144.65	573.332	1144.65	573.332	2	11	2.1.1.3635.5	59.7366	1364.08	1308.13	59.82	0.92	1216.14
1	548.16	548.16	98.73	98.73	98.59	sp|P02788|TRFL_HUMAN	Lactotransferrin OS=Homo sapiens GN=LTF PE=1 SV=6			0.0352691	98.95	SQQSSDPDPNCVDRPVEGYLAVA	Carbamidomethyl(C)@11		cleaved A-V@C-term	-0.00614816	2503.12	835.381	2503.13	835.383	3	12	3.1.1.4256.11	89.8822	1627.23	1100.63	89.66	0.63	834.772
1	548.16	548.16	98.73	98.73	98.59	sp|P02788|TRFL_HUMAN	Lactotransferrin OS=Homo sapiens GN=LTF PE=1 SV=6			0.0352691	99	VLQNTDGNNNEAWAK			cleaved T-V@N-term	-0.00114275	1672.78	837.397	1672.78	837.398	2	11	4.1.1.2875.13	24.0776	534.06	453.04	23.97	0.49	322.861
1	548.16	548.16	98.73	98.73	98.59	sp|P02788|TRFL_HUMAN	Lactotransferrin OS=Homo sapiens GN=LTF PE=1 SV=6			0.0319843	99	LAENAGDVAFVK			cleaved C-L@N-term	0.00320253	1232.64	617.329	1232.64	617.327	2	15	5.1.1.3315.15	42.8794	3762.88	1944.21	43.01	0.29	1112.53
1	548.16	548.16	98.73	98.73	98.59	sp|P02788|TRFL_HUMAN	Lactotransferrin OS=Homo sapiens GN=LTF PE=1 SV=6			0.0319843	99	NMRKVRGPPVSCIKRDSPIQCIQAIAENR	Deamidated(R)@6; Carbamidomethyl(C)@12; Cation:K(D)@16; Carbamidomethyl(C)@21	Deamidated(R)@49	missed R-K@3; missed K-V@4; missed R-G@6; missed K-R@14; missed R-D@15	-0.0110005	3431.7	1144.91	3431.71	1144.91	3	14	5.1.1.4925.25	122.009	7080.35	3740.28	122.18	0.35	1880.36
1	548.16	548.16	98.73	98.73	98.59	sp|P02788|TRFL_HUMAN	Lactotransferrin OS=Homo sapiens GN=LTF PE=1 SV=6			0.0319843	99	QVLLHQQ	Gln->pyro-Glu@N-term		cleaved Q-A@C-term	0.00336108	847.459	424.737	847.455	424.735	2	9	3.1.1.3112.3	34.3273	413.71	374.13	34.42	0.29	521.744
1	548.16	548.16	98.73	98.73	98.59	sp|P02788|TRFL_HUMAN	Lactotransferrin OS=Homo sapiens GN=LTF PE=1 SV=6			0.0227338	99	ASTTEDCIALVLK	Carbamidomethyl(C)@7		cleaved S-A@N-term	-0.00271019	1419.73	710.87	1419.73	710.871	2	11	3.1.1.4336.32	93.7857	515.07	381.63	93.9	0.35	763.445
1	548.16	548.16	98.73	98.73	98.59	sp|P02788|TRFL_HUMAN	Lactotransferrin OS=Homo sapiens GN=LTF PE=1 SV=6			0.0186345	99	QAIAENRADAVTLDGGFIYEAGLAPYKLRPV			cleaved I-Q@N-term; cleaved V-A@C-term; missed R-A@7; missed K-L@27	-0.01003	3317.73	830.44	3317.74	830.443	4	14	1.1.1.5049.16	128.957	963.03	560.38	129.13	0.4	1031.8
1	548.16	548.16	98.73	98.73	98.59	sp|P02788|TRFL_HUMAN	Lactotransferrin OS=Homo sapiens GN=LTF PE=1 SV=6			0.0181814	98.25	EDAIWN			cleaved N-L@C-term	-0.00119114	746.322	374.168	746.324	374.169	2	8	6.1.1.3337.3	43.795	470.35	375.66	43.84	0.2	855.683
1	548.16	548.16	98.73	98.73	98.59	sp|P02788|TRFL_HUMAN	Lactotransferrin OS=Homo sapiens GN=LTF PE=1 SV=6			0.0181814	99	EYFSQSCAPGSDPR	Carbamidomethyl(C)@7		cleaved D-E@N-term	-0.00387994	1599.66	800.837	1599.66	800.838	2	11	5.1.1.2967.10	25.8473	325.71	246.04	25.94	0.2	118.376
1	548.16	548.16	98.73	98.73	98.59	sp|P02788|TRFL_HUMAN	Lactotransferrin OS=Homo sapiens GN=LTF PE=1 SV=6			0.0177288	97.87	KGGSFQLNELQ			cleaved Q-G@C-term; missed K-G@1	0.00143469	1219.62	610.818	1219.62	610.817	2	9	2.1.1.3694.21	62.6317	888.02	852.88	62.66	0.45	1741.87
1	548.16	548.16	98.73	98.73	98.59	sp|P02788|TRFL_HUMAN	Lactotransferrin OS=Homo sapiens GN=LTF PE=1 SV=6			0.0163737	99	TTEDCIALVLK	Carbamidomethyl(C)@5		cleaved S-T@N-term	-0.00258316	1261.66	631.835	1261.66	631.837	2	13	1.1.1.4124.8	83.0881	704.47	630.64	83.12	0.24	479.213
1	548.16	548.16	98.73	98.73	98.59	sp|P02788|TRFL_HUMAN	Lactotransferrin OS=Homo sapiens GN=LTF PE=1 SV=6			0.0141246	99	SQEPYFSYSGAFK			cleaved S-S@N-term	-0.000245316	1509.68	755.846	1509.68	755.846	2	11	4.1.1.4045.21	81.0607	1283.25	1133.98	81.12	0.15	1848.13
1	548.16	548.16	98.73	98.73	98.59	sp|P02788|TRFL_HUMAN	Lactotransferrin OS=Homo sapiens GN=LTF PE=1 SV=6			0.0132283	98.33	ADAVTLDGGFIY			cleaved Y-E@C-term	0.00221942	1240.6	621.307	1240.6	621.306	2	8	4.1.1.4801.8	118.422	287.07	284.23	118.46	0.73	380.485
1	548.16	548.16	98.73	98.73	98.59	sp|P02788|TRFL_HUMAN	Lactotransferrin OS=Homo sapiens GN=LTF PE=1 SV=6			0.0127808	73.59	FSQSCAPGSDPR	Carbamidomethyl(C)@5		cleaved Y-F@N-term	0.00163313	1307.56	654.786	1307.56	654.786	2	7	5.1.1.3480.12	50.9157	254.72	252.17	50.83	1.34	139.79
1	548.16	548.16	98.73	98.73	98.59	sp|P02788|TRFL_HUMAN	Lactotransferrin OS=Homo sapiens GN=LTF PE=1 SV=6			0.0123337	99	VTVLQNTDGNNNEAWAK			cleaved D-V@N-term	-0.00631748	1872.89	937.452	1872.9	937.456	2	14	1.1.1.3281.50	42.1707	496.36	440.97	42.13	0.15	665.404
1	548.16	548.16	98.73	98.73	98.59	sp|P02788|TRFL_HUMAN	Lactotransferrin OS=Homo sapiens GN=LTF PE=1 SV=6			0.0114411	99	RFFSASCVPGADK	Carbamidomethyl(C)@7		cleaved A-R@N-term; missed R-F@1	-0.000339077	1440.68	481.235	1440.68	481.235	3	15	4.1.1.3106.6	35.3802	14098	4590.6	35.23	0.19	3623.74
1	548.16	548.16	98.73	98.73	98.59	sp|P02788|TRFL_HUMAN	Lactotransferrin OS=Homo sapiens GN=LTF PE=1 SV=6			0.0105502	96.91	CAFSSQEPYFSYSGAFKCLR	Carbamidomethyl(C)@1; Carbamyl(K)@17; Carbamidomethyl(C)@18		missed K-C@17	-0.00422272	2447.06	816.695	2447.07	816.696	3	14	2.1.1.4941.11	124.01	511.61	421.57	124.09	0.24	1639.85
1	548.16	548.16	98.73	98.73	98.59	sp|P02788|TRFL_HUMAN	Lactotransferrin OS=Homo sapiens GN=LTF PE=1 SV=6			0.0105502	97.88	CAVSQPEATKCFQWQR	Carbamidomethyl(C)@1; Carbamidomethyl(C)@11		cleaved W-C@N-term; missed K-C@10	0.000269749	1994.91	665.977	1994.91	665.977	3	11	1.1.1.3472.12	51.4126	248.51	237.99	51.53	0.39	340.636
1	548.16	548.16	98.73	98.73	98.59	sp|P02788|TRFL_HUMAN	Lactotransferrin OS=Homo sapiens GN=LTF PE=1 SV=6			0.0105502	99	CIGDEQGENKCVPNSNER	Carbamidomethyl(C)@1; Deamidated(N)@9; Carbamidomethyl(C)@11		cleaved L-C@N-term; missed K-C@10	-0.00030603	2105.87	702.965	2105.87	702.965	3	12	4.1.1.2693.7	15.1839	373	309.33	15.11	0.19	503.379
1	548.16	548.16	98.73	98.73	98.59	sp|P02788|TRFL_HUMAN	Lactotransferrin OS=Homo sapiens GN=LTF PE=1 SV=6			0.0101054	98.54	VFEDLSDEAERDEYELLCPDNTR	Carbamidomethyl(C)@18		cleaved T-V@N-term; missed R-D@11	0.00874142	2814.24	939.087	2814.23	939.084	3	13	2.1.1.4908.8	122.414	665.97	534.07	122.54	0.39	957.043
1	548.16	548.16	98.73	98.73	98.59	sp|P02788|TRFL_HUMAN	Lactotransferrin OS=Homo sapiens GN=LTF PE=1 SV=6			0.00921732	95.67	QLFGSPSGQK	Gln->pyro-Glu@N-term		cleaved F-Q@N-term	0.0101188	1030.52	1031.53	1030.51	1031.52	1	9	4.1.1.3853.13	71.7848	48.4816	48.4816			581.124
1	548.16	548.16	98.73	98.73	98.59	sp|P02788|TRFL_HUMAN	Lactotransferrin OS=Homo sapiens GN=LTF PE=1 SV=6			0.00877392	99	SGLYLGSGYFTAIQNLR			cleaved D-S@N-term	0.00279218	1858.96	930.487	1858.96	930.486	2	9	6.1.1.5168.19	133.75	496.42	457.5	133.73	0.15	232.023
1	548.16	548.16	98.73	98.73	98.59	sp|P02788|TRFL_HUMAN	Lactotransferrin OS=Homo sapiens GN=LTF PE=1 SV=6			0.00833099	99	KSEEEVAARRARVVWCAVGEQELR	Phospho(S)@2; Dehydrated(E)@3; Carbamidomethyl(C)@16	Phospho(S)@353	missed K-S@1; missed R-R@9; missed R-A@10; missed R-V@12	0.0122134	2889.42	964.147	2889.41	964.143	3	13	1.1.1.3922.50	73.3512	1121.4	740.93	73.5	0.29	6080.06
1	548.16	548.16	98.73	98.73	98.59	sp|P02788|TRFL_HUMAN	Lactotransferrin OS=Homo sapiens GN=LTF PE=1 SV=6			0.00833099	99	KYLGPQYVAGITNLKK			cleaved E-K@N-term; missed K-Y@1; missed K-K@15	0.000494444	1792.03	598.349	1792.02	598.349	3	12	1.1.1.3705.15	62.7651	514.26	492.27	62.69	1.19	909.242
1	548.16	548.16	98.73	98.73	98.59	sp|P02788|TRFL_HUMAN	Lactotransferrin OS=Homo sapiens GN=LTF PE=1 SV=6			0.00788852	89.47	AENAGDVAFVK			cleaved L-A@N-term	-0.00107168	1119.56	560.785	1119.56	560.785	2	8	2.1.1.3022.20	30.0063	771.31	494.25	30.09	0.24	1160.57
1	548.16	548.16	98.73	98.73	98.59	sp|P02788|TRFL_HUMAN	Lactotransferrin OS=Homo sapiens GN=LTF PE=1 SV=6			0.00744649	97.82	DSPIQCIQA	Carbamidomethyl(C)@6		cleaved A-I@C-term	0.00439349	1030.48	516.247	1030.48	516.245	2	12	2.1.1.3429.11	49.7208	1605.01	1501.39	49.6	0.98	2904.12
1	548.16	548.16	98.73	98.73	98.59	sp|P02788|TRFL_HUMAN	Lactotransferrin OS=Homo sapiens GN=LTF PE=1 SV=6			0.00700489	98.78	YLGPQYV			cleaved V-A@C-term	0.00387273	838.426	420.221	838.422	420.219	2	7	4.1.1.3515.6	55.2606	623.43	434.05	55.4	0.74	748.051
1	548.16	548.16	98.73	98.73	98.59	sp|P02788|TRFL_HUMAN	Lactotransferrin OS=Homo sapiens GN=LTF PE=1 SV=6			0.00656376	76.73	LKQVLLHQQAK	Carbamyl@N-term		missed K-Q@2	-0.00109713	1347.8	450.273	1347.8	450.273	3	9	2.1.1.2933.4	25.617	971.14	731.53	25.37	0.64	1697.23
1	548.16	548.16	98.73	98.73	98.59	sp|P02788|TRFL_HUMAN	Lactotransferrin OS=Homo sapiens GN=LTF PE=1 SV=6			0.00656376	73.11	PNSNER			cleaved V-P@N-term	0.00137473	715.326	358.67	715.325	358.67	2	7	4.1.1.2816.2	21.1477	8224.79	6477.32	21.24	0.35	282.487
1	548.16	548.16	98.73	98.73	98.59	sp|P02788|TRFL_HUMAN	Lactotransferrin OS=Homo sapiens GN=LTF PE=1 SV=6			0.00612308	99	AFSSQEPYFSYSGAFK			cleaved C-A@N-term	0.0426445	1814.86	908.436	1814.82	908.415	2	13	5.1.1.4604.23	105.743	2085.94	1669	106.05	1.23	868.594
1	548.16	548.16	98.73	98.73	98.59	sp|P02788|TRFL_HUMAN	Lactotransferrin OS=Homo sapiens GN=LTF PE=1 SV=6			0.00612308	96.52	FDEYFSQ			cleaved Q-S@C-term	0.00385295	934.375	468.195	934.371	468.193	2	7	2.1.1.3509.7	53.6086	386.56	298.83	53.79	0.53	423.54
1	548.16	548.16	98.73	98.73	98.59	sp|P02788|TRFL_HUMAN	Lactotransferrin OS=Homo sapiens GN=LTF PE=1 SV=6			0.00612308	99	LADFALLCLD	Carbamidomethyl(C)@8		cleaved D-G@C-term	0.000345402	1149.57	575.794	1149.57	575.794	2	10	3.1.1.5196.2	136.619	280.87	228.36	136.57	0.15	305.943
1	548.16	548.16	98.73	98.73	98.59	sp|P02788|TRFL_HUMAN	Lactotransferrin OS=Homo sapiens GN=LTF PE=1 SV=6			0.00568285	92.8	LFNDNTECLAR	Carbamidomethyl(C)@8		cleaved L-L@N-term	0.00178474	1351.62	676.818	1351.62	676.817	2	10	4.1.1.3120.27	36.0774	501.83	492.37	36.01	0.49	551.356
1	548.16	548.16	98.73	98.73	98.59	sp|P02788|TRFL_HUMAN	Lactotransferrin OS=Homo sapiens GN=LTF PE=1 SV=6			0.00568285	98.94	YGYTGAFR			cleaved Y-Y@N-term	0.000114336	933.435	467.725	933.434	467.725	2	8	6.1.1.3116.14	33.1063	720.42	537.08	33.19	0.2	818.518
1	548.16	548.16	98.73	98.73	98.59	sp|P02788|TRFL_HUMAN	Lactotransferrin OS=Homo sapiens GN=LTF PE=1 SV=6			0.00524307	99	AGDVAFVKDVTVLQNTDGNNNEAWAKDLKLADFALLCLDGK	Deamidated(N)@15; Deamidated(N)@19; Deamidated(N)@20; Deamidated(N)@21; Carbamidomethyl(C)@37		cleaved N-A@N-term; missed K-D@8; missed K-D@26; missed K-L@29	-0.0417605	4452.13	891.433	4452.17	891.441	5	12	3.1.1.4942.26	124.075	516.08	505.66	124.1	0.29	3543.87
1	548.16	548.16	98.73	98.73	98.59	sp|P02788|TRFL_HUMAN	Lactotransferrin OS=Homo sapiens GN=LTF PE=1 SV=6			0.00524307	99	CFQWQRNMRKVRGPPVSCIKRDSPIQCIQAIAENR	Carbamidomethyl(C)@1; HexNAc(1)dHex(1)(N)@7; Carbamidomethyl(C)@18; Carbamidomethyl(C)@27	HexNAc(1)dHex(1)(N)@44	missed R-N@6; missed R-K@9; missed K-V@10; missed R-G@12; missed K-R@20; missed R-D@21	-0.0286571	4647.27	1162.83	4647.3	1162.83	4	14	2.1.1.4889.41	121.495	1365.26	1338.2	121.51	0.25	3351.17
1	548.16	548.16	98.73	98.73	98.59	sp|P02788|TRFL_HUMAN	Lactotransferrin OS=Homo sapiens GN=LTF PE=1 SV=6			0.00524307	96.36	EKYLGPQYVAGITNLKK			cleaved Y-E@N-term; missed K-Y@2; missed K-K@16	-0.00540366	1921.06	641.361	1921.07	641.363	3	11	1.1.1.3819.12	68.3228	691.43	666.09	68.31	0.58	1092.78
1	548.16	548.16	98.73	98.73	98.59	sp|P02788|TRFL_HUMAN	Lactotransferrin OS=Homo sapiens GN=LTF PE=1 SV=6			0.00524307	36.77	SCHTAVDRTAGWNIPMGLLFNQTGSCKFDEYFSQSCAPGSDPR	Carbamidomethyl(C)@2; Deamidated(N)@21; Carbamidomethyl(C)@26; Deamidated(Q)@34; Carbamidomethyl(C)@36		missed R-T@8; missed K-F@27	0.00795465	4866.13	1217.54	4866.12	1217.54	4	9	4.1.1.3382.39	48.7803	312.2	144.95	49.19	0.69	318.896
1	548.16	548.16	98.73	98.73	98.59	sp|P02788|TRFL_HUMAN	Lactotransferrin OS=Homo sapiens GN=LTF PE=1 SV=6			0.0048037	98.64	GYLAVAVVR			cleaved E-G@N-term	0.00269598	946.563	474.289	946.56	474.287	2	11	3.1.1.3433.3	49.9002	762.4	198.57	49.6	0.19	266.486
1	548.16	548.16	98.73	98.73	98.59	sp|P02788|TRFL_HUMAN	Lactotransferrin OS=Homo sapiens GN=LTF PE=1 SV=6			0.0043648	40.73	IWNLLR			cleaved A-I@N-term	0.000954357	813.487	407.751	813.486	407.75	2	7	1.1.1.4418.2	97.3366	301.79	263.43	97.23	0.7	420.188
1	548.16	548.16	98.73	98.73	98.59	sp|P02788|TRFL_HUMAN	Lactotransferrin OS=Homo sapiens GN=LTF PE=1 SV=6			0.0043648	87	RDSPIQCIQ	Carbamidomethyl(C)@7		cleaved Q-A@C-term; missed R-D@1	0.00298841	1115.54	558.778	1115.54	558.777	2	7	3.1.1.2928.20	25.3872	501.4	451.76	25.32	0.91	1053.18
1	548.16	548.16	98.73	98.73	98.59	sp|P02788|TRFL_HUMAN	Lactotransferrin OS=Homo sapiens GN=LTF PE=1 SV=6			0.00392635	99	YLGPQYVAGITNLKKCSTSPLLEACEFLR	Phosphoglyceryl(K)@14; Carbamidomethyl(C)@16; Carbamidomethyl(C)@25	Phosphoglyceryl(K)@694	missed K-K@14; missed K-C@15	0.0589039	3495.74	1166.25	3495.68	1166.23	3	13	5.1.1.5066.18	128.988	803.3	765.77	129	0.2	617.952
1	548.16	548.16	98.73	98.73	98.59	sp|P02788|TRFL_HUMAN	Lactotransferrin OS=Homo sapiens GN=LTF PE=1 SV=6			0.00348834	99	RADAVTLDGGFIYEAGLAPYK			cleaved N-R@N-term; missed R-A@1	-0.00965215	2226.12	743.048	2226.13	743.051	3	13	4.1.1.4804.11	118.58	416.74	389.16	118.62	0.73	747.838
1	548.16	548.16	98.73	98.73	98.59	sp|P02788|TRFL_HUMAN	Lactotransferrin OS=Homo sapiens GN=LTF PE=1 SV=6			0.00305076	99	CNQWSGLSEGSVT	Carbamidomethyl(C)@1		cleaved T-C@C-term	0.000368672	1423.6	712.809	1423.6	712.809	2	11	6.1.1.3729.18	62.9592	651.33	371.44	62.77	0.45	367.749
1	548.16	548.16	98.73	98.73	98.59	sp|P02788|TRFL_HUMAN	Lactotransferrin OS=Homo sapiens GN=LTF PE=1 SV=6			0.00261361	93.32	SQPEATKCFQWQR	Carbamidomethyl(C)@8		cleaved V-S@N-term; missed K-C@7	0.000572481	1664.77	833.394	1664.77	833.394	2	10	2.1.1.3149.29	36.1795	648.97	385.63	36.34	0.24	415.987
1	548.16	548.16	98.73	98.73	98.59	sp|P02788|TRFL_HUMAN	Lactotransferrin OS=Homo sapiens GN=LTF PE=1 SV=6			0.00217692	88.31	DVTVLQNTDGNN			cleaved N-N@C-term	-0.00230552	1288.59	645.301	1288.59	645.302	2	9	6.1.1.3013.12	28.0826	416.81	400.92	28.1	0.84	145.405
1	548.16	548.16	98.73	98.73	98.59	sp|P02788|TRFL_HUMAN	Lactotransferrin OS=Homo sapiens GN=LTF PE=1 SV=6			0.00217692	98.08	THYYAVAVV			cleaved V-K@C-term	0.000862169	1021.52	511.769	1021.52	511.769	2	10	4.1.1.3394.16	49.3519	13133.6	4071.13	49.53	0.15	3814.32
1	548.16	548.16	98.73	98.73	98.59	sp|P02788|TRFL_HUMAN	Lactotransferrin OS=Homo sapiens GN=LTF PE=1 SV=6			0.00174067	91.24	ITNLKKCSTSPLLEACEFLRK	Carbamidomethyl(C)@7; Carbamidomethyl(C)@16		cleaved G-I@N-term; missed K-K@5; missed K-C@6; missed R-K@20	-0.00433478	2507.32	627.837	2507.32	627.838	4	10	1.1.1.4507.8	101.691	911.59	703.41	101.59	0.34	1052.38
1	548.16	548.16	98.73	98.73	98.59	sp|P02788|TRFL_HUMAN	Lactotransferrin OS=Homo sapiens GN=LTF PE=1 SV=6			0.00174067	98.85	YYGYTGAFRCLAENAGDVAFVK	Didehydro(T)@5; Carbamidomethyl(C)@10		missed R-C@9	-5.51551e-05	2469.14	824.055	2469.14	824.055	3	14	2.1.1.4914.8	122.703	597.22	574.39	122.73	0.24	1055.31
1	548.16	548.16	98.73	98.73	98.59	sp|P02788|TRFL_HUMAN	Lactotransferrin OS=Homo sapiens GN=LTF PE=1 SV=6			0.00130485	99	GPPVSCIKRDSPIQCIQAIAENR	Oxidation(P)@2; PhosphoHex(S)@5; Carbamidomethyl(C)@6; Carbamidomethyl(C)@15	Oxidation(P)@51; PhosphoHex(S)@54	missed K-R@8; missed R-D@9	0.0111477	2866.35	956.456	2866.34	956.452	3	13	4.1.1.4870.25	121.918	468.72	224.81	121.71	0.58	2615.29
1	548.16	548.16	98.73	98.73	98.59	sp|P02788|TRFL_HUMAN	Lactotransferrin OS=Homo sapiens GN=LTF PE=1 SV=6			0.00130485	99	SCHLAMAPNHAVVS	Carbamidomethyl(C)@2		cleaved S-R@C-term	-0.00382833	1492.69	498.57	1492.69	498.571	3	14	1.1.1.2966.9	26.8545	1740.74	1505.01	26.9	0.2	2116.46
1	548.16	548.16	98.73	98.73	98.59	sp|P02788|TRFL_HUMAN	Lactotransferrin OS=Homo sapiens GN=LTF PE=1 SV=6			0.000869447	95.7	CLAENAGDVAFV	Carbamidomethyl(C)@1		cleaved V-K@C-term	-0.0012194	1264.57	633.295	1264.58	633.295	2	8	3.1.1.4178.3	86.0983	809.94	710.1	85.85	0.87	642.131
1	548.16	548.16	98.73	98.73	98.59	sp|P02788|TRFL_HUMAN	Lactotransferrin OS=Homo sapiens GN=LTF PE=1 SV=6			0.000869447	99	DEYELLCPDNTRK	Carbamidomethyl(C)@7; Lys-loss@C-term		cleaved K-P@C-term; missed R-K@12	-0.00113265	1523.66	762.835	1523.66	762.835	2	17	5.1.1.3738.18	63.5722	9231.04	3237.03	63.93	0.5	2048.55
1	548.16	548.16	98.73	98.73	98.59	sp|P02788|TRFL_HUMAN	Lactotransferrin OS=Homo sapiens GN=LTF PE=1 SV=6			0.000869447	99	DTSLTWNSVK			cleaved S-D@N-term	0.00380135	1149.57	575.793	1149.57	575.791	2	13	2.1.1.3426.11	49.5732	303.81	262.27	49.65	0.3	484.665
1	548.16	548.16	98.73	98.73	98.59	sp|P02788|TRFL_HUMAN	Lactotransferrin OS=Homo sapiens GN=LTF PE=1 SV=6			0.000869447	98.3	FIYEAGLAPYK			cleaved G-F@N-term	0.00229058	1270.66	636.338	1270.66	636.337	2	9	3.1.1.3853.28	70.41	557.33	510.01	70.44	0.35	1117.68
1	548.16	548.16	98.73	98.73	98.59	sp|P02788|TRFL_HUMAN	Lactotransferrin OS=Homo sapiens GN=LTF PE=1 SV=6			0.000869447	99	GLLFNQTGSCKFDEYFSQSCAPGSDPR	Hep(S)@9; Carbamidomethyl(C)@10; Carbamidomethyl(C)@20	Hep(S)@501	cleaved M-G@N-term; missed K-F@11	-0.00413	3259.4	1087.47	3259.41	1087.48	3	11	6.1.1.3471.22	50.3353	5356.66	675.04	49.95	0.2	624.355
1	548.16	548.16	98.73	98.73	98.59	sp|P02788|TRFL_HUMAN	Lactotransferrin OS=Homo sapiens GN=LTF PE=1 SV=6			0.000869447	99	GPQYVAGITNLKKCSTSPLLEACEFLR	Hex(1)HexNAc(2)Pent(1)(N)@10; Carbamidomethyl(C)@14; Carbamidomethyl(C)@23	Hex(1)HexNAc(2)Pent(1)(N)@692	cleaved L-G@N-term; missed K-K@12; missed K-C@13	0.00515419	3751.81	1251.61	3751.81	1251.61	3	12	3.1.1.4980.32	125.978	4258.72	4034.36	125.71	1.09	3202.26
1	548.16	548.16	98.73	98.73	98.59	sp|P02788|TRFL_HUMAN	Lactotransferrin OS=Homo sapiens GN=LTF PE=1 SV=6			0.000869447	99	GYTGAFRCLAENAGDVAFVK	Carbamidomethyl@N-term; Carbamidomethyl(C)@8		cleaved Y-G@N-term; missed R-C@7	0.0507123	2202.1	735.042	2202.05	735.025	3	10	2.1.1.4553.11	104.375	232.35	198.54	104.36	0.39	738.136
1	548.16	548.16	98.73	98.73	98.59	sp|P02788|TRFL_HUMAN	Lactotransferrin OS=Homo sapiens GN=LTF PE=1 SV=6			0.000869447	85.35	KCNQWSGLSEGSVTCSSASTTEDCI	Carbamidomethyl(C)@2; Carbamidomethyl(C)@15; Carbamidomethyl(C)@24		cleaved I-A@C-term; missed K-C@1	0.00142117	2763.14	922.055	2763.14	922.055	3	10	3.1.1.3919.30	73.6347	624.38	414.29	73.45	0.49	594.017
1	548.16	548.16	98.73	98.73	98.59	sp|P02788|TRFL_HUMAN	Lactotransferrin OS=Homo sapiens GN=LTF PE=1 SV=6			0.000869447	53.96	NELQGLK			cleaved L-N@N-term	0.000196291	800.439	401.227	800.439	401.227	2	7	2.1.1.3982.2	76.6343	652.85	622.22	76.49	0.83	198.546
1	548.16	548.16	98.73	98.73	98.59	sp|P02788|TRFL_HUMAN	Lactotransferrin OS=Homo sapiens GN=LTF PE=1 SV=6			0.000869447	98.76	PNCVDRPVEGY	Carbamidomethyl(C)@3		cleaved D-P@N-term; cleaved Y-L@C-term	-0.0267017	1304.56	653.285	1304.58	653.298	2	9	5.1.1.2961.5	25.549	1459.27	336.85	25.34	0.3	249.393
1	548.16	548.16	98.73	98.73	98.59	sp|P02788|TRFL_HUMAN	Lactotransferrin OS=Homo sapiens GN=LTF PE=1 SV=6			0.000869447	99	SGYFTAIQNLRK	Lys-loss@C-term		cleaved G-S@N-term; missed R-K@11	0.000195411	1268.65	635.333	1268.65	635.333	2	12	5.1.1.4530.17	102.09	1690.91	1410.47	102.22	0.39	831.673
1	548.16	548.16	98.73	98.73	98.59	sp|P02788|TRFL_HUMAN	Lactotransferrin OS=Homo sapiens GN=LTF PE=1 SV=6			0.000869447	99	SVNGKEDAIW			cleaved W-N@C-term; missed K-E@5	0.000517488	1117.54	559.778	1117.54	559.777	2	11	3.1.1.3250.9	41.0204	3090.95	1974.95	41.1	0.19	1526.03
1	548.16	548.16	98.73	98.73	98.59	sp|P02788|TRFL_HUMAN	Lactotransferrin OS=Homo sapiens GN=LTF PE=1 SV=6			0.000869447	99	TERQPRTHYYAVAVVKKGGSFQLNELQGLK	Dehydrated(T)@7	Dehydrated(T)@109	cleaved G-T@N-term; missed R-Q@3; missed R-T@6; missed K-K@16; missed K-G@17	-0.0161174	3398.8	1133.94	3398.82	1133.95	3	14	6.1.1.4062.18	79.1876	2161.29	2129.57	79.25	0.39	759.814
1	548.16	548.16	98.73	98.73	98.59	sp|P02788|TRFL_HUMAN	Lactotransferrin OS=Homo sapiens GN=LTF PE=1 SV=6			0.000869447	99	VRGPPVSCIKRDSPIQCIQAIAENR	Hex(1)HexNAc(1)(S)@7; Carbamidomethyl(C)@8; Carbamidomethyl(C)@17	Hex(1)HexNAc(1)(S)@54	missed R-G@2; missed K-R@10; missed R-D@11	-0.0523575	3228.57	1077.2	3228.62	1077.21	3	14	5.1.1.4909.28	121.213	13360.3	1435.02	121.58	0.59	1182.76
1	548.16	548.16	98.73	98.73	98.59	sp|P02788|TRFL_HUMAN	Lactotransferrin OS=Homo sapiens GN=LTF PE=1 SV=6			0.000869447	92	VWCAVGEQELRK	Carbamidomethyl(C)@3		cleaved V-V@N-term; missed R-K@11	-0.0023603	1473.74	737.876	1473.74	737.877	2	9	5.1.1.3645.16	58.9894	314.63	312.78	58.96	0.25	220.686
1	548.16	548.16	98.73	98.73	98.59	sp|P02788|TRFL_HUMAN	Lactotransferrin OS=Homo sapiens GN=LTF PE=1 SV=6			0.000434506	66.62	ADAVTLDGGFIYEAGLAPYKLRPVAAEVYGTER	Sulfo(Y)@19	Sulfo(Y)@91	missed K-L@20	-0.00813131	3591.75	1198.26	3591.76	1198.26	3	18	1.1.1.4993.42	126.172	535	478.5	126.03	0.7	18902.2
1	548.16	548.16	98.73	98.73	98.59	sp|P02788|TRFL_HUMAN	Lactotransferrin OS=Homo sapiens GN=LTF PE=1 SV=6			0.000434506	77.55	AMSLDGGYVYTAGK			cleaved D-A@N-term	0.000317349	1431.67	716.843	1431.67	716.842	2	9	3.1.1.3569.18	56.5787	375.51	349.82	56.65	1.28	682.798
1	548.16	548.16	98.73	98.73	98.59	sp|P02788|TRFL_HUMAN	Lactotransferrin OS=Homo sapiens GN=LTF PE=1 SV=6			0.000434506	99	ASTTEDCIALVLKGEADAMSLDGGYVYTAGK	Carbamidomethyl(C)@7; Carbamyl(K)@13		cleaved S-A@N-term; missed K-G@13	-0.0118726	3248.51	1083.84	3248.52	1083.85	3	13	4.1.1.3887.34	73.4345	309.48	244.37	73.35	0.58	607.266
1	548.16	548.16	98.73	98.73	98.59	sp|P02788|TRFL_HUMAN	Lactotransferrin OS=Homo sapiens GN=LTF PE=1 SV=6			0.000434506	98.45	CSTSPLLEAC	Carbamidomethyl(C)@1; Carbamidomethyl(C)@10		cleaved C-E@C-term	-0.000749764	1136.48	569.249	1136.48	569.249	2	9	6.1.1.3351.12	44.4958	1619.78	989.94	44.04	0.82	491.049
1	548.16	548.16	98.73	98.73	98.59	sp|P02788|TRFL_HUMAN	Lactotransferrin OS=Homo sapiens GN=LTF PE=1 SV=6			0.000434506	80.81	CVPGADKGQFPNLCR	Carbamidomethyl(C)@1; Carbamidomethyl(C)@14		cleaved S-C@N-term; missed K-G@7	-0.00151356	1717.8	573.608	1717.8	573.608	3	9	2.1.1.3218.27	39.5041	1243.09	1225.81	39.53	0.19	1976.55
1	548.16	548.16	98.73	98.73	98.59	sp|P02788|TRFL_HUMAN	Lactotransferrin OS=Homo sapiens GN=LTF PE=1 SV=6			0.000434506	99	DCHLARVPSHAVVARSVNGKEDAIWNLLR	Carbamidomethyl(C)@2; Pro->Pyrrolidinone(P)@8		missed R-V@6; missed R-S@15; missed K-E@20	-0.0516595	3252.65	814.171	3252.71	814.184	4	14	2.1.1.4885.16	121.275	681.65	619.79	121.21	0.4	3767.25
1	548.16	548.16	98.73	98.73	98.59	sp|P02788|TRFL_HUMAN	Lactotransferrin OS=Homo sapiens GN=LTF PE=1 SV=6			0.000434506	77.83	DVTVLQNTDGNNNEAWAKDLKLADFALLCLDGKR	Deamidated(N)@7; QQQTGG(K)@21; Carbamidomethyl(C)@29	QQQTGG(K)@586	missed K-D@18; missed K-L@21; missed K-R@33	-0.00650178	4417.15	884.438	4417.16	884.439	5	11	1.1.1.4733.19	112.989	777.43	776.06	113.02	0.2	2295.13
1	548.16	548.16	98.73	98.73	98.59	sp|P02788|TRFL_HUMAN	Lactotransferrin OS=Homo sapiens GN=LTF PE=1 SV=6			0.000434506	96.63	ENAGDVAFVK			cleaved A-E@N-term	-0.0310124	1048.49	525.251	1048.52	525.267	2	11	1.1.1.3585.9	56.8856	153.36	136.25	56.83	1.02	2274.56
1	548.16	548.16	98.73	98.73	98.59	sp|P02788|TRFL_HUMAN	Lactotransferrin OS=Homo sapiens GN=LTF PE=1 SV=6			0.000434506	93.01	ESTVFEDLSDEAERD			cleaved D-E@C-term; missed R-D@14	0.00156238	1740.73	871.374	1740.73	871.374	2	9	1.1.1.4510.19	101.847	322.36	305.03	101.83	0.2	545.904
1	548.16	548.16	98.73	98.73	98.59	sp|P02788|TRFL_HUMAN	Lactotransferrin OS=Homo sapiens GN=LTF PE=1 SV=6			0.000434506	84.82	FDEYFSQS			cleaved S-C@C-term	0.00378997	1021.41	511.711	1021.4	511.709	2	10	2.1.1.3475.14	51.958	2061.2	1646.1	52.09	0.44	3391.35
1	548.16	548.16	98.73	98.73	98.59	sp|P02788|TRFL_HUMAN	Lactotransferrin OS=Homo sapiens GN=LTF PE=1 SV=6			0.000434506	96.52	FGKDKSPKFQLFGSPSGQK	Phosphoguanosine(K)@3	Phosphoguanosine(K)@299	missed K-D@3; missed K-S@5; missed K-F@8	0.0148562	2427.15	1214.58	2427.14	1214.58	2	10	5.1.1.3974.15	75.056	551.88	547.45	75.02	0.19	662.37
1	548.16	548.16	98.73	98.73	98.59	sp|P02788|TRFL_HUMAN	Lactotransferrin OS=Homo sapiens GN=LTF PE=1 SV=6			0.000434506	51.69	GDVAFIR			cleaved A-G@N-term	0.00272244	776.421	389.218	776.418	389.216	2	6	1.1.1.3078.3	32.3284	772.51	510.27	32.42	0.53	529.997
1	548.16	548.16	98.73	98.73	98.59	sp|P02788|TRFL_HUMAN	Lactotransferrin OS=Homo sapiens GN=LTF PE=1 SV=6			0.000434506	30.05	GSGYFTAIQNLR			cleaved L-G@N-term	0.00144309	1325.67	663.844	1325.67	663.844	2	7	3.1.1.4414.23	97.605	1651.82	919.3	97.73	0.35	1797.68
1	548.16	548.16	98.73	98.73	98.59	sp|P02788|TRFL_HUMAN	Lactotransferrin OS=Homo sapiens GN=LTF PE=1 SV=6			0.000434506	30.73	LKKCSTSPLLEACEFLRK	Carbamidomethyl(C)@4; Carbamidomethyl(C)@13		cleaved N-L@N-term; missed K-K@2; missed K-C@3; missed R-K@17	-0.00457308	2179.15	545.793	2179.15	545.795	4	8	2.1.1.4409.14	97.3261	794.99	600.72	97.41	0.39	650.398
1	548.16	548.16	98.73	98.73	98.59	sp|P02788|TRFL_HUMAN	Lactotransferrin OS=Homo sapiens GN=LTF PE=1 SV=6			0.000434506	55.32	SCAPGSDPR	Carbamidomethyl(C)@2		cleaved Q-S@N-term	0.00223601	945.4	473.707	945.397	473.706	2	7	3.1.1.3407.10	48.6311	487.06	306.85	48.13	0.98	294.249
1	548.16	548.16	98.73	98.73	98.59	sp|P02788|TRFL_HUMAN	Lactotransferrin OS=Homo sapiens GN=LTF PE=1 SV=6			0.000434506	99	SEEEVAARRARVVWCAVGEQELR	Formyl@N-term; Hex(R)@11; Carbamidomethyl(C)@15	Hex(R)@363	missed R-R@8; missed R-A@9; missed R-V@11	0.0152041	2889.42	964.147	2889.4	964.142	3	14	1.1.1.3929.29	73.6905	1121.4	537.9	73.5	0.29	4816.52
1	548.16	548.16	98.73	98.73	98.59	sp|P02788|TRFL_HUMAN	Lactotransferrin OS=Homo sapiens GN=LTF PE=1 SV=6			0.000434506	97.72	SQSCAPGSDPRSNLCALCIGDEQGENK	Delta:H(2)C(2)@N-term; Carbamidomethyl(C)@4; Carbamidomethyl(C)@15; Carbamidomethyl(C)@18		cleaved F-S@N-term; missed R-S@11	0.0230355	2975.3	744.833	2975.28	744.827	4	11	1.1.1.4369.18	94.9526	558.03	473.87	95.02	0.29	874.434
1	548.16	548.16	98.73	98.73	98.59	sp|P02788|TRFL_HUMAN	Lactotransferrin OS=Homo sapiens GN=LTF PE=1 SV=6			0.000434506	69.01	VYGTER			cleaved E-V@N-term	0.00101744	723.356	362.685	723.355	362.685	2	6	2.1.1.2986.2	28.2462	33.3988	33.3988			180.108
1	548.16	548.16	98.73	98.73	98.59	sp|P02788|TRFL_HUMAN	Lactotransferrin OS=Homo sapiens GN=LTF PE=1 SV=6			0	55.78	ADAMSLDGGYVYTAGK			cleaved E-A@N-term	0.00586503	1617.74	809.877	1617.73	809.875	2	9	5.1.1.3788.28	66.013	229.67	226.9	66.02	0.34	271.126
1	548.16	548.16	98.73	98.73	98.59	sp|P02788|TRFL_HUMAN	Lactotransferrin OS=Homo sapiens GN=LTF PE=1 SV=6			0	99	ADAVTLDGGF			cleaved F-I@C-term	0.00095545	964.451	483.233	964.45	483.232	2	13	3.1.1.4009.3	77.9634	398.15	382.71	77.95	0.24	560.444
1	548.16	548.16	98.73	98.73	98.59	sp|P02788|TRFL_HUMAN	Lactotransferrin OS=Homo sapiens GN=LTF PE=1 SV=6			0	35.3	ADAVTLDGGFIY			cleaved Y-E@C-term	0.000703072	1240.6	621.306	1240.6	621.306	2	7	3.1.1.4827.7	118.32	326.34	310.14	118.26	0.73	372.082
1	548.16	548.16	98.73	98.73	98.59	sp|P02788|TRFL_HUMAN	Lactotransferrin OS=Homo sapiens GN=LTF PE=1 SV=6			0	99	ADAVTLDGGFIYEAGLAPYK				0.00463976	2070.04	1036.03	2070.03	1036.02	2	28	1.1.1.4925.17	122.81	10514.8	6584.76	122.98	0.39	6126.96
1	548.16	548.16	98.73	98.73	98.59	sp|P02788|TRFL_HUMAN	Lactotransferrin OS=Homo sapiens GN=LTF PE=1 SV=6			0	99	ADAVTLDGGFIYEAGLAPYK				-0.00279376	2070.03	691.017	2070.03	691.018	3	24	1.1.1.4927.8	122.898	3140.36	2982.27	122.97	0.39	2489.93
1	548.16	548.16	98.73	98.73	98.59	sp|P02788|TRFL_HUMAN	Lactotransferrin OS=Homo sapiens GN=LTF PE=1 SV=6			0	99	ADAVTLDGGFIYEAGLAPYK				0.00463976	2070.04	1036.03	2070.03	1036.02	2	29	1.1.1.4932.11	123.147	10514.8	6290.37	122.98	0.39	5543.9
1	548.16	548.16	98.73	98.73	98.59	sp|P02788|TRFL_HUMAN	Lactotransferrin OS=Homo sapiens GN=LTF PE=1 SV=6			0	99	ADAVTLDGGFIYEAGLAPYK				-0.00279376	2070.03	691.017	2070.03	691.018	3	17	1.1.1.4934.8	123.23	3140.36	1163.38	122.97	0.39	1411.71
1	548.16	548.16	98.73	98.73	98.59	sp|P02788|TRFL_HUMAN	Lactotransferrin OS=Homo sapiens GN=LTF PE=1 SV=6			0	99	ADAVTLDGGFIYEAGLAPYK				0.00463976	2070.04	1036.03	2070.03	1036.02	2	23	1.1.1.4939.12	123.488	10514.8	1105.95	122.98	0.39	1369.32
1	548.16	548.16	98.73	98.73	98.59	sp|P02788|TRFL_HUMAN	Lactotransferrin OS=Homo sapiens GN=LTF PE=1 SV=6			0	99	ADAVTLDGGFIYEAGLAPYK				0.00317491	2070.03	1036.02	2070.03	1036.02	2	23	1.1.1.4946.19	123.827	1397.42	1360.15	123.85	0.68	1521.9
1	548.16	548.16	98.73	98.73	98.59	sp|P02788|TRFL_HUMAN	Lactotransferrin OS=Homo sapiens GN=LTF PE=1 SV=6			0	99	ADAVTLDGGFIYEAGLAPYK				0.00317491	2070.03	1036.02	2070.03	1036.02	2	23	1.1.1.4947.20	123.879	1397.42	1394.19	123.85	0.68	1788.06
1	548.16	548.16	98.73	98.73	98.59	sp|P02788|TRFL_HUMAN	Lactotransferrin OS=Homo sapiens GN=LTF PE=1 SV=6			0	99	ADAVTLDGGFIYEAGLAPYK				0.00403725	2070.04	1036.03	2070.03	1036.02	2	34	1.1.1.4981.38	125.565	237535	234849	125.58	0.5	231603
1	548.16	548.16	98.73	98.73	98.59	sp|P02788|TRFL_HUMAN	Lactotransferrin OS=Homo sapiens GN=LTF PE=1 SV=6			0	99	ADAVTLDGGFIYEAGLAPYK				0.00403725	2070.04	1036.03	2070.03	1036.02	2	33	1.1.1.4987.35	125.863	237535	133318	125.58	0.5	124475
1	548.16	548.16	98.73	98.73	98.59	sp|P02788|TRFL_HUMAN	Lactotransferrin OS=Homo sapiens GN=LTF PE=1 SV=6			0	99	ADAVTLDGGFIYEAGLAPYK				0.00403725	2070.04	1036.03	2070.03	1036.02	2	34	1.1.1.4993.36	126.167	237535	77179.1	125.58	0.5	69793
1	548.16	548.16	98.73	98.73	98.59	sp|P02788|TRFL_HUMAN	Lactotransferrin OS=Homo sapiens GN=LTF PE=1 SV=6			0	99	ADAVTLDGGFIYEAGLAPYK				0.00403725	2070.04	1036.03	2070.03	1036.02	2	32	1.1.1.4995.29	126.262	237535	75778.4	125.58	0.5	41912.3
1	548.16	548.16	98.73	98.73	98.59	sp|P02788|TRFL_HUMAN	Lactotransferrin OS=Homo sapiens GN=LTF PE=1 SV=6			0	99	ADAVTLDGGFIYEAGLAPYK				0.00403725	2070.04	1036.03	2070.03	1036.02	2	33	1.1.1.4999.29	126.462	237535	67836.5	125.58	0.5	61778.3
1	548.16	548.16	98.73	98.73	98.59	sp|P02788|TRFL_HUMAN	Lactotransferrin OS=Homo sapiens GN=LTF PE=1 SV=6			0	99	ADAVTLDGGFIYEAGLAPYK				0.00403725	2070.04	1036.03	2070.03	1036.02	2	32	1.1.1.5005.31	126.765	237535	58345.9	125.58	0.5	54207
1	548.16	548.16	98.73	98.73	98.59	sp|P02788|TRFL_HUMAN	Lactotransferrin OS=Homo sapiens GN=LTF PE=1 SV=6			0	99	ADAVTLDGGFIYEAGLAPYK				0.0042814	2070.04	1036.03	2070.03	1036.02	2	34	1.1.1.5012.14	127.106	53693.5	53581.7	127.14	1.05	46741.5
1	548.16	548.16	98.73	98.73	98.59	sp|P02788|TRFL_HUMAN	Lactotransferrin OS=Homo sapiens GN=LTF PE=1 SV=6			0	99	ADAVTLDGGFIYEAGLAPYK				0.0042814	2070.04	1036.03	2070.03	1036.02	2	13	1.1.1.5013.28	127.16	53693.5	52778.9	127.14	1.05	1628.76
1	548.16	548.16	98.73	98.73	98.59	sp|P02788|TRFL_HUMAN	Lactotransferrin OS=Homo sapiens GN=LTF PE=1 SV=6			0	99	ADAVTLDGGFIYEAGLAPYK				0.0042814	2070.04	1036.03	2070.03	1036.02	2	33	1.1.1.5019.18	127.465	53693.5	43061	127.14	1.05	37437.9
1	548.16	548.16	98.73	98.73	98.59	sp|P02788|TRFL_HUMAN	Lactotransferrin OS=Homo sapiens GN=LTF PE=1 SV=6			0	99	ADAVTLDGGFIYEAGLAPYK				0.0042814	2070.04	1036.03	2070.03	1036.02	2	32	1.1.1.5026.25	127.819	53693.5	37643	127.14	1.05	33306.3
1	548.16	548.16	98.73	98.73	98.59	sp|P02788|TRFL_HUMAN	Lactotransferrin OS=Homo sapiens GN=LTF PE=1 SV=6			0	99	ADAVTLDGGFIYEAGLAPYK				0.0042814	2070.04	1036.03	2070.03	1036.02	2	34	1.1.1.5032.26	128.117	53693.5	25870.1	127.14	1.05	24540.4
1	548.16	548.16	98.73	98.73	98.59	sp|P02788|TRFL_HUMAN	Lactotransferrin OS=Homo sapiens GN=LTF PE=1 SV=6			0	99	ADAVTLDGGFIYEAGLAPYK				-0.00137733	2070.03	691.017	2070.03	691.018	3	24	1.1.1.5055.10	129.237	5560.07	5275.57	129.18	0.85	4144.99
1	548.16	548.16	98.73	98.73	98.59	sp|P02788|TRFL_HUMAN	Lactotransferrin OS=Homo sapiens GN=LTF PE=1 SV=6			0	99	ADAVTLDGGFIYEAGLAPYK				0.00476968	2070.04	1036.03	2070.03	1036.02	2	28	1.1.1.5065.32	129.761	9340	8650.48	129.93	0.89	8185.96
1	548.16	548.16	98.73	98.73	98.59	sp|P02788|TRFL_HUMAN	Lactotransferrin OS=Homo sapiens GN=LTF PE=1 SV=6			0	99	ADAVTLDGGFIYEAGLAPYK				0.00476968	2070.04	1036.03	2070.03	1036.02	2	31	1.1.1.5072.29	130.106	9340	7742.51	129.93	0.89	6747.38
1	548.16	548.16	98.73	98.73	98.59	sp|P02788|TRFL_HUMAN	Lactotransferrin OS=Homo sapiens GN=LTF PE=1 SV=6			0	99	ADAVTLDGGFIYEAGLAPYK				0.00640927	2070.04	1036.03	2070.03	1036.02	2	28	1.1.1.5079.24	130.44	9340	6521.99	129.93	0.89	5852.72
1	548.16	548.16	98.73	98.73	98.59	sp|P02788|TRFL_HUMAN	Lactotransferrin OS=Homo sapiens GN=LTF PE=1 SV=6			0	99	ADAVTLDGGFIYEAGLAPYK				0.00909483	2070.04	1036.03	2070.03	1036.02	2	27	1.1.1.5086.31	130.796	6858.97	5108.49	130.47	0.55	5069.84
1	548.16	548.16	98.73	98.73	98.59	sp|P02788|TRFL_HUMAN	Lactotransferrin OS=Homo sapiens GN=LTF PE=1 SV=6			0	99	ADAVTLDGGFIYEAGLAPYK				0.00372371	2070.04	1036.03	2070.03	1036.02	2	25	1.1.1.5093.21	131.132	5322.2	4903.05	130.97	0.54	4289.81
1	548.16	548.16	98.73	98.73	98.59	sp|P02788|TRFL_HUMAN	Lactotransferrin OS=Homo sapiens GN=LTF PE=1 SV=6			0	99	ADAVTLDGGFIYEAGLAPYK				-0.00249066	2070.03	691.017	2070.03	691.018	3	14	1.1.1.5099.6	131.41	1679.41	1668.53	131.69	0.87	1610.4
1	548.16	548.16	98.73	98.73	98.59	sp|P02788|TRFL_HUMAN	Lactotransferrin OS=Homo sapiens GN=LTF PE=1 SV=6			0	99	ADAVTLDGGFIYEAGLAPYK				0.00201472	2070.03	1036.02	2070.03	1036.02	2	29	1.1.1.5100.22	131.472	4851.75	4444.87	131.26	1.45	3699.12
1	548.16	548.16	98.73	98.73	98.59	sp|P02788|TRFL_HUMAN	Lactotransferrin OS=Homo sapiens GN=LTF PE=1 SV=6			0	99	ADAVTLDGGFIYEAGLAPYK				0.00201472	2070.03	1036.02	2070.03	1036.02	2	29	1.1.1.5107.12	131.813	4851.75	3697.31	131.26	1.45	2891.65
1	548.16	548.16	98.73	98.73	98.59	sp|P02788|TRFL_HUMAN	Lactotransferrin OS=Homo sapiens GN=LTF PE=1 SV=6			0	99	ADAVTLDGGFIYEAGLAPYK				0.00201472	2070.03	1036.02	2070.03	1036.02	2	28	1.1.1.5114.4	132.157	4851.75	2993.43	131.26	1.45	2291.11
1	548.16	548.16	98.73	98.73	98.59	sp|P02788|TRFL_HUMAN	Lactotransferrin OS=Homo sapiens GN=LTF PE=1 SV=6			0	99	ADAVTLDGGFIYEAGLAPYK				0.00201472	2070.03	1036.02	2070.03	1036.02	2	30	1.1.1.5121.6	132.491	4851.75	3257.63	131.26	1.45	2454.24
1	548.16	548.16	98.73	98.73	98.59	sp|P02788|TRFL_HUMAN	Lactotransferrin OS=Homo sapiens GN=LTF PE=1 SV=6			0	99	ADAVTLDGGFIYEAGLAPYK				-0.0033564	2070.03	1036.02	2070.03	1036.02	2	28	1.1.1.5128.6	132.823	74.5634	74.5634			2485.55
1	548.16	548.16	98.73	98.73	98.59	sp|P02788|TRFL_HUMAN	Lactotransferrin OS=Homo sapiens GN=LTF PE=1 SV=6			0	99	ADAVTLDGGFIYEAGLAPYK				0.00103815	2070.03	1036.02	2070.03	1036.02	2	28	1.1.1.5149.7	133.833	5824.12	4068.11	134.59	1.47	3225.59
1	548.16	548.16	98.73	98.73	98.59	sp|P02788|TRFL_HUMAN	Lactotransferrin OS=Homo sapiens GN=LTF PE=1 SV=6			0	99	ADAVTLDGGFIYEAGLAPYK				0.00103815	2070.03	1036.02	2070.03	1036.02	2	28	1.1.1.5156.10	134.177	5824.12	5072.57	134.59	1.47	4061.89
1	548.16	548.16	98.73	98.73	98.59	sp|P02788|TRFL_HUMAN	Lactotransferrin OS=Homo sapiens GN=LTF PE=1 SV=6			0	99	ADAVTLDGGFIYEAGLAPYK				-0.00157513	2070.03	691.017	2070.03	691.018	3	26	1.1.1.5159.4	134.306	3049.82	2027.66	134.79	1.03	1345.87
1	548.16	548.16	98.73	98.73	98.59	sp|P02788|TRFL_HUMAN	Lactotransferrin OS=Homo sapiens GN=LTF PE=1 SV=6			0	99	ADAVTLDGGFIYEAGLAPYK				0.00103815	2070.03	1036.02	2070.03	1036.02	2	26	1.1.1.5163.17	134.514	5824.12	5652.32	134.59	1.47	5004.25
1	548.16	548.16	98.73	98.73	98.59	sp|P02788|TRFL_HUMAN	Lactotransferrin OS=Homo sapiens GN=LTF PE=1 SV=6			0	99	ADAVTLDGGFIYEAGLAPYK				-0.00157513	2070.03	691.017	2070.03	691.018	3	22	1.1.1.5167.5	134.692	3049.82	2812.08	134.79	1.03	2176.93
1	548.16	548.16	98.73	98.73	98.59	sp|P02788|TRFL_HUMAN	Lactotransferrin OS=Homo sapiens GN=LTF PE=1 SV=6			0	99	ADAVTLDGGFIYEAGLAPYK				0.00103815	2070.03	1036.02	2070.03	1036.02	2	27	1.1.1.5170.28	134.861	5824.12	5120.46	134.59	1.47	4949.79
1	548.16	548.16	98.73	98.73	98.59	sp|P02788|TRFL_HUMAN	Lactotransferrin OS=Homo sapiens GN=LTF PE=1 SV=6			0	99	ADAVTLDGGFIYEAGLAPYK	Carbamyl@N-term			-0.000906625	2113.04	1057.53	2113.04	1057.53	2	21	1.1.1.5175.40	135.13	1089	670.93	135.45	0.52	1368.41
1	548.16	548.16	98.73	98.73	98.59	sp|P02788|TRFL_HUMAN	Lactotransferrin OS=Homo sapiens GN=LTF PE=1 SV=6			0	99	ADAVTLDGGFIYEAGLAPYK				0.00299128	2070.03	1036.02	2070.03	1036.02	2	27	1.1.1.5176.33	135.177	5058.03	4993.64	135.09	0.67	4920.62
1	548.16	548.16	98.73	98.73	98.59	sp|P02788|TRFL_HUMAN	Lactotransferrin OS=Homo sapiens GN=LTF PE=1 SV=6			0	99	ADAVTLDGGFIYEAGLAPYK	Carbamyl@N-term			-0.000906625	2113.04	1057.53	2113.04	1057.53	2	16	1.1.1.5176.36	135.179	1089	845.65	135.45	0.52	1234.04
1	548.16	548.16	98.73	98.73	98.59	sp|P02788|TRFL_HUMAN	Lactotransferrin OS=Homo sapiens GN=LTF PE=1 SV=6			0	99	ADAVTLDGGFIYEAGLAPYK				0.00299128	2070.03	1036.02	2070.03	1036.02	2	22	1.1.1.5177.34	135.229	5058.03	5007.74	135.09	0.67	2311.9
1	548.16	548.16	98.73	98.73	98.59	sp|P02788|TRFL_HUMAN	Lactotransferrin OS=Homo sapiens GN=LTF PE=1 SV=6			0	99	ADAVTLDGGFIYEAGLAPYK				0.00153768	2070.03	691.018	2070.03	691.018	3	12	1.1.1.5180.8	135.364	3049.82	2521.9	135.09	1.7	2408.29
1	548.16	548.16	98.73	98.73	98.59	sp|P02788|TRFL_HUMAN	Lactotransferrin OS=Homo sapiens GN=LTF PE=1 SV=6			0	99	ADAVTLDGGFIYEAGLAPYK				0.00153768	2070.03	691.018	2070.03	691.018	3	18	1.1.1.5181.13	135.42	3049.82	2411.94	135.09	1.7	2102.45
1	548.16	548.16	98.73	98.73	98.59	sp|P02788|TRFL_HUMAN	Lactotransferrin OS=Homo sapiens GN=LTF PE=1 SV=6			0	99	ADAVTLDGGFIYEAGLAPYK				0.00299128	2070.03	1036.02	2070.03	1036.02	2	25	1.1.1.5182.25	135.482	5058.03	3676.07	135.09	0.67	3539.5
1	548.16	548.16	98.73	98.73	98.59	sp|P02788|TRFL_HUMAN	Lactotransferrin OS=Homo sapiens GN=LTF PE=1 SV=6			0	99	ADAVTLDGGFIYEAGLAPYK				0.00483359	2070.04	691.019	2070.03	691.018	3	17	1.1.1.5187.4	135.718	1831.4	1721.02	135.81	0.46	1617.4
1	548.16	548.16	98.73	98.73	98.59	sp|P02788|TRFL_HUMAN	Lactotransferrin OS=Homo sapiens GN=LTF PE=1 SV=6			0	99	ADAVTLDGGFIYEAGLAPYK				0.00323542	2070.03	1036.02	2070.03	1036.02	2	18	1.1.1.5188.25	135.787	3628.59	3612.75	135.76	0.87	3548.78
1	548.16	548.16	98.73	98.73	98.59	sp|P02788|TRFL_HUMAN	Lactotransferrin OS=Homo sapiens GN=LTF PE=1 SV=6			0	99	ADAVTLDGGFIYEAGLAPYK				0.00323542	2070.03	1036.02	2070.03	1036.02	2	26	1.1.1.5188.26	135.788	3628.59	3612.22	135.76	0.87	4725.12
1	548.16	548.16	98.73	98.73	98.59	sp|P02788|TRFL_HUMAN	Lactotransferrin OS=Homo sapiens GN=LTF PE=1 SV=6			0	99	ADAVTLDGGFIYEAGLAPYK				0.00323542	2070.03	1036.02	2070.03	1036.02	2	24	1.1.1.5194.22	136.095	3628.59	2320.23	135.76	0.87	3204.14
1	548.16	548.16	98.73	98.73	98.59	sp|P02788|TRFL_HUMAN	Lactotransferrin OS=Homo sapiens GN=LTF PE=1 SV=6			0	99	ADAVTLDGGFIYEAGLAPYK				0.00274714	2070.03	1036.02	2070.03	1036.02	2	17	1.1.1.5199.18	136.344	1897.26	1848.12	136.52	0.6	929.856
1	548.16	548.16	98.73	98.73	98.59	sp|P02788|TRFL_HUMAN	Lactotransferrin OS=Homo sapiens GN=LTF PE=1 SV=6			0	99	ADAVTLDGGFIYEAGLAPYK				0.00274714	2070.03	1036.02	2070.03	1036.02	2	20	1.1.1.5200.17	136.392	1897.26	1862.56	136.52	0.6	1553.37
1	548.16	548.16	98.73	98.73	98.59	sp|P02788|TRFL_HUMAN	Lactotransferrin OS=Homo sapiens GN=LTF PE=1 SV=6			0	99	ADAVTLDGGFIYEAGLAPYK				-0.000293384	2070.03	691.018	2070.03	691.018	3	17	1.1.1.5203.3	136.528	890.58	726.16	137.03	0.75	655.2
1	548.16	548.16	98.73	98.73	98.59	sp|P02788|TRFL_HUMAN	Lactotransferrin OS=Homo sapiens GN=LTF PE=1 SV=6			0	99	ADAVTLDGGFIYEAGLAPYK				-0.00108059	2070.03	1036.02	2070.03	1036.02	2	18	1.1.1.5207.16	136.738	1897.26	1708.52	136.52	0.6	1366.9
1	548.16	548.16	98.73	98.73	98.59	sp|P02788|TRFL_HUMAN	Lactotransferrin OS=Homo sapiens GN=LTF PE=1 SV=6			0	99	ADAVTLDGGFIYEAGLAPYK				0.000140116	2070.03	1036.02	2070.03	1036.02	2	21	1.1.1.5213.24	137.049	2024.72	1977.5	137.03	0.46	1826.59
1	548.16	548.16	98.73	98.73	98.59	sp|P02788|TRFL_HUMAN	Lactotransferrin OS=Homo sapiens GN=LTF PE=1 SV=6			0	99	ADAVTLDGGFIYEAGLAPYK				-0.00270761	2070.03	691.017	2070.03	691.018	3	12	1.1.1.5217.6	137.233	890.58	480.26	137.03	0.75	455.671
1	548.16	548.16	98.73	98.73	98.59	sp|P02788|TRFL_HUMAN	Lactotransferrin OS=Homo sapiens GN=LTF PE=1 SV=6			0	99	ADAVTLDGGFIYEAGLAPYK				0.000140116	2070.03	1036.02	2070.03	1036.02	2	15	1.1.1.5224.4	137.574	2024.72	132.2	137.03	0.46	555.276
1	548.16	548.16	98.73	98.73	98.59	sp|P02788|TRFL_HUMAN	Lactotransferrin OS=Homo sapiens GN=LTF PE=1 SV=6			0	99	ADAVTLDGGFIYEAGLAPYK				-0.00270761	2070.03	691.017	2070.03	691.018	3	12	1.1.1.5230.5	137.859	1648.35	1103.32	138.15	0.5	677.952
1	548.16	548.16	98.73	98.73	98.59	sp|P02788|TRFL_HUMAN	Lactotransferrin OS=Homo sapiens GN=LTF PE=1 SV=6			0	99	ADAVTLDGGFIYEAGLAPYK				-0.00254543	2070.03	1036.02	2070.03	1036.02	2	21	1.1.1.5231.26	137.926	2737.38	2498.16	138	0.86	2300.78
1	548.16	548.16	98.73	98.73	98.59	sp|P02788|TRFL_HUMAN	Lactotransferrin OS=Homo sapiens GN=LTF PE=1 SV=6			0	99	ADAVTLDGGFIYEAGLAPYK				-0.00270761	2070.03	691.017	2070.03	691.018	3	16	1.1.1.5235.4	138.105	1648.35	1614.04	138.15	0.5	1541.07
1	548.16	548.16	98.73	98.73	98.59	sp|P02788|TRFL_HUMAN	Lactotransferrin OS=Homo sapiens GN=LTF PE=1 SV=6			0	99	ADAVTLDGGFIYEAGLAPYK				-0.00254543	2070.03	1036.02	2070.03	1036.02	2	27	1.1.1.5238.20	138.289	2737.38	2497.67	138	0.86	2885.92
1	548.16	548.16	98.73	98.73	98.59	sp|P02788|TRFL_HUMAN	Lactotransferrin OS=Homo sapiens GN=LTF PE=1 SV=6			0	99	ADAVTLDGGFIYEAGLAPYK				-0.00270761	2070.03	691.017	2070.03	691.018	3	20	1.1.1.5239.6	138.317	1648.35	1522.33	138.15	0.5	1238.03
1	548.16	548.16	98.73	98.73	98.59	sp|P02788|TRFL_HUMAN	Lactotransferrin OS=Homo sapiens GN=LTF PE=1 SV=6			0	99	ADAVTLDGGFIYEAGLAPYK				-0.00254543	2070.03	1036.02	2070.03	1036.02	2	28	1.1.1.5244.17	138.597	2737.38	2093.92	138	0.86	3446.18
1	548.16	548.16	98.73	98.73	98.59	sp|P02788|TRFL_HUMAN	Lactotransferrin OS=Homo sapiens GN=LTF PE=1 SV=6			0	99	ADAVTLDGGFIYEAGLAPYK				0.00233738	2070.03	1036.02	2070.03	1036.02	2	27	1.1.1.5250.13	138.915	2538.74	2372.45	139.03	0.62	2984.73
1	548.16	548.16	98.73	98.73	98.59	sp|P02788|TRFL_HUMAN	Lactotransferrin OS=Homo sapiens GN=LTF PE=1 SV=6			0	99	ADAVTLDGGFIYEAGLAPYK				0.0007714	2070.03	691.018	2070.03	691.018	3	25	1.1.1.5253.7	139.049	1486.58	1426.42	139.03	0.47	2009.96
1	548.16	548.16	98.73	98.73	98.59	sp|P02788|TRFL_HUMAN	Lactotransferrin OS=Homo sapiens GN=LTF PE=1 SV=6			0	99	ADAVTLDGGFIYEAGLAPYK				0.00233738	2070.03	1036.02	2070.03	1036.02	2	26	1.1.1.5256.16	139.225	2538.74	2190.19	139.03	0.62	2993.94
1	548.16	548.16	98.73	98.73	98.59	sp|P02788|TRFL_HUMAN	Lactotransferrin OS=Homo sapiens GN=LTF PE=1 SV=6			0	99	ADAVTLDGGFIYEAGLAPYK				0.00150382	2070.03	691.018	2070.03	691.018	3	23	1.1.1.5262.7	139.511	1687.72	1628.3	139.8	1.34	1637.63
1	548.16	548.16	98.73	98.73	98.59	sp|P02788|TRFL_HUMAN	Lactotransferrin OS=Homo sapiens GN=LTF PE=1 SV=6			0	99	ADAVTLDGGFIYEAGLAPYK				0.00150382	2070.03	691.018	2070.03	691.018	3	22	1.1.1.5262.8	139.514	1687.72	1628.56	139.8	1.34	1636.78
1	548.16	548.16	98.73	98.73	98.59	sp|P02788|TRFL_HUMAN	Lactotransferrin OS=Homo sapiens GN=LTF PE=1 SV=6			0	99	ADAVTLDGGFIYEAGLAPYK				0.00404637	2070.04	1036.03	2070.03	1036.02	2	28	1.1.1.5262.19	139.541	2272.7	2107.81	139.29	1.29	2549.51
1	548.16	548.16	98.73	98.73	98.59	sp|P02788|TRFL_HUMAN	Lactotransferrin OS=Homo sapiens GN=LTF PE=1 SV=6			0	99	ADAVTLDGGFIYEAGLAPYK				0.00150382	2070.03	691.018	2070.03	691.018	3	24	1.1.1.5268.4	139.814	1687.72	1677.48	139.8	1.34	1621.84
1	548.16	548.16	98.73	98.73	98.59	sp|P02788|TRFL_HUMAN	Lactotransferrin OS=Homo sapiens GN=LTF PE=1 SV=6			0	99	ADAVTLDGGFIYEAGLAPYK				0.00150382	2070.03	691.018	2070.03	691.018	3	23	1.1.1.5268.5	139.815	1687.72	1675.72	139.8	1.34	1597.73
1	548.16	548.16	98.73	98.73	98.59	sp|P02788|TRFL_HUMAN	Lactotransferrin OS=Homo sapiens GN=LTF PE=1 SV=6			0	99	ADAVTLDGGFIYEAGLAPYK				0.00404637	2070.04	1036.03	2070.03	1036.02	2	29	1.1.1.5268.20	139.843	2272.7	2014.95	139.29	1.29	2526.8
1	548.16	548.16	98.73	98.73	98.59	sp|P02788|TRFL_HUMAN	Lactotransferrin OS=Homo sapiens GN=LTF PE=1 SV=6			0	99	ADAVTLDGGFIYEAGLAPYK				0.00404637	2070.04	1036.03	2070.03	1036.02	2	24	1.1.1.5274.17	140.148	2272.7	1868.26	139.29	1.29	2300.6
1	548.16	548.16	98.73	98.73	98.59	sp|P02788|TRFL_HUMAN	Lactotransferrin OS=Homo sapiens GN=LTF PE=1 SV=6			0	99	ADAVTLDGGFIYEAGLAPYK				0.00150382	2070.03	691.018	2070.03	691.018	3	25	1.1.1.5275.5	140.18	1687.72	1424.51	139.8	0.83	1907.64
1	548.16	548.16	98.73	98.73	98.59	sp|P02788|TRFL_HUMAN	Lactotransferrin OS=Homo sapiens GN=LTF PE=1 SV=6			0	99	ADAVTLDGGFIYEAGLAPYK				0.00150382	2070.03	691.018	2070.03	691.018	3	16	1.1.1.5279.4	140.384	1687.72	1350.7	139.8	0.83	985.728
1	548.16	548.16	98.73	98.73	98.59	sp|P02788|TRFL_HUMAN	Lactotransferrin OS=Homo sapiens GN=LTF PE=1 SV=6			0	99	ADAVTLDGGFIYEAGLAPYK				0.00404637	2070.04	1036.03	2070.03	1036.02	2	26	1.1.1.5280.9	140.447	2272.7	1622.05	139.29	1.29	2167.1
1	548.16	548.16	98.73	98.73	98.59	sp|P02788|TRFL_HUMAN	Lactotransferrin OS=Homo sapiens GN=LTF PE=1 SV=6			0	99	ADAVTLDGGFIYEAGLAPYK				0.00498283	2070.04	691.019	2070.03	691.018	3	23	1.1.1.5282.6	140.544	1509.78	1346.73	140.11	1.04	1418.09
1	548.16	548.16	98.73	98.73	98.59	sp|P02788|TRFL_HUMAN	Lactotransferrin OS=Homo sapiens GN=LTF PE=1 SV=6			0	99	ADAVTLDGGFIYEAGLAPYK				0.00498283	2070.04	691.019	2070.03	691.018	3	18	1.1.1.5284.3	140.642	1509.78	1331.72	140.11	1.04	1024.94
1	548.16	548.16	98.73	98.73	98.59	sp|P02788|TRFL_HUMAN	Lactotransferrin OS=Homo sapiens GN=LTF PE=1 SV=6			0	99	ADAVTLDGGFIYEAGLAPYK				0.00498283	2070.04	691.019	2070.03	691.018	3	23	1.1.1.5285.4	140.698	1509.78	1294.1	140.11	1.04	1359.91
1	548.16	548.16	98.73	98.73	98.59	sp|P02788|TRFL_HUMAN	Lactotransferrin OS=Homo sapiens GN=LTF PE=1 SV=6			0	99	ADAVTLDGGFIYEAGLAPYK				0.00498283	2070.04	691.019	2070.03	691.018	3	11	1.1.1.5290.2	140.951	1509.78	1101	140.11	1.04	2309.64
1	548.16	548.16	98.73	98.73	98.59	sp|P02788|TRFL_HUMAN	Lactotransferrin OS=Homo sapiens GN=LTF PE=1 SV=6			0	99	ADAVTLDGGFIYEAGLAPYK				0.00331395	2070.03	1036.02	2070.03	1036.02	2	29	1.1.1.5292.4	141.061	1541.1	1522.12	140.89	0.57	1923.15
1	548.16	548.16	98.73	98.73	98.59	sp|P02788|TRFL_HUMAN	Lactotransferrin OS=Homo sapiens GN=LTF PE=1 SV=6			0	99	ADAVTLDGGFIYEAGLAPYK				0.00498283	2070.04	691.019	2070.03	691.018	3	9	1.1.1.5297.3	141.314	1168.36	678.58	141.15	0.41	575.766
1	548.16	548.16	98.73	98.73	98.59	sp|P02788|TRFL_HUMAN	Lactotransferrin OS=Homo sapiens GN=LTF PE=1 SV=6			0	99	ADAVTLDGGFIYEAGLAPYK				0.00477879	2070.04	1036.03	2070.03	1036.02	2	24	1.1.1.5304.7	141.671	1611.2	1477.6	141.51	0.36	1857.06
1	548.16	548.16	98.73	98.73	98.59	sp|P02788|TRFL_HUMAN	Lactotransferrin OS=Homo sapiens GN=LTF PE=1 SV=6			0	99	ADAVTLDGGFIYEAGLAPYK				0.00260246	2070.03	691.019	2070.03	691.018	3	22	1.1.1.5306.2	141.772	1508.83	1127.4	142.28	0.83	1225.86
1	548.16	548.16	98.73	98.73	98.59	sp|P02788|TRFL_HUMAN	Lactotransferrin OS=Homo sapiens GN=LTF PE=1 SV=6			0	99	ADAVTLDGGFIYEAGLAPYK				0.00260246	2070.03	691.019	2070.03	691.018	3	19	1.1.1.5310.5	141.979	1508.83	1342.99	142.28	0.83	1275.15
1	548.16	548.16	98.73	98.73	98.59	sp|P02788|TRFL_HUMAN	Lactotransferrin OS=Homo sapiens GN=LTF PE=1 SV=6			0	99	ADAVTLDGGFIYEAGLAPYK				0.00502294	2070.04	1036.03	2070.03	1036.02	2	21	1.1.1.5310.10	141.983	1798.28	1670.68	142.38	1.44	1835.19
1	548.16	548.16	98.73	98.73	98.59	sp|P02788|TRFL_HUMAN	Lactotransferrin OS=Homo sapiens GN=LTF PE=1 SV=6			0	99	ADAVTLDGGFIYEAGLAPYK				0.00260246	2070.03	691.019	2070.03	691.018	3	23	1.1.1.5312.2	142.081	1508.83	1352.78	142.28	0.83	1319.71
1	548.16	548.16	98.73	98.73	98.59	sp|P02788|TRFL_HUMAN	Lactotransferrin OS=Homo sapiens GN=LTF PE=1 SV=6			0	99	ADAVTLDGGFIYEAGLAPYK				0.00502294	2070.04	1036.03	2070.03	1036.02	2	20	1.1.1.5316.11	142.293	1798.28	1747.61	142.38	1.44	1875.31
1	548.16	548.16	98.73	98.73	98.59	sp|P02788|TRFL_HUMAN	Lactotransferrin OS=Homo sapiens GN=LTF PE=1 SV=6			0	99	ADAVTLDGGFIYEAGLAPYK				0.00260246	2070.03	691.019	2070.03	691.018	3	17	1.1.1.5317.3	142.338	1508.83	1483.26	142.28	0.83	1422.62
1	548.16	548.16	98.73	98.73	98.59	sp|P02788|TRFL_HUMAN	Lactotransferrin OS=Homo sapiens GN=LTF PE=1 SV=6			0	99	ADAVTLDGGFIYEAGLAPYK				0.00260246	2070.03	691.019	2070.03	691.018	3	15	1.1.1.5318.2	142.389	1508.83	1469	142.28	0.83	1507.09
1	548.16	548.16	98.73	98.73	98.59	sp|P02788|TRFL_HUMAN	Lactotransferrin OS=Homo sapiens GN=LTF PE=1 SV=6			0	99	ADAVTLDGGFIYEAGLAPYK				0.00331395	2070.03	1036.02	2070.03	1036.02	2	23	1.1.1.5322.9	142.601	1714.92	1586.4	142.95	1.28	1870.07
1	548.16	548.16	98.73	98.73	98.59	sp|P02788|TRFL_HUMAN	Lactotransferrin OS=Homo sapiens GN=LTF PE=1 SV=6			0	99	ADAVTLDGGFIYEAGLAPYK				0.00589836	2070.04	691.02	2070.03	691.018	3	17	1.1.1.5324.2	142.698	1508.83	1480.81	142.59	0.82	1308.42
1	548.16	548.16	98.73	98.73	98.59	sp|P02788|TRFL_HUMAN	Lactotransferrin OS=Homo sapiens GN=LTF PE=1 SV=6			0	99	ADAVTLDGGFIYEAGLAPYK				0.00205314	2070.03	691.018	2070.03	691.018	3	20	1.1.1.5327.4	142.854	1575.56	1391.25	143.1	0.62	1369.51
1	548.16	548.16	98.73	98.73	98.59	sp|P02788|TRFL_HUMAN	Lactotransferrin OS=Homo sapiens GN=LTF PE=1 SV=6			0	99	ADAVTLDGGFIYEAGLAPYK				0.00331395	2070.03	1036.02	2070.03	1036.02	2	22	1.1.1.5328.4	142.905	1714.92	1689.32	142.95	1.28	1676.47
1	548.16	548.16	98.73	98.73	98.59	sp|P02788|TRFL_HUMAN	Lactotransferrin OS=Homo sapiens GN=LTF PE=1 SV=6			0	99	ADAVTLDGGFIYEAGLAPYK				0.00205314	2070.03	691.018	2070.03	691.018	3	17	1.1.1.5330.2	143.006	1575.56	1437.46	143.1	0.62	1247.9
1	548.16	548.16	98.73	98.73	98.59	sp|P02788|TRFL_HUMAN	Lactotransferrin OS=Homo sapiens GN=LTF PE=1 SV=6			0	99	ADAVTLDGGFIYEAGLAPYK				0.000628398	2070.03	1036.02	2070.03	1036.02	2	24	1.1.1.5334.5	143.214	1680.53	1645.81	143.31	1.06	1701.59
1	548.16	548.16	98.73	98.73	98.59	sp|P02788|TRFL_HUMAN	Lactotransferrin OS=Homo sapiens GN=LTF PE=1 SV=6			0	99	ADAVTLDGGFIYEAGLAPYK				0.00205314	2070.03	691.018	2070.03	691.018	3	22	1.1.1.5336.3	143.316	1575.56	1477.14	143.1	0.62	1340.22
1	548.16	548.16	98.73	98.73	98.59	sp|P02788|TRFL_HUMAN	Lactotransferrin OS=Homo sapiens GN=LTF PE=1 SV=6			0	99	ADAVTLDGGFIYEAGLAPYK				0.00205314	2070.03	691.018	2070.03	691.018	3	21	1.1.1.5338.3	143.418	1575.56	1457.84	143.1	0.62	1248.78
1	548.16	548.16	98.73	98.73	98.59	sp|P02788|TRFL_HUMAN	Lactotransferrin OS=Homo sapiens GN=LTF PE=1 SV=6			0	99	ADAVTLDGGFIYEAGLAPYK				0.000628398	2070.03	1036.02	2070.03	1036.02	2	22	1.1.1.5340.5	143.527	1680.53	1489.29	143.31	1.06	1666.34
1	548.16	548.16	98.73	98.73	98.59	sp|P02788|TRFL_HUMAN	Lactotransferrin OS=Homo sapiens GN=LTF PE=1 SV=6			0	99	ADAVTLDGGFIYEAGLAPYK				0.0038842	2070.03	691.019	2070.03	691.018	3	20	1.1.1.5342.2	143.621	1542.57	1529.38	143.51	0.61	941.587
1	548.16	548.16	98.73	98.73	98.59	sp|P02788|TRFL_HUMAN	Lactotransferrin OS=Homo sapiens GN=LTF PE=1 SV=6			0	99	ADAVTLDGGFIYEAGLAPYK				0.0038842	2070.03	691.019	2070.03	691.018	3	24	1.1.1.5346.3	143.833	1542.57	1283.58	143.51	0.61	987.431
1	548.16	548.16	98.73	98.73	98.59	sp|P02788|TRFL_HUMAN	Lactotransferrin OS=Homo sapiens GN=LTF PE=1 SV=6			0	99	ADAVTLDGGFIYEAGLAPYK				0.000628398	2070.03	1036.02	2070.03	1036.02	2	27	1.1.1.5346.5	143.844	1680.53	1371.89	143.31	1.06	1435.62
1	548.16	548.16	98.73	98.73	98.59	sp|P02788|TRFL_HUMAN	Lactotransferrin OS=Homo sapiens GN=LTF PE=1 SV=6			0	99	ADAVTLDGGFIYEAGLAPYK				0.00168693	2070.03	691.018	2070.03	691.018	3	26	1.1.1.5348.2	143.942	1377.91	1360.84	143.97	0.3	1212.51
1	548.16	548.16	98.73	98.73	98.59	sp|P02788|TRFL_HUMAN	Lactotransferrin OS=Homo sapiens GN=LTF PE=1 SV=6			0	99	ADAVTLDGGFIYEAGLAPYK				0.000628398	2070.03	1036.02	2070.03	1036.02	2	28	1.1.1.5352.4	144.152	1680.53	1319.08	143.31	1.06	1381.39
1	548.16	548.16	98.73	98.73	98.59	sp|P02788|TRFL_HUMAN	Lactotransferrin OS=Homo sapiens GN=LTF PE=1 SV=6			0	99	ADAVTLDGGFIYEAGLAPYK				0.000588294	2070.03	691.018	2070.03	691.018	3	26	1.1.1.5355.2	144.283	1345.19	1305.82	144.22	1.23	739.865
1	548.16	548.16	98.73	98.73	98.59	sp|P02788|TRFL_HUMAN	Lactotransferrin OS=Homo sapiens GN=LTF PE=1 SV=6			0	99	ADAVTLDGGFIYEAGLAPYK				0.000588294	2070.03	691.018	2070.03	691.018	3	25	1.1.1.5355.3	144.297	1345.19	1303.73	144.22	1.23	901.982
1	548.16	548.16	98.73	98.73	98.59	sp|P02788|TRFL_HUMAN	Lactotransferrin OS=Homo sapiens GN=LTF PE=1 SV=6			0	99	ADAVTLDGGFIYEAGLAPYK				0.000872539	2070.03	1036.02	2070.03	1036.02	2	29	1.1.1.5359.4	144.454	1378.06	1291.11	144.22	1.18	1359.53
1	548.16	548.16	98.73	98.73	98.59	sp|P02788|TRFL_HUMAN	Lactotransferrin OS=Homo sapiens GN=LTF PE=1 SV=6			0	99	ADAVTLDGGFIYEAGLAPYK				0.000588294	2070.03	691.018	2070.03	691.018	3	26	1.1.1.5363.2	144.597	1345.19	1209.27	144.22	1.23	810.844
1	548.16	548.16	98.73	98.73	98.59	sp|P02788|TRFL_HUMAN	Lactotransferrin OS=Homo sapiens GN=LTF PE=1 SV=6			0	99	ADAVTLDGGFIYEAGLAPYK				0.000588294	2070.03	691.018	2070.03	691.018	3	25	1.1.1.5366.2	144.678	1345.19	1127.71	144.22	1.23	580.048
1	548.16	548.16	98.73	98.73	98.59	sp|P02788|TRFL_HUMAN	Lactotransferrin OS=Homo sapiens GN=LTF PE=1 SV=6			0	99	ADAVTLDGGFIYEAGLAPYK				0.000872539	2070.03	1036.02	2070.03	1036.02	2	29	1.1.1.5368.3	144.776	1378.06	1068.67	144.22	1.18	1005.23
1	548.16	548.16	98.73	98.73	98.59	sp|P02788|TRFL_HUMAN	Lactotransferrin OS=Homo sapiens GN=LTF PE=1 SV=6			0	99	ADAVTLDGGFIYEAGLAPYK				0.000588294	2070.03	691.018	2070.03	691.018	3	24	1.1.1.5379.3	144.965	1345.19	1054.56	144.22	1.23	823.5
1	548.16	548.16	98.73	98.73	98.59	sp|P02788|TRFL_HUMAN	Lactotransferrin OS=Homo sapiens GN=LTF PE=1 SV=6			0	99	ADAVTLDGGFIYEAGLAPYK				0.000872539	2070.03	1036.02	2070.03	1036.02	2	29	1.1.1.5384.4	145.079	1378.06	954.65	144.22	1.18	770.027
1	548.16	548.16	98.73	98.73	98.59	sp|P02788|TRFL_HUMAN	Lactotransferrin OS=Homo sapiens GN=LTF PE=1 SV=6			0	99	ADAVTLDGGFIYEAGLAPYK				0.000588294	2070.03	691.018	2070.03	691.018	3	24	1.1.1.5389.2	145.148	1345.19	939.98	144.22	1.23	445.836
1	548.16	548.16	98.73	98.73	98.59	sp|P02788|TRFL_HUMAN	Lactotransferrin OS=Homo sapiens GN=LTF PE=1 SV=6			0	99	ADAVTLDGGFIYEAGLAPYK				0.00111668	2070.03	1036.02	2070.03	1036.02	2	25	1.1.1.5394.4	145.391	721.24	620.15	145.54	0.55	474.454
1	548.16	548.16	98.73	98.73	98.59	sp|P02788|TRFL_HUMAN	Lactotransferrin OS=Homo sapiens GN=LTF PE=1 SV=6			0	99	ADAVTLDGGFIYEAGLAPYK				0.00111668	2070.03	1036.02	2070.03	1036.02	2	27	1.1.1.5402.3	145.691	721.24	636.27	145.54	0.55	610.461
1	548.16	548.16	98.73	98.73	98.59	sp|P02788|TRFL_HUMAN	Lactotransferrin OS=Homo sapiens GN=LTF PE=1 SV=6			0	99	ADAVTLDGGFIYEAGLAPYK				0.000140116	2070.03	1036.02	2070.03	1036.02	2	26	1.1.1.5419.6	145.993	593.74	591.93	146	0.82	444.948
1	548.16	548.16	98.73	98.73	98.59	sp|P02788|TRFL_HUMAN	Lactotransferrin OS=Homo sapiens GN=LTF PE=1 SV=6			0	99	ADAVTLDGGFIYEAGLAPYK				-0.00490488	2070.03	691.016	2070.03	691.018	3	20	1.1.1.5425.2	146.109	366.47	302.73	146.35	0.63	127.909
1	548.16	548.16	98.73	98.73	98.59	sp|P02788|TRFL_HUMAN	Lactotransferrin OS=Homo sapiens GN=LTF PE=1 SV=6			0	99	ADAVTLDGGFIYEAGLAPYK				0.000140116	2070.03	1036.02	2070.03	1036.02	2	27	1.1.1.5436.3	146.293	593.74	480.19	146	0.82	430.736
1	548.16	548.16	98.73	98.73	98.59	sp|P02788|TRFL_HUMAN	Lactotransferrin OS=Homo sapiens GN=LTF PE=1 SV=6			0	99	ADAVTLDGGFIYEAGLAPYK				-0.00490488	2070.03	691.016	2070.03	691.018	3	19	1.1.1.5451.2	146.41	366.47	354.96	146.35	0.63	142.713
1	548.16	548.16	98.73	98.73	98.59	sp|P02788|TRFL_HUMAN	Lactotransferrin OS=Homo sapiens GN=LTF PE=1 SV=6			0	99	ADAVTLDGGFIYEAGLAPYK				0.000140116	2070.03	1036.02	2070.03	1036.02	2	28	1.1.1.5462.3	146.594	593.74	392.69	146	0.82	387.568
1	548.16	548.16	98.73	98.73	98.59	sp|P02788|TRFL_HUMAN	Lactotransferrin OS=Homo sapiens GN=LTF PE=1 SV=6			0	99	ADAVTLDGGFIYEAGLAPYK				0.00136082	2070.03	1036.02	2070.03	1036.02	2	26	1.1.1.5480.3	146.899	284.21	282.12	146.9	1	286.726
1	548.16	548.16	98.73	98.73	98.59	sp|P02788|TRFL_HUMAN	Lactotransferrin OS=Homo sapiens GN=LTF PE=1 SV=6			0	99	ADAVTLDGGFIYEAGLAPYK				-0.00417246	2070.03	691.016	2070.03	691.018	3	17	1.1.1.5481.2	146.947	223.43	216.43	146.9	0.34	77.839
1	548.16	548.16	98.73	98.73	98.59	sp|P02788|TRFL_HUMAN	Lactotransferrin OS=Homo sapiens GN=LTF PE=1 SV=6			0	99	ADAVTLDGGFIYEAGLAPYK				0.00136082	2070.03	1036.02	2070.03	1036.02	2	22	1.1.1.5528.2	147.306	284.21	238.2	146.9	1	104.35
1	548.16	548.16	98.73	98.73	98.59	sp|P02788|TRFL_HUMAN	Lactotransferrin OS=Homo sapiens GN=LTF PE=1 SV=6			0	99	ADAVTLDGGFIYEAGLAPYK				-0.000693446	2070.03	691.017	2070.03	691.018	3	15	1.1.1.6040.2	150.966	442.95	241.07	151.37	1.27	78.1389
1	548.16	548.16	98.73	98.73	98.59	sp|P02788|TRFL_HUMAN	Lactotransferrin OS=Homo sapiens GN=LTF PE=1 SV=6			0	99	ADAVTLDGGFIYEAGLAPYK				-0.000693446	2070.03	691.017	2070.03	691.018	3	25	1.1.1.6054.2	151.492	442.95	415.97	151.37	1.27	519.569
1	548.16	548.16	98.73	98.73	98.59	sp|P02788|TRFL_HUMAN	Lactotransferrin OS=Homo sapiens GN=LTF PE=1 SV=6			0	99	ADAVTLDGGFIYEAGLAPYK				-0.000693446	2070.03	691.017	2070.03	691.018	3	19	1.1.1.6060.2	151.648	442.95	388.41	151.37	1.27	320.84
1	548.16	548.16	98.73	98.73	98.59	sp|P02788|TRFL_HUMAN	Lactotransferrin OS=Homo sapiens GN=LTF PE=1 SV=6			0	99	ADAVTLDGGFIYEAGLAPYK				-0.000693446	2070.03	691.017	2070.03	691.018	3	22	1.1.1.6063.2	151.803	442.95	344.53	151.37	1.27	422.082
1	548.16	548.16	98.73	98.73	98.59	sp|P02788|TRFL_HUMAN	Lactotransferrin OS=Homo sapiens GN=LTF PE=1 SV=6			0	99	ADAVTLDGGFIYEAGLAPYK				0.00235543	2070.03	1036.02	2070.03	1036.02	2	27	2.1.1.4918.20	122.912	12795.9	3869.05	123.12	0.29	3461.58
1	548.16	548.16	98.73	98.73	98.59	sp|P02788|TRFL_HUMAN	Lactotransferrin OS=Homo sapiens GN=LTF PE=1 SV=6			0	99	ADAVTLDGGFIYEAGLAPYK				-0.00270814	2070.03	691.017	2070.03	691.018	3	23	2.1.1.4925.5	123.226	4744.61	3062.12	123.12	0.29	3088.75
1	548.16	548.16	98.73	98.73	98.59	sp|P02788|TRFL_HUMAN	Lactotransferrin OS=Homo sapiens GN=LTF PE=1 SV=6			0	99	ADAVTLDGGFIYEAGLAPYK				0.00235543	2070.03	1036.02	2070.03	1036.02	2	31	2.1.1.4925.16	123.246	12795.9	8913.56	123.12	0.29	7184.52
1	548.16	548.16	98.73	98.73	98.59	sp|P02788|TRFL_HUMAN	Lactotransferrin OS=Homo sapiens GN=LTF PE=1 SV=6			0	99	ADAVTLDGGFIYEAGLAPYK				0.00137887	2070.03	1036.02	2070.03	1036.02	2	19	2.1.1.4933.15	123.641	1543.15	1126.14	123.99	0.68	1488.42
1	548.16	548.16	98.73	98.73	98.59	sp|P02788|TRFL_HUMAN	Lactotransferrin OS=Homo sapiens GN=LTF PE=1 SV=6			0	99	ADAVTLDGGFIYEAGLAPYK				0.00137887	2070.03	1036.02	2070.03	1036.02	2	26	2.1.1.4941.17	124.022	1543.15	1527.35	123.99	0.68	1988.22
1	548.16	548.16	98.73	98.73	98.59	sp|P02788|TRFL_HUMAN	Lactotransferrin OS=Homo sapiens GN=LTF PE=1 SV=6			0	99	ADAVTLDGGFIYEAGLAPYK				-0.00307436	2070.03	691.017	2070.03	691.018	3	31	2.1.1.4972.10	125.538	74686.3	45666.4	125.68	0.56	59241.9
1	548.16	548.16	98.73	98.73	98.59	sp|P02788|TRFL_HUMAN	Lactotransferrin OS=Homo sapiens GN=LTF PE=1 SV=6			0	99	ADAVTLDGGFIYEAGLAPYK	Cation:Na(D)@7			-0.00283461	2092.01	698.344	2092.01	698.345	3	19	2.1.1.4972.11	125.539	1776.72	978.73	125.68	0.4	2467.62
1	548.16	548.16	98.73	98.73	98.59	sp|P02788|TRFL_HUMAN	Lactotransferrin OS=Homo sapiens GN=LTF PE=1 SV=6			0	99	ADAVTLDGGFIYEAGLAPYK				0.00184874	2070.03	1036.02	2070.03	1036.02	2	30	2.1.1.5057.29	129.809	11728.7	10574.9	129.97	1.24	9916.11
1	548.16	548.16	98.73	98.73	98.59	sp|P02788|TRFL_HUMAN	Lactotransferrin OS=Homo sapiens GN=LTF PE=1 SV=6			0	99	ADAVTLDGGFIYEAGLAPYK				0.00184874	2070.03	1036.02	2070.03	1036.02	2	31	2.1.1.5064.24	130.151	11728.7	10619.8	129.97	1.24	8672.58
1	548.16	548.16	98.73	98.73	98.59	sp|P02788|TRFL_HUMAN	Lactotransferrin OS=Homo sapiens GN=LTF PE=1 SV=6			0	99	ADAVTLDGGFIYEAGLAPYK				-0.00269308	2070.03	691.017	2070.03	691.018	3	23	2.1.1.5068.12	130.325	5635.23	4039.78	129.97	0.88	2393.12
1	548.16	548.16	98.73	98.73	98.59	sp|P02788|TRFL_HUMAN	Lactotransferrin OS=Homo sapiens GN=LTF PE=1 SV=6			0	99	ADAVTLDGGFIYEAGLAPYK				0.00184874	2070.03	1036.02	2070.03	1036.02	2	26	2.1.1.5070.17	130.427	11728.7	8347.75	129.97	1.24	2632.02
1	548.16	548.16	98.73	98.73	98.59	sp|P02788|TRFL_HUMAN	Lactotransferrin OS=Homo sapiens GN=LTF PE=1 SV=6			0	99	ADAVTLDGGFIYEAGLAPYK				0.00184874	2070.03	1036.02	2070.03	1036.02	2	26	2.1.1.5071.25	130.483	11728.7	7961.75	129.97	1.24	6910.31
1	548.16	548.16	98.73	98.73	98.59	sp|P02788|TRFL_HUMAN	Lactotransferrin OS=Homo sapiens GN=LTF PE=1 SV=6			0	99	ADAVTLDGGFIYEAGLAPYK				-0.00269308	2070.03	691.017	2070.03	691.018	3	25	2.1.1.5075.9	130.667	5635.23	3467.13	129.97	0.88	2231.61
1	548.16	548.16	98.73	98.73	98.59	sp|P02788|TRFL_HUMAN	Lactotransferrin OS=Homo sapiens GN=LTF PE=1 SV=6			0	99	ADAVTLDGGFIYEAGLAPYK				0.00184874	2070.03	1036.02	2070.03	1036.02	2	30	2.1.1.5078.17	130.824	11728.7	6635.96	129.97	1.24	6591.52
1	548.16	548.16	98.73	98.73	98.59	sp|P02788|TRFL_HUMAN	Lactotransferrin OS=Homo sapiens GN=LTF PE=1 SV=6			0	99	ADAVTLDGGFIYEAGLAPYK				0.00184874	2070.03	1036.02	2070.03	1036.02	2	29	2.1.1.5084.27	131.136	11728.7	5268.57	129.97	1.24	4700.74
1	548.16	548.16	98.73	98.73	98.59	sp|P02788|TRFL_HUMAN	Lactotransferrin OS=Homo sapiens GN=LTF PE=1 SV=6			0	99	ADAVTLDGGFIYEAGLAPYK				0.00170145	2070.03	691.018	2070.03	691.018	3	24	2.1.1.5087.3	131.265	2023.4	1770.89	131.31	0.24	1262.72
1	548.16	548.16	98.73	98.73	98.59	sp|P02788|TRFL_HUMAN	Lactotransferrin OS=Homo sapiens GN=LTF PE=1 SV=6			0	99	ADAVTLDGGFIYEAGLAPYK				0.00282531	2070.03	1036.02	2070.03	1036.02	2	29	2.1.1.5091.4	131.465	5779.19	5711.12	131.65	0.88	4705.95
1	548.16	548.16	98.73	98.73	98.59	sp|P02788|TRFL_HUMAN	Lactotransferrin OS=Homo sapiens GN=LTF PE=1 SV=6			0	99	ADAVTLDGGFIYEAGLAPYK				-0.00269308	2070.03	691.017	2070.03	691.018	3	15	2.1.1.5096.10	131.705	2077.64	1834.53	132.04	1.02	1695.33
1	548.16	548.16	98.73	98.73	98.59	sp|P02788|TRFL_HUMAN	Lactotransferrin OS=Homo sapiens GN=LTF PE=1 SV=6			0	99	ADAVTLDGGFIYEAGLAPYK				0.00282531	2070.03	1036.02	2070.03	1036.02	2	24	2.1.1.5098.33	131.822	5779.19	4711.87	131.65	0.88	3753.6
1	548.16	548.16	98.73	98.73	98.59	sp|P02788|TRFL_HUMAN	Lactotransferrin OS=Homo sapiens GN=LTF PE=1 SV=6			0	99	ADAVTLDGGFIYEAGLAPYK				-0.00269308	2070.03	691.017	2070.03	691.018	3	23	2.1.1.5105.6	132.143	2077.64	1476.22	132.04	1.02	1495.14
1	548.16	548.16	98.73	98.73	98.59	sp|P02788|TRFL_HUMAN	Lactotransferrin OS=Homo sapiens GN=LTF PE=1 SV=6			0	99	ADAVTLDGGFIYEAGLAPYK				0.000628041	2070.03	1036.02	2070.03	1036.02	2	25	2.1.1.5105.9	132.148	4367.02	4214.82	132.08	0.34	3204.75
1	548.16	548.16	98.73	98.73	98.59	sp|P02788|TRFL_HUMAN	Lactotransferrin OS=Homo sapiens GN=LTF PE=1 SV=6			0	99	ADAVTLDGGFIYEAGLAPYK				-0.00269308	2070.03	691.017	2070.03	691.018	3	24	2.1.1.5112.4	132.482	2077.64	1217.82	132.04	1.02	1453.12
1	548.16	548.16	98.73	98.73	98.59	sp|P02788|TRFL_HUMAN	Lactotransferrin OS=Homo sapiens GN=LTF PE=1 SV=6			0	99	ADAVTLDGGFIYEAGLAPYK				0.0016046	2070.03	1036.02	2070.03	1036.02	2	31	2.1.1.5133.6	133.5	7254.93	4069.97	134.79	1.76	3061.46
1	548.16	548.16	98.73	98.73	98.59	sp|P02788|TRFL_HUMAN	Lactotransferrin OS=Homo sapiens GN=LTF PE=1 SV=6			0	99	ADAVTLDGGFIYEAGLAPYK				0.00243387	2070.03	691.018	2070.03	691.018	3	25	2.1.1.5137.4	133.689	3945.8	1341.79	135.14	1.91	1668.62
1	548.16	548.16	98.73	98.73	98.59	sp|P02788|TRFL_HUMAN	Lactotransferrin OS=Homo sapiens GN=LTF PE=1 SV=6			0	99	ADAVTLDGGFIYEAGLAPYK				0.00243387	2070.03	691.018	2070.03	691.018	3	25	2.1.1.5140.4	133.833	3945.8	1735.67	135.14	1.91	1414.27
1	548.16	548.16	98.73	98.73	98.59	sp|P02788|TRFL_HUMAN	Lactotransferrin OS=Homo sapiens GN=LTF PE=1 SV=6			0	99	ADAVTLDGGFIYEAGLAPYK				0.0016046	2070.03	1036.02	2070.03	1036.02	2	32	2.1.1.5140.6	133.841	7254.93	4806.89	134.79	1.76	3516.89
1	548.16	548.16	98.73	98.73	98.59	sp|P02788|TRFL_HUMAN	Lactotransferrin OS=Homo sapiens GN=LTF PE=1 SV=6			0	99	ADAVTLDGGFIYEAGLAPYK				0.00243387	2070.03	691.018	2070.03	691.018	3	24	2.1.1.5147.3	134.165	3945.8	2339.8	135.14	1.91	1641.83
1	548.16	548.16	98.73	98.73	98.59	sp|P02788|TRFL_HUMAN	Lactotransferrin OS=Homo sapiens GN=LTF PE=1 SV=6			0	99	ADAVTLDGGFIYEAGLAPYK				0.0016046	2070.03	1036.02	2070.03	1036.02	2	28	2.1.1.5147.9	134.185	7254.93	5459.15	134.79	1.76	4416.87
1	548.16	548.16	98.73	98.73	98.59	sp|P02788|TRFL_HUMAN	Lactotransferrin OS=Homo sapiens GN=LTF PE=1 SV=6			0	99	ADAVTLDGGFIYEAGLAPYK				0.000113335	2070.03	691.018	2070.03	691.018	3	22	2.1.1.5154.3	134.5	3945.8	2479.36	135.14	1.91	1925.52
1	548.16	548.16	98.73	98.73	98.59	sp|P02788|TRFL_HUMAN	Lactotransferrin OS=Homo sapiens GN=LTF PE=1 SV=6			0	99	ADAVTLDGGFIYEAGLAPYK				4.43413e-05	2070.03	1036.02	2070.03	1036.02	2	29	2.1.1.5154.15	134.52	7254.93	6862.18	134.79	1.76	5528.97
1	548.16	548.16	98.73	98.73	98.59	sp|P02788|TRFL_HUMAN	Lactotransferrin OS=Homo sapiens GN=LTF PE=1 SV=6			0	99	ADAVTLDGGFIYEAGLAPYK				4.43413e-05	2070.03	1036.02	2070.03	1036.02	2	16	2.1.1.5156.13	134.607	7254.93	7031.3	134.79	1.76	2387.01
1	548.16	548.16	98.73	98.73	98.59	sp|P02788|TRFL_HUMAN	Lactotransferrin OS=Homo sapiens GN=LTF PE=1 SV=6			0	99	ADAVTLDGGFIYEAGLAPYK				4.43413e-05	2070.03	1036.02	2070.03	1036.02	2	27	2.1.1.5161.30	134.862	7254.93	7235.03	134.79	1.76	5761.63
1	548.16	548.16	98.73	98.73	98.59	sp|P02788|TRFL_HUMAN	Lactotransferrin OS=Homo sapiens GN=LTF PE=1 SV=6			0	99	ADAVTLDGGFIYEAGLAPYK				4.43413e-05	2070.03	1036.02	2070.03	1036.02	2	28	2.1.1.5167.29	135.17	7254.93	6818.29	134.79	1.76	6175.2
1	548.16	548.16	98.73	98.73	98.59	sp|P02788|TRFL_HUMAN	Lactotransferrin OS=Homo sapiens GN=LTF PE=1 SV=6			0	99	ADAVTLDGGFIYEAGLAPYK	Carbamyl@N-term			0.000331004	2113.04	1057.53	2113.04	1057.53	2	14	2.1.1.5171.37	135.385	1082.27	990.23	135.51	0.67	1815.68
1	548.16	548.16	98.73	98.73	98.59	sp|P02788|TRFL_HUMAN	Lactotransferrin OS=Homo sapiens GN=LTF PE=1 SV=6			0	99	ADAVTLDGGFIYEAGLAPYK	Carbamyl@N-term			0.000331004	2113.04	1057.53	2113.04	1057.53	2	19	2.1.1.5172.33	135.434	1082.27	1050.81	135.51	0.67	2327.35
1	548.16	548.16	98.73	98.73	98.59	sp|P02788|TRFL_HUMAN	Lactotransferrin OS=Homo sapiens GN=LTF PE=1 SV=6			0	99	ADAVTLDGGFIYEAGLAPYK				0.000113335	2070.03	691.018	2070.03	691.018	3	21	2.1.1.5173.17	135.473	3945.8	3040.41	135.14	1.91	2921.54
1	548.16	548.16	98.73	98.73	98.59	sp|P02788|TRFL_HUMAN	Lactotransferrin OS=Homo sapiens GN=LTF PE=1 SV=6			0	99	ADAVTLDGGFIYEAGLAPYK				0.000532623	2070.03	1036.02	2070.03	1036.02	2	27	2.1.1.5173.34	135.487	6818.47	5833.26	135.19	0.72	5431.42
1	548.16	548.16	98.73	98.73	98.59	sp|P02788|TRFL_HUMAN	Lactotransferrin OS=Homo sapiens GN=LTF PE=1 SV=6			0	99	ADAVTLDGGFIYEAGLAPYK				0.000113335	2070.03	691.018	2070.03	691.018	3	11	2.1.1.5174.11	135.519	3945.8	2891.22	135.14	1.91	1400.31
1	548.16	548.16	98.73	98.73	98.59	sp|P02788|TRFL_HUMAN	Lactotransferrin OS=Homo sapiens GN=LTF PE=1 SV=6			0	99	ADAVTLDGGFIYEAGLAPYK				0.000113335	2070.03	691.018	2070.03	691.018	3	19	2.1.1.5175.6	135.566	3945.8	2723.28	135.14	1.91	2390.07
1	548.16	548.16	98.73	98.73	98.59	sp|P02788|TRFL_HUMAN	Lactotransferrin OS=Homo sapiens GN=LTF PE=1 SV=6			0	99	ADAVTLDGGFIYEAGLAPYK				0.000113335	2070.03	691.018	2070.03	691.018	3	21	2.1.1.5179.5	135.768	3945.8	2095.6	135.14	1.91	2040.38
1	548.16	548.16	98.73	98.73	98.59	sp|P02788|TRFL_HUMAN	Lactotransferrin OS=Homo sapiens GN=LTF PE=1 SV=6			0	99	ADAVTLDGGFIYEAGLAPYK				0.000776763	2070.03	1036.02	2070.03	1036.02	2	26	2.1.1.5179.19	135.779	4715.01	4499.57	135.91	0.67	4796.09
1	548.16	548.16	98.73	98.73	98.59	sp|P02788|TRFL_HUMAN	Lactotransferrin OS=Homo sapiens GN=LTF PE=1 SV=6			0	99	ADAVTLDGGFIYEAGLAPYK				0.000776763	2070.03	1036.02	2070.03	1036.02	2	22	2.1.1.5182.22	135.936	4715.01	4655.01	135.91	0.67	3745.89
1	548.16	548.16	98.73	98.73	98.59	sp|P02788|TRFL_HUMAN	Lactotransferrin OS=Homo sapiens GN=LTF PE=1 SV=6			0	99	ADAVTLDGGFIYEAGLAPYK				0.000113335	2070.03	691.018	2070.03	691.018	3	15	2.1.1.5183.7	135.976	3945.8	2183.08	135.14	1.91	3534.96
1	548.16	548.16	98.73	98.73	98.59	sp|P02788|TRFL_HUMAN	Lactotransferrin OS=Homo sapiens GN=LTF PE=1 SV=6			0	99	ADAVTLDGGFIYEAGLAPYK				0.000776763	2070.03	1036.02	2070.03	1036.02	2	27	2.1.1.5185.17	136.088	4715.01	4158.06	135.91	0.67	4859.99
1	548.16	548.16	98.73	98.73	98.59	sp|P02788|TRFL_HUMAN	Lactotransferrin OS=Homo sapiens GN=LTF PE=1 SV=6			0	99	ADAVTLDGGFIYEAGLAPYK				0.000776763	2070.03	1036.02	2070.03	1036.02	2	19	2.1.1.5188.19	136.244	4715.01	2716.41	135.91	0.67	2513.36
1	548.16	548.16	98.73	98.73	98.59	sp|P02788|TRFL_HUMAN	Lactotransferrin OS=Homo sapiens GN=LTF PE=1 SV=6			0	99	ADAVTLDGGFIYEAGLAPYK				0.00517129	2070.04	1036.03	2070.03	1036.02	2	21	2.1.1.5191.21	136.396	2752.37	2614.32	136.48	0.6	2134.51
1	548.16	548.16	98.73	98.73	98.59	sp|P02788|TRFL_HUMAN	Lactotransferrin OS=Homo sapiens GN=LTF PE=1 SV=6			0	99	ADAVTLDGGFIYEAGLAPYK				0.00395855	2070.03	691.019	2070.03	691.018	3	12	2.1.1.5193.4	136.48	1131.71	876.19	136.97	0.85	960.627
1	548.16	548.16	98.73	98.73	98.59	sp|P02788|TRFL_HUMAN	Lactotransferrin OS=Homo sapiens GN=LTF PE=1 SV=6			0	99	ADAVTLDGGFIYEAGLAPYK				0.00517129	2070.04	1036.03	2070.03	1036.02	2	22	2.1.1.5194.12	136.536	2752.37	2617.05	136.48	0.6	1089.38
1	548.16	548.16	98.73	98.73	98.59	sp|P02788|TRFL_HUMAN	Lactotransferrin OS=Homo sapiens GN=LTF PE=1 SV=6			0	99	ADAVTLDGGFIYEAGLAPYK				0.00517129	2070.04	1036.03	2070.03	1036.02	2	18	2.1.1.5198.19	136.74	2752.37	2338.29	136.48	0.6	2070.04
1	548.16	548.16	98.73	98.73	98.59	sp|P02788|TRFL_HUMAN	Lactotransferrin OS=Homo sapiens GN=LTF PE=1 SV=6			0	99	ADAVTLDGGFIYEAGLAPYK				0.00395855	2070.03	691.019	2070.03	691.018	3	13	2.1.1.5202.6	136.932	1131.71	1097.54	136.97	0.85	1799.78
1	548.16	548.16	98.73	98.73	98.59	sp|P02788|TRFL_HUMAN	Lactotransferrin OS=Homo sapiens GN=LTF PE=1 SV=6			0	99	ADAVTLDGGFIYEAGLAPYK				0.00614786	2070.04	1036.03	2070.03	1036.02	2	21	2.1.1.5204.27	137.051	2548.6	2524.09	137.13	0.45	2286.18
1	548.16	548.16	98.73	98.73	98.59	sp|P02788|TRFL_HUMAN	Lactotransferrin OS=Homo sapiens GN=LTF PE=1 SV=6			0	99	ADAVTLDGGFIYEAGLAPYK				0.00395855	2070.03	691.019	2070.03	691.018	3	12	2.1.1.5209.5	137.283	1131.71	704.17	136.97	0.85	514.083
1	548.16	548.16	98.73	98.73	98.59	sp|P02788|TRFL_HUMAN	Lactotransferrin OS=Homo sapiens GN=LTF PE=1 SV=6			0	99	ADAVTLDGGFIYEAGLAPYK				0.00614786	2070.04	1036.03	2070.03	1036.02	2	17	2.1.1.5210.10	137.335	2548.6	1104.42	137.13	0.45	1154.01
1	548.16	548.16	98.73	98.73	98.59	sp|P02788|TRFL_HUMAN	Lactotransferrin OS=Homo sapiens GN=LTF PE=1 SV=6			0	99	ADAVTLDGGFIYEAGLAPYK				0.00150918	2070.03	1036.02	2070.03	1036.02	2	23	2.1.1.5220.11	137.826	3969.51	1825.13	138.1	0.92	1748.79
1	548.16	548.16	98.73	98.73	98.59	sp|P02788|TRFL_HUMAN	Lactotransferrin OS=Homo sapiens GN=LTF PE=1 SV=6			0	99	ADAVTLDGGFIYEAGLAPYK				0.00150918	2070.03	1036.02	2070.03	1036.02	2	26	2.1.1.5227.32	138.18	3969.51	3907.35	138.1	0.92	3692.82
1	548.16	548.16	98.73	98.73	98.59	sp|P02788|TRFL_HUMAN	Lactotransferrin OS=Homo sapiens GN=LTF PE=1 SV=6			0	99	ADAVTLDGGFIYEAGLAPYK				0.00249371	2070.03	691.018	2070.03	691.018	3	25	2.1.1.5231.12	138.37	2447.16	2290.42	138.46	0.47	1962.08
1	548.16	548.16	98.73	98.73	98.59	sp|P02788|TRFL_HUMAN	Lactotransferrin OS=Homo sapiens GN=LTF PE=1 SV=6			0	99	ADAVTLDGGFIYEAGLAPYK				0.00150918	2070.03	1036.02	2070.03	1036.02	2	23	2.1.1.5233.20	138.496	3969.51	3557.33	138.1	0.92	1895.16
1	548.16	548.16	98.73	98.73	98.59	sp|P02788|TRFL_HUMAN	Lactotransferrin OS=Homo sapiens GN=LTF PE=1 SV=6			0	99	ADAVTLDGGFIYEAGLAPYK				0.00150918	2070.03	1036.02	2070.03	1036.02	2	30	2.1.1.5233.21	138.498	3969.51	3555.49	138.1	0.92	3932.78
1	548.16	548.16	98.73	98.73	98.59	sp|P02788|TRFL_HUMAN	Lactotransferrin OS=Homo sapiens GN=LTF PE=1 SV=6			0	99	ADAVTLDGGFIYEAGLAPYK				0.00249371	2070.03	691.018	2070.03	691.018	3	16	2.1.1.5234.9	138.523	2447.16	2430.31	138.46	0.47	1583.53
1	548.16	548.16	98.73	98.73	98.59	sp|P02788|TRFL_HUMAN	Lactotransferrin OS=Homo sapiens GN=LTF PE=1 SV=6			0	99	ADAVTLDGGFIYEAGLAPYK				0.00224161	2070.03	1036.02	2070.03	1036.02	2	31	2.1.1.5239.16	138.811	3329.93	3173.4	139.08	0.68	4045.63
1	548.16	548.16	98.73	98.73	98.59	sp|P02788|TRFL_HUMAN	Lactotransferrin OS=Homo sapiens GN=LTF PE=1 SV=6			0	99	ADAVTLDGGFIYEAGLAPYK				0.00304302	2070.03	691.019	2070.03	691.018	3	22	2.1.1.5240.8	138.841	2093.6	1894.05	139.08	0.57	4651.15
1	548.16	548.16	98.73	98.73	98.59	sp|P02788|TRFL_HUMAN	Lactotransferrin OS=Homo sapiens GN=LTF PE=1 SV=6			0	99	ADAVTLDGGFIYEAGLAPYK				0.00224161	2070.03	1036.02	2070.03	1036.02	2	31	2.1.1.5245.20	139.126	3329.93	3183.95	139.08	0.68	4277.48
1	548.16	548.16	98.73	98.73	98.59	sp|P02788|TRFL_HUMAN	Lactotransferrin OS=Homo sapiens GN=LTF PE=1 SV=6			0	99	ADAVTLDGGFIYEAGLAPYK				0.00304302	2070.03	691.019	2070.03	691.018	3	22	2.1.1.5246.6	139.15	2093.6	2029.32	139.08	0.57	1896.21
1	548.16	548.16	98.73	98.73	98.59	sp|P02788|TRFL_HUMAN	Lactotransferrin OS=Homo sapiens GN=LTF PE=1 SV=6			0	99	ADAVTLDGGFIYEAGLAPYK				-0.000919444	2070.03	691.017	2070.03	691.018	3	23	2.1.1.5253.6	139.509	2168.26	2135.18	139.45	0.73	1657.73
1	548.16	548.16	98.73	98.73	98.59	sp|P02788|TRFL_HUMAN	Lactotransferrin OS=Homo sapiens GN=LTF PE=1 SV=6			0	99	ADAVTLDGGFIYEAGLAPYK				-0.000919444	2070.03	691.017	2070.03	691.018	3	20	2.1.1.5257.5	139.717	2168.26	2022.52	139.45	0.73	1844.99
1	548.16	548.16	98.73	98.73	98.59	sp|P02788|TRFL_HUMAN	Lactotransferrin OS=Homo sapiens GN=LTF PE=1 SV=6			0	99	ADAVTLDGGFIYEAGLAPYK				-0.000919444	2070.03	691.017	2070.03	691.018	3	20	2.1.1.5259.8	139.824	2168.26	1871.15	139.45	0.73	1992.21
1	548.16	548.16	98.73	98.73	98.59	sp|P02788|TRFL_HUMAN	Lactotransferrin OS=Homo sapiens GN=LTF PE=1 SV=6			0	99	ADAVTLDGGFIYEAGLAPYK				0.000106294	2070.03	1036.02	2070.03	1036.02	2	24	2.1.1.5263.13	140.037	2270.63	2240.66	140.33	0.73	2890.79
1	548.16	548.16	98.73	98.73	98.59	sp|P02788|TRFL_HUMAN	Lactotransferrin OS=Homo sapiens GN=LTF PE=1 SV=6			0	99	ADAVTLDGGFIYEAGLAPYK				0.000106294	2070.03	1036.02	2070.03	1036.02	2	26	2.1.1.5269.11	140.348	2270.63	2179.43	140.33	0.73	2758.93
1	548.16	548.16	98.73	98.73	98.59	sp|P02788|TRFL_HUMAN	Lactotransferrin OS=Homo sapiens GN=LTF PE=1 SV=6			0	99	ADAVTLDGGFIYEAGLAPYK				0.000106294	2070.03	1036.02	2070.03	1036.02	2	19	2.1.1.5271.12	140.453	2270.63	2070.6	140.33	0.73	1413.92
1	548.16	548.16	98.73	98.73	98.59	sp|P02788|TRFL_HUMAN	Lactotransferrin OS=Homo sapiens GN=LTF PE=1 SV=6			0	99	ADAVTLDGGFIYEAGLAPYK				0.000106294	2070.03	1036.02	2070.03	1036.02	2	19	2.1.1.5275.11	140.66	2270.63	2007.45	140.33	0.73	2462
1	548.16	548.16	98.73	98.73	98.59	sp|P02788|TRFL_HUMAN	Lactotransferrin OS=Homo sapiens GN=LTF PE=1 SV=6			0	99	ADAVTLDGGFIYEAGLAPYK				0.0025477	2070.03	1036.02	2070.03	1036.02	2	20	2.1.1.5281.14	140.974	2014.29	1895.41	140.7	0.52	2141.92
1	548.16	548.16	98.73	98.73	98.59	sp|P02788|TRFL_HUMAN	Lactotransferrin OS=Homo sapiens GN=LTF PE=1 SV=6			0	99	ADAVTLDGGFIYEAGLAPYK				0.00457371	2070.04	691.019	2070.03	691.018	3	18	2.1.1.5283.3	141.069	1533.06	1444.93	141.17	0.47	4126.36
1	548.16	548.16	98.73	98.73	98.59	sp|P02788|TRFL_HUMAN	Lactotransferrin OS=Homo sapiens GN=LTF PE=1 SV=6			0	99	ADAVTLDGGFIYEAGLAPYK				0.00457371	2070.04	691.019	2070.03	691.018	3	12	2.1.1.5283.4	141.069	1533.06	1445.36	141.17	0.47	1573.99
1	548.16	548.16	98.73	98.73	98.59	sp|P02788|TRFL_HUMAN	Lactotransferrin OS=Homo sapiens GN=LTF PE=1 SV=6			0	99	ADAVTLDGGFIYEAGLAPYK				0.000594575	2070.03	1036.02	2070.03	1036.02	2	21	2.1.1.5287.9	141.281	1939.41	1867.21	141.22	0.36	2269.47
1	548.16	548.16	98.73	98.73	98.59	sp|P02788|TRFL_HUMAN	Lactotransferrin OS=Homo sapiens GN=LTF PE=1 SV=6			0	99	ADAVTLDGGFIYEAGLAPYK				0.00457371	2070.04	691.019	2070.03	691.018	3	12	2.1.1.5289.3	141.379	1533.06	1006.72	141.17	0.47	821.469
1	548.16	548.16	98.73	98.73	98.59	sp|P02788|TRFL_HUMAN	Lactotransferrin OS=Homo sapiens GN=LTF PE=1 SV=6			0	99	ADAVTLDGGFIYEAGLAPYK				0.00237645	2070.03	691.018	2070.03	691.018	3	20	2.1.1.5293.4	141.579	1640.06	1631.09	141.57	0.41	1432.07
1	548.16	548.16	98.73	98.73	98.59	sp|P02788|TRFL_HUMAN	Lactotransferrin OS=Homo sapiens GN=LTF PE=1 SV=6			0	99	ADAVTLDGGFIYEAGLAPYK				0.000350434	2070.03	1036.02	2070.03	1036.02	2	23	2.1.1.5293.6	141.581	2183.78	2164.38	141.57	0.51	2212.8
1	548.16	548.16	98.73	98.73	98.59	sp|P02788|TRFL_HUMAN	Lactotransferrin OS=Homo sapiens GN=LTF PE=1 SV=6			0	99	ADAVTLDGGFIYEAGLAPYK				0.00237645	2070.03	691.018	2070.03	691.018	3	14	2.1.1.5295.4	141.683	1640.06	1505.12	141.57	0.41	1355.59
1	548.16	548.16	98.73	98.73	98.59	sp|P02788|TRFL_HUMAN	Lactotransferrin OS=Homo sapiens GN=LTF PE=1 SV=6			0	99	ADAVTLDGGFIYEAGLAPYK				0.00181528	2070.03	1036.02	2070.03	1036.02	2	23	2.1.1.5299.5	141.891	2556.33	1984.52	142.81	2.42	2171.43
1	548.16	548.16	98.73	98.73	98.59	sp|P02788|TRFL_HUMAN	Lactotransferrin OS=Homo sapiens GN=LTF PE=1 SV=6			0	99	ADAVTLDGGFIYEAGLAPYK				0.00457371	2070.04	691.019	2070.03	691.018	3	20	2.1.1.5300.5	141.943	2093.82	1575.79	142.76	1.24	1477.56
1	548.16	548.16	98.73	98.73	98.59	sp|P02788|TRFL_HUMAN	Lactotransferrin OS=Homo sapiens GN=LTF PE=1 SV=6			0	99	ADAVTLDGGFIYEAGLAPYK				0.00457371	2070.04	691.019	2070.03	691.018	3	17	2.1.1.5301.6	141.995	2093.82	1626.65	142.76	1.24	1716.6
1	548.16	548.16	98.73	98.73	98.59	sp|P02788|TRFL_HUMAN	Lactotransferrin OS=Homo sapiens GN=LTF PE=1 SV=6			0	99	ADAVTLDGGFIYEAGLAPYK				0.00181528	2070.03	1036.02	2070.03	1036.02	2	23	2.1.1.5305.10	142.206	2556.33	2275.14	142.81	2.42	2429.85
1	548.16	548.16	98.73	98.73	98.59	sp|P02788|TRFL_HUMAN	Lactotransferrin OS=Homo sapiens GN=LTF PE=1 SV=6			0	99	ADAVTLDGGFIYEAGLAPYK				0.00457371	2070.04	691.019	2070.03	691.018	3	18	2.1.1.5309.4	142.408	2093.82	1862.35	142.76	1.24	1879.72
1	548.16	548.16	98.73	98.73	98.59	sp|P02788|TRFL_HUMAN	Lactotransferrin OS=Homo sapiens GN=LTF PE=1 SV=6			0	99	ADAVTLDGGFIYEAGLAPYK				0.00457371	2070.04	691.019	2070.03	691.018	3	17	2.1.1.5310.2	142.458	2093.82	1907.02	142.76	1.24	2946.21
1	548.16	548.16	98.73	98.73	98.59	sp|P02788|TRFL_HUMAN	Lactotransferrin OS=Homo sapiens GN=LTF PE=1 SV=6			0	99	ADAVTLDGGFIYEAGLAPYK				0.00181528	2070.03	1036.02	2070.03	1036.02	2	26	2.1.1.5311.7	142.513	2556.33	2379.72	142.81	2.42	2531.08
1	548.16	548.16	98.73	98.73	98.59	sp|P02788|TRFL_HUMAN	Lactotransferrin OS=Homo sapiens GN=LTF PE=1 SV=6			0	99	ADAVTLDGGFIYEAGLAPYK				0.00457371	2070.04	691.019	2070.03	691.018	3	17	2.1.1.5317.3	142.82	2093.82	2053.08	142.76	1.24	2038.58
1	548.16	548.16	98.73	98.73	98.59	sp|P02788|TRFL_HUMAN	Lactotransferrin OS=Homo sapiens GN=LTF PE=1 SV=6			0	99	ADAVTLDGGFIYEAGLAPYK				0.00457371	2070.04	691.019	2070.03	691.018	3	20	2.1.1.5317.4	142.82	2093.82	2051.59	142.76	1.24	2030.42
1	548.16	548.16	98.73	98.73	98.59	sp|P02788|TRFL_HUMAN	Lactotransferrin OS=Homo sapiens GN=LTF PE=1 SV=6			0	99	ADAVTLDGGFIYEAGLAPYK				0.00181528	2070.03	1036.02	2070.03	1036.02	2	24	2.1.1.5317.8	142.824	2556.33	2541.74	142.81	2.42	2533.13
1	548.16	548.16	98.73	98.73	98.59	sp|P02788|TRFL_HUMAN	Lactotransferrin OS=Homo sapiens GN=LTF PE=1 SV=6			0	99	ADAVTLDGGFIYEAGLAPYK				-0.000370129	2070.03	691.018	2070.03	691.018	3	18	2.1.1.5323.3	143.129	2149.56	2029.14	143.69	0.93	1525.51
1	548.16	548.16	98.73	98.73	98.59	sp|P02788|TRFL_HUMAN	Lactotransferrin OS=Homo sapiens GN=LTF PE=1 SV=6			0	99	ADAVTLDGGFIYEAGLAPYK				-0.000370129	2070.03	691.018	2070.03	691.018	3	20	2.1.1.5323.4	143.13	2149.56	2029.46	143.69	0.93	1836.68
1	548.16	548.16	98.73	98.73	98.59	sp|P02788|TRFL_HUMAN	Lactotransferrin OS=Homo sapiens GN=LTF PE=1 SV=6			0	99	ADAVTLDGGFIYEAGLAPYK				0.00181528	2070.03	1036.02	2070.03	1036.02	2	24	2.1.1.5323.5	143.131	2556.33	2334.2	142.81	2.42	2419.39
1	548.16	548.16	98.73	98.73	98.59	sp|P02788|TRFL_HUMAN	Lactotransferrin OS=Homo sapiens GN=LTF PE=1 SV=6			0	99	ADAVTLDGGFIYEAGLAPYK				-0.000370129	2070.03	691.018	2070.03	691.018	3	28	2.1.1.5329.5	143.443	2149.56	2123.32	143.69	0.93	1918.01
1	548.16	548.16	98.73	98.73	98.59	sp|P02788|TRFL_HUMAN	Lactotransferrin OS=Homo sapiens GN=LTF PE=1 SV=6			0	99	ADAVTLDGGFIYEAGLAPYK				0.00181528	2070.03	1036.02	2070.03	1036.02	2	25	2.1.1.5329.9	143.45	2556.33	2169.53	142.81	2.42	2160.36
1	548.16	548.16	98.73	98.73	98.59	sp|P02788|TRFL_HUMAN	Lactotransferrin OS=Homo sapiens GN=LTF PE=1 SV=6			0	99	ADAVTLDGGFIYEAGLAPYK				-0.000370129	2070.03	691.018	2070.03	691.018	3	23	2.1.1.5332.4	143.595	2149.56	2034.15	143.69	0.93	1688.42
1	548.16	548.16	98.73	98.73	98.59	sp|P02788|TRFL_HUMAN	Lactotransferrin OS=Homo sapiens GN=LTF PE=1 SV=6			0	99	ADAVTLDGGFIYEAGLAPYK				-0.000370129	2070.03	691.018	2070.03	691.018	3	25	2.1.1.5335.2	143.747	2149.56	2089.84	143.69	0.93	1736.57
1	548.16	548.16	98.73	98.73	98.59	sp|P02788|TRFL_HUMAN	Lactotransferrin OS=Homo sapiens GN=LTF PE=1 SV=6			0	99	ADAVTLDGGFIYEAGLAPYK				-0.00135855	2070.03	1036.02	2070.03	1036.02	2	27	2.1.1.5335.7	143.759	2178.96	2148.3	143.64	0.66	2126.18
1	548.16	548.16	98.73	98.73	98.59	sp|P02788|TRFL_HUMAN	Lactotransferrin OS=Homo sapiens GN=LTF PE=1 SV=6			0	99	ADAVTLDGGFIYEAGLAPYK				-0.000370129	2070.03	691.018	2070.03	691.018	3	27	2.1.1.5341.2	144.054	2149.56	1911.12	143.69	0.82	2290.93
1	548.16	548.16	98.73	98.73	98.59	sp|P02788|TRFL_HUMAN	Lactotransferrin OS=Homo sapiens GN=LTF PE=1 SV=6			0	99	ADAVTLDGGFIYEAGLAPYK				-0.00160269	2070.03	1036.02	2070.03	1036.02	2	30	2.1.1.5341.5	144.07	2078.07	2031.92	144.25	1.2	1825.43
1	548.16	548.16	98.73	98.73	98.59	sp|P02788|TRFL_HUMAN	Lactotransferrin OS=Homo sapiens GN=LTF PE=1 SV=6			0	99	ADAVTLDGGFIYEAGLAPYK				-0.00110255	2070.03	691.017	2070.03	691.018	3	25	2.1.1.5343.3	144.164	1969.56	1939.23	144.3	1.19	1631.1
1	548.16	548.16	98.73	98.73	98.59	sp|P02788|TRFL_HUMAN	Lactotransferrin OS=Homo sapiens GN=LTF PE=1 SV=6			0	99	ADAVTLDGGFIYEAGLAPYK				-0.00110255	2070.03	691.017	2070.03	691.018	3	24	2.1.1.5347.3	144.37	1969.56	1968.88	144.3	1.19	1610.83
1	548.16	548.16	98.73	98.73	98.59	sp|P02788|TRFL_HUMAN	Lactotransferrin OS=Homo sapiens GN=LTF PE=1 SV=6			0	99	ADAVTLDGGFIYEAGLAPYK				-0.00160269	2070.03	1036.02	2070.03	1036.02	2	30	2.1.1.5347.5	144.392	2078.07	2021.81	144.25	1.2	1765.85
1	548.16	548.16	98.73	98.73	98.59	sp|P02788|TRFL_HUMAN	Lactotransferrin OS=Homo sapiens GN=LTF PE=1 SV=6			0	99	ADAVTLDGGFIYEAGLAPYK				-0.00110255	2070.03	691.017	2070.03	691.018	3	25	2.1.1.5353.3	144.663	1969.56	1764.47	144.3	1.19	1203.47
1	548.16	548.16	98.73	98.73	98.59	sp|P02788|TRFL_HUMAN	Lactotransferrin OS=Homo sapiens GN=LTF PE=1 SV=6			0	99	ADAVTLDGGFIYEAGLAPYK				-0.00160269	2070.03	1036.02	2070.03	1036.02	2	31	2.1.1.5354.5	144.737	2078.07	1664.49	144.25	1.2	1469.93
1	548.16	548.16	98.73	98.73	98.59	sp|P02788|TRFL_HUMAN	Lactotransferrin OS=Homo sapiens GN=LTF PE=1 SV=6			0	99	ADAVTLDGGFIYEAGLAPYK				-0.00110255	2070.03	691.017	2070.03	691.018	3	28	2.1.1.5355.4	144.786	1969.56	1616.26	144.3	1.19	860.919
1	548.16	548.16	98.73	98.73	98.59	sp|P02788|TRFL_HUMAN	Lactotransferrin OS=Homo sapiens GN=LTF PE=1 SV=6			0	99	ADAVTLDGGFIYEAGLAPYK				-0.00110255	2070.03	691.017	2070.03	691.018	3	25	2.1.1.5361.2	145.058	1969.56	1461.4	144.3	1.19	1174.85
1	548.16	548.16	98.73	98.73	98.59	sp|P02788|TRFL_HUMAN	Lactotransferrin OS=Homo sapiens GN=LTF PE=1 SV=6			0	99	ADAVTLDGGFIYEAGLAPYK				-0.00160269	2070.03	1036.02	2070.03	1036.02	2	31	2.1.1.5361.3	145.079	2078.07	1421.55	144.25	1.2	1285.09
1	548.16	548.16	98.73	98.73	98.59	sp|P02788|TRFL_HUMAN	Lactotransferrin OS=Homo sapiens GN=LTF PE=1 SV=6			0	99	ADAVTLDGGFIYEAGLAPYK				-0.00110255	2070.03	691.017	2070.03	691.018	3	22	2.1.1.5362.4	145.117	1969.56	1431.17	144.3	1.19	981.322
1	548.16	548.16	98.73	98.73	98.59	sp|P02788|TRFL_HUMAN	Lactotransferrin OS=Homo sapiens GN=LTF PE=1 SV=6			0	99	ADAVTLDGGFIYEAGLAPYK	Amidated@C-term			0.0510911	2069.1	690.707	2069.05	690.69	3	12	2.1.1.5369.3	145.353	394.23	219.6	144.79	0.75	669.948
1	548.16	548.16	98.73	98.73	98.59	sp|P02788|TRFL_HUMAN	Lactotransferrin OS=Homo sapiens GN=LTF PE=1 SV=6			0	99	ADAVTLDGGFIYEAGLAPYK				-0.00160269	2070.03	1036.02	2070.03	1036.02	2	27	2.1.1.5369.6	145.374	2078.07	912.64	144.25	1.2	777.237
1	548.16	548.16	98.73	98.73	98.59	sp|P02788|TRFL_HUMAN	Lactotransferrin OS=Homo sapiens GN=LTF PE=1 SV=6			0	99	ADAVTLDGGFIYEAGLAPYK				-0.00146876	2070.03	691.017	2070.03	691.018	3	26	2.1.1.5371.2	145.415	1119.92	1061.86	145.49	0.25	777.23
1	548.16	548.16	98.73	98.73	98.59	sp|P02788|TRFL_HUMAN	Lactotransferrin OS=Homo sapiens GN=LTF PE=1 SV=6			0	99	ADAVTLDGGFIYEAGLAPYK				0.000350434	2070.03	1036.02	2070.03	1036.02	2	30	2.1.1.5377.3	145.683	1076.19	1037.71	145.54	0.6	959.356
1	548.16	548.16	98.73	98.73	98.59	sp|P02788|TRFL_HUMAN	Lactotransferrin OS=Homo sapiens GN=LTF PE=1 SV=6			0	99	ADAVTLDGGFIYEAGLAPYK				0.00157114	2070.03	1036.02	2070.03	1036.02	2	28	2.1.1.5385.6	145.983	836.95	821.77	146.08	0.79	608.966
1	548.16	548.16	98.73	98.73	98.59	sp|P02788|TRFL_HUMAN	Lactotransferrin OS=Homo sapiens GN=LTF PE=1 SV=6			0	99	ADAVTLDGGFIYEAGLAPYK				-0.0027505	2070.03	691.017	2070.03	691.018	3	18	2.1.1.5390.2	146.181	511.7	483.31	146.38	0.82	184.933
1	548.16	548.16	98.73	98.73	98.59	sp|P02788|TRFL_HUMAN	Lactotransferrin OS=Homo sapiens GN=LTF PE=1 SV=6			0	99	ADAVTLDGGFIYEAGLAPYK				0.00157114	2070.03	1036.02	2070.03	1036.02	2	27	2.1.1.5393.3	146.326	836.95	677.82	146.08	0.79	620.662
1	548.16	548.16	98.73	98.73	98.59	sp|P02788|TRFL_HUMAN	Lactotransferrin OS=Homo sapiens GN=LTF PE=1 SV=6			0	99	ADAVTLDGGFIYEAGLAPYK				-0.0027505	2070.03	691.017	2070.03	691.018	3	20	2.1.1.5394.3	146.374	511.7	509.91	146.38	0.82	413.879
1	548.16	548.16	98.73	98.73	98.59	sp|P02788|TRFL_HUMAN	Lactotransferrin OS=Homo sapiens GN=LTF PE=1 SV=6			0	99	ADAVTLDGGFIYEAGLAPYK				0.00157114	2070.03	1036.02	2070.03	1036.02	2	28	2.1.1.5410.2	146.626	836.95	547.6	146.08	0.79	307.534
1	548.16	548.16	98.73	98.73	98.59	sp|P02788|TRFL_HUMAN	Lactotransferrin OS=Homo sapiens GN=LTF PE=1 SV=6			0	99	ADAVTLDGGFIYEAGLAPYK				-0.0027505	2070.03	691.017	2070.03	691.018	3	19	2.1.1.5411.2	146.674	511.7	366.41	146.38	0.82	143.666
1	548.16	548.16	98.73	98.73	98.59	sp|P02788|TRFL_HUMAN	Lactotransferrin OS=Homo sapiens GN=LTF PE=1 SV=6			0	99	ADAVTLDGGFIYEAGLAPYK				-0.0029336	2070.03	691.017	2070.03	691.018	3	18	2.1.1.5423.2	146.993	308.9	300.31	146.95	0.52	107.951
1	548.16	548.16	98.73	98.73	98.59	sp|P02788|TRFL_HUMAN	Lactotransferrin OS=Homo sapiens GN=LTF PE=1 SV=6			0	99	ADAVTLDGGFIYEAGLAPYK				0.000350434	2070.03	1036.02	2070.03	1036.02	2	27	2.1.1.5448.3	147.245	334.65	323.83	147.39	0.86	312.737
1	548.16	548.16	98.73	98.73	98.59	sp|P02788|TRFL_HUMAN	Lactotransferrin OS=Homo sapiens GN=LTF PE=1 SV=6			0	99	ADAVTLDGGFIYEAGLAPYK				-0.0029336	2070.03	691.017	2070.03	691.018	3	20	2.1.1.5454.2	147.317	308.9	278.45	146.95	0.52	101.196
1	548.16	548.16	98.73	98.73	98.59	sp|P02788|TRFL_HUMAN	Lactotransferrin OS=Homo sapiens GN=LTF PE=1 SV=6			0	99	ADAVTLDGGFIYEAGLAPYK				0.000350434	2070.03	1036.02	2070.03	1036.02	2	23	2.1.1.5476.2	147.598	334.65	267.42	147.39	0.86	139.912
1	548.16	548.16	98.73	98.73	98.59	sp|P02788|TRFL_HUMAN	Lactotransferrin OS=Homo sapiens GN=LTF PE=1 SV=6			0	99	ADAVTLDGGFIYEAGLAPYK				-0.00238429	2070.03	691.017	2070.03	691.018	3	18	2.1.1.5481.2	147.666	286.25	245.47	147.35	0.83	85.8916
1	548.16	548.16	98.73	98.73	98.59	sp|P02788|TRFL_HUMAN	Lactotransferrin OS=Homo sapiens GN=LTF PE=1 SV=6			0	99	ADAVTLDGGFIYEAGLAPYK				-0.000870266	2070.03	1036.02	2070.03	1036.02	2	23	2.1.1.5496.2	147.912	258.86	251.11	147.9	0.75	114.198
1	548.16	548.16	98.73	98.73	98.59	sp|P02788|TRFL_HUMAN	Lactotransferrin OS=Homo sapiens GN=LTF PE=1 SV=6			0	99	ADAVTLDGGFIYEAGLAPYK				-0.0027505	2070.03	691.017	2070.03	691.018	3	17	2.1.1.5506.2	148.005	212.97	209.96	148.06	0.82	74.4874
1	548.16	548.16	98.73	98.73	98.59	sp|P02788|TRFL_HUMAN	Lactotransferrin OS=Homo sapiens GN=LTF PE=1 SV=6			0	99	ADAVTLDGGFIYEAGLAPYK				-0.00379995	2070.03	1036.02	2070.03	1036.02	2	24	2.1.1.5537.2	148.329	234.96	209.93	148.11	1.4	103.241
1	548.16	548.16	98.73	98.73	98.59	sp|P02788|TRFL_HUMAN	Lactotransferrin OS=Homo sapiens GN=LTF PE=1 SV=6			0	99	ADAVTLDGGFIYEAGLAPYK				-0.00146876	2070.03	691.017	2070.03	691.018	3	14	2.1.1.5609.2	149.113	181.92	153.32	148.8	1.36	52.7283
1	548.16	548.16	98.73	98.73	98.59	sp|P02788|TRFL_HUMAN	Lactotransferrin OS=Homo sapiens GN=LTF PE=1 SV=6			0	99	ADAVTLDGGFIYEAGLAPYK				-0.000553234	2070.03	691.017	2070.03	691.018	3	18	2.1.1.5785.2	150.535	688.01	237.69	151.34	1.28	103.149
1	548.16	548.16	98.73	98.73	98.59	sp|P02788|TRFL_HUMAN	Lactotransferrin OS=Homo sapiens GN=LTF PE=1 SV=6			0	99	ADAVTLDGGFIYEAGLAPYK				-0.000553234	2070.03	691.017	2070.03	691.018	3	22	2.1.1.5803.2	150.818	688.01	270.76	151.34	1.28	271.961
1	548.16	548.16	98.73	98.73	98.59	sp|P02788|TRFL_HUMAN	Lactotransferrin OS=Homo sapiens GN=LTF PE=1 SV=6			0	99	ADAVTLDGGFIYEAGLAPYK				0.00157114	2070.03	1036.02	2070.03	1036.02	2	27	2.1.1.5803.3	150.839	558.91	280.73	151.58	1.45	298.081
1	548.16	548.16	98.73	98.73	98.59	sp|P02788|TRFL_HUMAN	Lactotransferrin OS=Homo sapiens GN=LTF PE=1 SV=6			0	99	ADAVTLDGGFIYEAGLAPYK				-0.000553234	2070.03	691.017	2070.03	691.018	3	21	2.1.1.5812.4	151.169	688.01	636.68	151.34	1.28	730.717
1	548.16	548.16	98.73	98.73	98.59	sp|P02788|TRFL_HUMAN	Lactotransferrin OS=Homo sapiens GN=LTF PE=1 SV=6			0	99	ADAVTLDGGFIYEAGLAPYK				-0.000553234	2070.03	691.017	2070.03	691.018	3	24	2.1.1.5812.5	151.178	688.01	641.76	151.34	1.28	600.713
1	548.16	548.16	98.73	98.73	98.59	sp|P02788|TRFL_HUMAN	Lactotransferrin OS=Homo sapiens GN=LTF PE=1 SV=6			0	99	ADAVTLDGGFIYEAGLAPYK				0.00157114	2070.03	1036.02	2070.03	1036.02	2	25	2.1.1.5812.6	151.186	558.91	515.26	151.58	1.45	526.782
1	548.16	548.16	98.73	98.73	98.59	sp|P02788|TRFL_HUMAN	Lactotransferrin OS=Homo sapiens GN=LTF PE=1 SV=6			0	99	ADAVTLDGGFIYEAGLAPYK				-0.000553234	2070.03	691.017	2070.03	691.018	3	20	2.1.1.5819.3	151.512	688.01	656.48	151.34	1.28	591.053
1	548.16	548.16	98.73	98.73	98.59	sp|P02788|TRFL_HUMAN	Lactotransferrin OS=Homo sapiens GN=LTF PE=1 SV=6			0	99	ADAVTLDGGFIYEAGLAPYK				0.00157114	2070.03	1036.02	2070.03	1036.02	2	27	2.1.1.5819.4	151.527	558.91	537.51	151.58	1.45	560.09
1	548.16	548.16	98.73	98.73	98.59	sp|P02788|TRFL_HUMAN	Lactotransferrin OS=Homo sapiens GN=LTF PE=1 SV=6			0	99	ADAVTLDGGFIYEAGLAPYK				-0.000553234	2070.03	691.017	2070.03	691.018	3	24	2.1.1.5820.4	151.565	688.01	638.45	151.34	1.28	668.091
1	548.16	548.16	98.73	98.73	98.59	sp|P02788|TRFL_HUMAN	Lactotransferrin OS=Homo sapiens GN=LTF PE=1 SV=6			0	99	ADAVTLDGGFIYEAGLAPYK				-0.000553234	2070.03	691.017	2070.03	691.018	3	23	2.1.1.5826.3	151.846	688.01	508.47	151.34	1.28	616.166
1	548.16	548.16	98.73	98.73	98.59	sp|P02788|TRFL_HUMAN	Lactotransferrin OS=Homo sapiens GN=LTF PE=1 SV=6			0	99	ADAVTLDGGFIYEAGLAPYK				0.00157114	2070.03	1036.02	2070.03	1036.02	2	26	2.1.1.5826.6	151.867	558.91	458.15	151.58	1.45	705.157
1	548.16	548.16	98.73	98.73	98.59	sp|P02788|TRFL_HUMAN	Lactotransferrin OS=Homo sapiens GN=LTF PE=1 SV=6			0	99	ADAVTLDGGFIYEAGLAPYK				-0.000553234	2070.03	691.017	2070.03	691.018	3	21	2.1.1.5828.3	151.946	688.01	491.91	151.34	1.28	466.663
1	548.16	548.16	98.73	98.73	98.59	sp|P02788|TRFL_HUMAN	Lactotransferrin OS=Homo sapiens GN=LTF PE=1 SV=6			0	99	ADAVTLDGGFIYEAGLAPYK				0.00157114	2070.03	1036.02	2070.03	1036.02	2	22	2.1.1.5833.2	152.222	558.91	361.55	151.58	1.45	224.15
1	548.16	548.16	98.73	98.73	98.59	sp|P02788|TRFL_HUMAN	Lactotransferrin OS=Homo sapiens GN=LTF PE=1 SV=6			0	99	ADAVTLDGGFIYEAGLAPYK				-0.000553234	2070.03	691.017	2070.03	691.018	3	19	2.1.1.5836.2	152.298	688.01	329.08	151.34	1.28	272.72
1	548.16	548.16	98.73	98.73	98.59	sp|P02788|TRFL_HUMAN	Lactotransferrin OS=Homo sapiens GN=LTF PE=1 SV=6			0	99	ADAVTLDGGFIYEAGLAPYK				0.00247934	2070.03	1036.02	2070.03	1036.02	2	25	3.1.1.4905.24	122.251	10562.4	3008.33	122.52	0.44	2413.57
1	548.16	548.16	98.73	98.73	98.59	sp|P02788|TRFL_HUMAN	Lactotransferrin OS=Homo sapiens GN=LTF PE=1 SV=6			0	99	ADAVTLDGGFIYEAGLAPYK				0.0018777	2070.03	691.018	2070.03	691.018	3	20	3.1.1.4912.12	122.582	3843.42	3674.57	122.52	0.44	3244.69
1	548.16	548.16	98.73	98.73	98.59	sp|P02788|TRFL_HUMAN	Lactotransferrin OS=Homo sapiens GN=LTF PE=1 SV=6			0	99	ADAVTLDGGFIYEAGLAPYK				0.00247934	2070.03	1036.02	2070.03	1036.02	2	27	3.1.1.4912.36	122.602	10562.4	9977.63	122.52	0.44	7615.06
1	548.16	548.16	98.73	98.73	98.59	sp|P02788|TRFL_HUMAN	Lactotransferrin OS=Homo sapiens GN=LTF PE=1 SV=6			0	99	ADAVTLDGGFIYEAGLAPYK				0.0018777	2070.03	691.018	2070.03	691.018	3	16	3.1.1.4916.15	122.78	3843.42	1760.71	122.52	0.44	1636.95
1	548.16	548.16	98.73	98.73	98.59	sp|P02788|TRFL_HUMAN	Lactotransferrin OS=Homo sapiens GN=LTF PE=1 SV=6			0	99	ADAVTLDGGFIYEAGLAPYK				0.00247934	2070.03	1036.02	2070.03	1036.02	2	19	3.1.1.4919.28	122.939	10562.4	2024.47	122.52	0.44	1912.67
1	548.16	548.16	98.73	98.73	98.59	sp|P02788|TRFL_HUMAN	Lactotransferrin OS=Homo sapiens GN=LTF PE=1 SV=6			0	99	ADAVTLDGGFIYEAGLAPYK				0.00418834	2070.04	1036.03	2070.03	1036.02	2	16	3.1.1.4926.43	123.301	1832.87	1762.78	123.26	0.45	2180.78
1	548.16	548.16	98.73	98.73	98.59	sp|P02788|TRFL_HUMAN	Lactotransferrin OS=Homo sapiens GN=LTF PE=1 SV=6			0	99	ADAVTLDGGFIYEAGLAPYK				-0.00224195	2070.03	1036.02	2070.03	1036.02	2	9	3.1.1.4945.26	124.222	669.43	497.05	123.9	0.74	867.688
1	548.16	548.16	98.73	98.73	98.59	sp|P02788|TRFL_HUMAN	Lactotransferrin OS=Homo sapiens GN=LTF PE=1 SV=6			0	99	ADAVTLDGGFIYEAGLAPYK				-0.0026941	2070.03	691.017	2070.03	691.018	3	20	3.1.1.4954.11	124.659	40703.7	2616.42	124.95	0.36	2747.17
1	548.16	548.16	98.73	98.73	98.59	sp|P02788|TRFL_HUMAN	Lactotransferrin OS=Homo sapiens GN=LTF PE=1 SV=6			0	99	ADAVTLDGGFIYEAGLAPYK				0.00215263	2070.03	1036.02	2070.03	1036.02	2	30	3.1.1.4955.33	124.728	123959	26036.1	124.9	0.36	12343.9
1	548.16	548.16	98.73	98.73	98.59	sp|P02788|TRFL_HUMAN	Lactotransferrin OS=Homo sapiens GN=LTF PE=1 SV=6			0	99	ADAVTLDGGFIYEAGLAPYK				-0.0026941	2070.03	691.017	2070.03	691.018	3	30	3.1.1.4957.14	124.814	40703.7	26863.4	124.95	0.36	14404.8
1	548.16	548.16	98.73	98.73	98.59	sp|P02788|TRFL_HUMAN	Lactotransferrin OS=Homo sapiens GN=LTF PE=1 SV=6			0	99	ADAVTLDGGFIYEAGLAPYK				-0.0026941	2070.03	691.017	2070.03	691.018	3	31	3.1.1.4960.16	124.97	40703.7	39221.3	124.95	0.36	43218.2
1	548.16	548.16	98.73	98.73	98.59	sp|P02788|TRFL_HUMAN	Lactotransferrin OS=Homo sapiens GN=LTF PE=1 SV=6			0	99	ADAVTLDGGFIYEAGLAPYK				0.00188359	2070.03	691.018	2070.03	691.018	3	26	3.1.1.4972.16	125.572	23708	17934.6	126.1	0.84	7280.76
1	548.16	548.16	98.73	98.73	98.59	sp|P02788|TRFL_HUMAN	Lactotransferrin OS=Homo sapiens GN=LTF PE=1 SV=6			0	99	ADAVTLDGGFIYEAGLAPYK				0.0031292	2070.03	1036.02	2070.03	1036.02	2	32	3.1.1.4992.28	126.573	62197.1	60224	126.5	1	39649
1	548.16	548.16	98.73	98.73	98.59	sp|P02788|TRFL_HUMAN	Lactotransferrin OS=Homo sapiens GN=LTF PE=1 SV=6			0	99	ADAVTLDGGFIYEAGLAPYK				0.0031292	2070.03	1036.02	2070.03	1036.02	2	33	3.1.1.4998.37	126.88	62197.1	55415.3	126.5	1	35956.6
1	548.16	548.16	98.73	98.73	98.59	sp|P02788|TRFL_HUMAN	Lactotransferrin OS=Homo sapiens GN=LTF PE=1 SV=6			0	99	ADAVTLDGGFIYEAGLAPYK				0.0031292	2070.03	1036.02	2070.03	1036.02	2	31	3.1.1.5004.30	127.18	62197.1	41118	126.5	1	26583.7
1	548.16	548.16	98.73	98.73	98.59	sp|P02788|TRFL_HUMAN	Lactotransferrin OS=Homo sapiens GN=LTF PE=1 SV=6			0	99	ADAVTLDGGFIYEAGLAPYK				-0.000313699	2070.03	691.018	2070.03	691.018	3	28	3.1.1.5005.8	127.208	21847	16325	126.85	0.7	6881.01
1	548.16	548.16	98.73	98.73	98.59	sp|P02788|TRFL_HUMAN	Lactotransferrin OS=Homo sapiens GN=LTF PE=1 SV=6			0	99	ADAVTLDGGFIYEAGLAPYK				0.00410578	2070.04	1036.03	2070.03	1036.02	2	31	3.1.1.5010.33	127.48	39160.9	38641.3	127.45	0.25	26239.1
1	548.16	548.16	98.73	98.73	98.59	sp|P02788|TRFL_HUMAN	Lactotransferrin OS=Homo sapiens GN=LTF PE=1 SV=6			0	99	ADAVTLDGGFIYEAGLAPYK				0.00392412	2070.04	1036.03	2070.03	1036.02	2	24	3.1.1.5247.29	139.239	5467.12	4931.08	138.79	1.51	4731.89
1	548.16	548.16	98.73	98.73	98.59	sp|P02788|TRFL_HUMAN	Lactotransferrin OS=Homo sapiens GN=LTF PE=1 SV=6			0	99	ADAVTLDGGFIYEAGLAPYK				0.00297821	2070.03	691.019	2070.03	691.018	3	20	3.1.1.5249.10	139.326	3388.29	3256.66	139.57	0.93	2713.27
1	548.16	548.16	98.73	98.73	98.59	sp|P02788|TRFL_HUMAN	Lactotransferrin OS=Homo sapiens GN=LTF PE=1 SV=6			0	99	ADAVTLDGGFIYEAGLAPYK				0.00392412	2070.04	1036.03	2070.03	1036.02	2	25	3.1.1.5253.25	139.546	5467.12	4345.01	138.79	1.51	3880.74
1	548.16	548.16	98.73	98.73	98.59	sp|P02788|TRFL_HUMAN	Lactotransferrin OS=Homo sapiens GN=LTF PE=1 SV=6			0	99	ADAVTLDGGFIYEAGLAPYK				0.00297821	2070.03	691.019	2070.03	691.018	3	22	3.1.1.5255.5	139.633	3388.29	3387.33	139.57	0.93	3403.84
1	548.16	548.16	98.73	98.73	98.59	sp|P02788|TRFL_HUMAN	Lactotransferrin OS=Homo sapiens GN=LTF PE=1 SV=6			0	99	ADAVTLDGGFIYEAGLAPYK				0.00392412	2070.04	1036.03	2070.03	1036.02	2	26	3.1.1.5259.25	139.858	5467.12	4099.1	138.79	1.51	3589.43
1	548.16	548.16	98.73	98.73	98.59	sp|P02788|TRFL_HUMAN	Lactotransferrin OS=Homo sapiens GN=LTF PE=1 SV=6			0	99	ADAVTLDGGFIYEAGLAPYK				0.00392412	2070.04	1036.03	2070.03	1036.02	2	24	3.1.1.5260.20	139.906	5467.12	4004.07	138.79	1.51	1715.04
1	548.16	548.16	98.73	98.73	98.59	sp|P02788|TRFL_HUMAN	Lactotransferrin OS=Homo sapiens GN=LTF PE=1 SV=6			0	99	ADAVTLDGGFIYEAGLAPYK				0.00297821	2070.03	691.019	2070.03	691.018	3	24	3.1.1.5261.5	139.945	3388.29	3062.4	139.57	0.93	3045.55
1	548.16	548.16	98.73	98.73	98.59	sp|P02788|TRFL_HUMAN	Lactotransferrin OS=Homo sapiens GN=LTF PE=1 SV=6			0	99	ADAVTLDGGFIYEAGLAPYK				0.00221512	2070.03	1036.02	2070.03	1036.02	2	28	3.1.1.5265.12	140.159	3899.51	3798.48	140.09	0.42	3692.36
1	548.16	548.16	98.73	98.73	98.59	sp|P02788|TRFL_HUMAN	Lactotransferrin OS=Homo sapiens GN=LTF PE=1 SV=6			0	99	ADAVTLDGGFIYEAGLAPYK				0.00319169	2070.03	1036.02	2070.03	1036.02	2	22	3.1.1.5271.14	140.473	3755.47	3645.95	140.4	0.73	3514.44
1	548.16	548.16	98.73	98.73	98.59	sp|P02788|TRFL_HUMAN	Lactotransferrin OS=Homo sapiens GN=LTF PE=1 SV=6			0	99	ADAVTLDGGFIYEAGLAPYK				0.00319169	2070.03	1036.02	2070.03	1036.02	2	17	3.1.1.5273.15	140.578	3755.47	3638.5	140.4	0.73	2554.74
1	548.16	548.16	98.73	98.73	98.59	sp|P02788|TRFL_HUMAN	Lactotransferrin OS=Homo sapiens GN=LTF PE=1 SV=6			0	99	ADAVTLDGGFIYEAGLAPYK				0.00279511	2070.03	691.019	2070.03	691.018	3	23	3.1.1.5276.7	140.727	2960.31	2845.56	141.08	0.73	2787.64
1	548.16	548.16	98.73	98.73	98.59	sp|P02788|TRFL_HUMAN	Lactotransferrin OS=Homo sapiens GN=LTF PE=1 SV=6			0	99	ADAVTLDGGFIYEAGLAPYK				0.00279511	2070.03	691.019	2070.03	691.018	3	21	3.1.1.5279.4	140.88	2960.31	2807.21	141.08	0.73	2928.4
1	548.16	548.16	98.73	98.73	98.59	sp|P02788|TRFL_HUMAN	Lactotransferrin OS=Homo sapiens GN=LTF PE=1 SV=6			0	99	ADAVTLDGGFIYEAGLAPYK				0.00279511	2070.03	691.019	2070.03	691.018	3	16	3.1.1.5283.4	141.087	2960.31	2957.8	141.08	0.73	1742.4
1	548.16	548.16	98.73	98.73	98.59	sp|P02788|TRFL_HUMAN	Lactotransferrin OS=Homo sapiens GN=LTF PE=1 SV=6			0	99	ADAVTLDGGFIYEAGLAPYK				0.00197097	2070.03	1036.02	2070.03	1036.02	2	24	3.1.1.5283.13	141.094	3585.73	3584.59	141.03	0.62	3265
1	548.16	548.16	98.73	98.73	98.59	sp|P02788|TRFL_HUMAN	Lactotransferrin OS=Homo sapiens GN=LTF PE=1 SV=6			0	99	ADAVTLDGGFIYEAGLAPYK				0.00279511	2070.03	691.019	2070.03	691.018	3	21	3.1.1.5285.4	141.191	2960.31	2947.45	141.08	0.73	3225.03
1	548.16	548.16	98.73	98.73	98.59	sp|P02788|TRFL_HUMAN	Lactotransferrin OS=Homo sapiens GN=LTF PE=1 SV=6			0	99	ADAVTLDGGFIYEAGLAPYK				0.00444307	2070.04	691.019	2070.03	691.018	3	13	3.1.1.5289.2	141.397	2890.95	2737.5	141.55	0.36	798.009
1	548.16	548.16	98.73	98.73	98.59	sp|P02788|TRFL_HUMAN	Lactotransferrin OS=Homo sapiens GN=LTF PE=1 SV=6			0	99	ADAVTLDGGFIYEAGLAPYK				0.00416826	2070.04	1036.03	2070.03	1036.02	2	24	3.1.1.5289.10	141.403	4761.43	3359.12	142.79	2.93	3000.57
1	548.16	548.16	98.73	98.73	98.59	sp|P02788|TRFL_HUMAN	Lactotransferrin OS=Homo sapiens GN=LTF PE=1 SV=6			0	99	ADAVTLDGGFIYEAGLAPYK				0.00444307	2070.04	691.019	2070.03	691.018	3	23	3.1.1.5291.4	141.502	2890.95	2845.2	141.55	0.36	2514.97
1	548.16	548.16	98.73	98.73	98.59	sp|P02788|TRFL_HUMAN	Lactotransferrin OS=Homo sapiens GN=LTF PE=1 SV=6			0	99	ADAVTLDGGFIYEAGLAPYK				0.00444307	2070.04	691.019	2070.03	691.018	3	21	3.1.1.5293.2	141.604	2890.95	2890.76	141.55	0.36	2690.95
1	548.16	548.16	98.73	98.73	98.59	sp|P02788|TRFL_HUMAN	Lactotransferrin OS=Homo sapiens GN=LTF PE=1 SV=6			0	99	ADAVTLDGGFIYEAGLAPYK				0.00416826	2070.04	1036.03	2070.03	1036.02	2	25	3.1.1.5295.11	141.715	4761.43	3382.68	142.79	2.93	3272.34
1	548.16	548.16	98.73	98.73	98.59	sp|P02788|TRFL_HUMAN	Lactotransferrin OS=Homo sapiens GN=LTF PE=1 SV=6			0	99	ADAVTLDGGFIYEAGLAPYK				0.00444307	2070.04	691.019	2070.03	691.018	3	9	3.1.1.5296.5	141.762	3659.31	2877.49	142.43	1.03	848.28
1	548.16	548.16	98.73	98.73	98.59	sp|P02788|TRFL_HUMAN	Lactotransferrin OS=Homo sapiens GN=LTF PE=1 SV=6			0	99	ADAVTLDGGFIYEAGLAPYK				0.00444307	2070.04	691.019	2070.03	691.018	3	20	3.1.1.5297.4	141.813	3659.31	2928.66	142.43	1.03	3225.38
1	548.16	548.16	98.73	98.73	98.59	sp|P02788|TRFL_HUMAN	Lactotransferrin OS=Homo sapiens GN=LTF PE=1 SV=6			0	99	ADAVTLDGGFIYEAGLAPYK				0.00389375	2070.03	691.019	2070.03	691.018	3	22	3.1.1.5301.5	142.021	3178.67	3176.32	142.01	0.26	3111.9
1	548.16	548.16	98.73	98.73	98.59	sp|P02788|TRFL_HUMAN	Lactotransferrin OS=Homo sapiens GN=LTF PE=1 SV=6			0	99	ADAVTLDGGFIYEAGLAPYK				0.00416826	2070.04	1036.03	2070.03	1036.02	2	25	3.1.1.5301.14	142.029	4761.43	3817.44	142.79	2.93	3538.95
1	548.16	548.16	98.73	98.73	98.59	sp|P02788|TRFL_HUMAN	Lactotransferrin OS=Homo sapiens GN=LTF PE=1 SV=6			0	99	ADAVTLDGGFIYEAGLAPYK				0.00444307	2070.04	691.019	2070.03	691.018	3	25	3.1.1.5303.5	142.125	3659.31	3172.56	142.43	1.03	2834.1
1	548.16	548.16	98.73	98.73	98.59	sp|P02788|TRFL_HUMAN	Lactotransferrin OS=Homo sapiens GN=LTF PE=1 SV=6			0	99	ADAVTLDGGFIYEAGLAPYK				0.00444307	2070.04	691.019	2070.03	691.018	3	8	3.1.1.5306.6	142.28	3659.31	3357.99	142.43	1.03	992.553
1	548.16	548.16	98.73	98.73	98.59	sp|P02788|TRFL_HUMAN	Lactotransferrin OS=Homo sapiens GN=LTF PE=1 SV=6			0	99	ADAVTLDGGFIYEAGLAPYK				0.00444307	2070.04	691.019	2070.03	691.018	3	22	3.1.1.5307.5	142.332	3659.31	3389.37	142.43	1.03	3364.58
1	548.16	548.16	98.73	98.73	98.59	sp|P02788|TRFL_HUMAN	Lactotransferrin OS=Homo sapiens GN=LTF PE=1 SV=6			0	99	ADAVTLDGGFIYEAGLAPYK				0.00416826	2070.04	1036.03	2070.03	1036.02	2	27	3.1.1.5307.13	142.338	4761.43	4202.1	142.79	2.93	3704.22
1	548.16	548.16	98.73	98.73	98.59	sp|P02788|TRFL_HUMAN	Lactotransferrin OS=Homo sapiens GN=LTF PE=1 SV=6			0	99	ADAVTLDGGFIYEAGLAPYK				0.00444307	2070.04	691.019	2070.03	691.018	3	18	3.1.1.5309.4	142.434	3659.31	3442.46	142.43	1.03	3154.9
1	548.16	548.16	98.73	98.73	98.59	sp|P02788|TRFL_HUMAN	Lactotransferrin OS=Homo sapiens GN=LTF PE=1 SV=6			0	99	ADAVTLDGGFIYEAGLAPYK				0.00416826	2070.04	1036.03	2070.03	1036.02	2	28	3.1.1.5313.13	142.648	4761.43	4582.37	142.79	2.93	3742.04
1	548.16	548.16	98.73	98.73	98.59	sp|P02788|TRFL_HUMAN	Lactotransferrin OS=Homo sapiens GN=LTF PE=1 SV=6			0	99	ADAVTLDGGFIYEAGLAPYK				0.00334443	2070.03	691.019	2070.03	691.018	3	21	3.1.1.5314.4	142.692	3707.21	3621.65	142.89	0.93	2380.13
1	548.16	548.16	98.73	98.73	98.59	sp|P02788|TRFL_HUMAN	Lactotransferrin OS=Homo sapiens GN=LTF PE=1 SV=6			0	99	ADAVTLDGGFIYEAGLAPYK				0.00334443	2070.03	691.019	2070.03	691.018	3	24	3.1.1.5315.4	142.744	3707.21	3626.01	142.89	0.93	3064.92
1	548.16	548.16	98.73	98.73	98.59	sp|P02788|TRFL_HUMAN	Lactotransferrin OS=Homo sapiens GN=LTF PE=1 SV=6			0	99	ADAVTLDGGFIYEAGLAPYK				0.00416826	2070.04	1036.03	2070.03	1036.02	2	25	3.1.1.5319.10	142.956	4761.43	4471.13	142.79	2.93	3727.38
1	548.16	548.16	98.73	98.73	98.59	sp|P02788|TRFL_HUMAN	Lactotransferrin OS=Homo sapiens GN=LTF PE=1 SV=6			0	99	ADAVTLDGGFIYEAGLAPYK				0.00334443	2070.03	691.019	2070.03	691.018	3	21	3.1.1.5321.3	143.053	3707.21	3567.08	142.89	0.93	2744.02
1	548.16	548.16	98.73	98.73	98.59	sp|P02788|TRFL_HUMAN	Lactotransferrin OS=Homo sapiens GN=LTF PE=1 SV=6			0	99	ADAVTLDGGFIYEAGLAPYK				0.00416826	2070.04	1036.03	2070.03	1036.02	2	30	3.1.1.5321.8	143.06	4761.43	4330.16	142.79	2.93	1542.41
1	548.16	548.16	98.73	98.73	98.59	sp|P02788|TRFL_HUMAN	Lactotransferrin OS=Homo sapiens GN=LTF PE=1 SV=6			0	99	ADAVTLDGGFIYEAGLAPYK				0.00334443	2070.03	691.019	2070.03	691.018	3	13	3.1.1.5323.4	143.157	3707.21	3655.01	142.89	0.93	1031.56
1	548.16	548.16	98.73	98.73	98.59	sp|P02788|TRFL_HUMAN	Lactotransferrin OS=Homo sapiens GN=LTF PE=1 SV=6			0	99	ADAVTLDGGFIYEAGLAPYK				0.00334443	2070.03	691.019	2070.03	691.018	3	22	3.1.1.5324.4	143.209	3707.21	3665.32	142.89	0.93	3114.98
1	548.16	548.16	98.73	98.73	98.59	sp|P02788|TRFL_HUMAN	Lactotransferrin OS=Homo sapiens GN=LTF PE=1 SV=6			0	99	ADAVTLDGGFIYEAGLAPYK				0.00416826	2070.04	1036.03	2070.03	1036.02	2	27	3.1.1.5325.13	143.268	4761.43	4132.19	142.79	2.93	3441.12
1	548.16	548.16	98.73	98.73	98.59	sp|P02788|TRFL_HUMAN	Lactotransferrin OS=Homo sapiens GN=LTF PE=1 SV=6			0	99	ADAVTLDGGFIYEAGLAPYK				0.00334443	2070.03	691.019	2070.03	691.018	3	21	3.1.1.5327.5	143.364	3707.21	3522.89	142.89	0.93	2978.87
1	548.16	548.16	98.73	98.73	98.59	sp|P02788|TRFL_HUMAN	Lactotransferrin OS=Homo sapiens GN=LTF PE=1 SV=6			0	99	ADAVTLDGGFIYEAGLAPYK				-0.00340017	2070.03	1036.02	2070.03	1036.02	2	27	3.1.1.5331.14	143.588	3817.58	3791.18	143.61	0.26	2988.51
1	548.16	548.16	98.73	98.73	98.59	sp|P02788|TRFL_HUMAN	Lactotransferrin OS=Homo sapiens GN=LTF PE=1 SV=6			0	99	ADAVTLDGGFIYEAGLAPYK				0.00416826	2070.04	1036.03	2070.03	1036.02	2	27	3.1.1.5337.8	143.892	4761.43	3357.81	142.79	2.93	2641.13
1	548.16	548.16	98.73	98.73	98.59	sp|P02788|TRFL_HUMAN	Lactotransferrin OS=Homo sapiens GN=LTF PE=1 SV=6			0	99	ADAVTLDGGFIYEAGLAPYK				-0.000867038	2070.03	691.017	2070.03	691.018	3	27	3.1.1.5339.5	143.998	3143.52	2985.76	144.07	0.5	2320.25
1	548.16	548.16	98.73	98.73	98.59	sp|P02788|TRFL_HUMAN	Lactotransferrin OS=Homo sapiens GN=LTF PE=1 SV=6			0	99	ADAVTLDGGFIYEAGLAPYK				-0.000958741	2070.03	1036.02	2070.03	1036.02	2	32	3.1.1.5343.9	144.217	3251.59	3154.73	144.47	1.73	2415.72
1	548.16	548.16	98.73	98.73	98.59	sp|P02788|TRFL_HUMAN	Lactotransferrin OS=Homo sapiens GN=LTF PE=1 SV=6			0	99	ADAVTLDGGFIYEAGLAPYK				-0.000867038	2070.03	691.017	2070.03	691.018	3	27	3.1.1.5345.3	144.287	3143.52	2928.79	144.07	0.5	1692.67
1	548.16	548.16	98.73	98.73	98.59	sp|P02788|TRFL_HUMAN	Lactotransferrin OS=Homo sapiens GN=LTF PE=1 SV=6			0	99	ADAVTLDGGFIYEAGLAPYK				-0.000867038	2070.03	691.017	2070.03	691.018	3	22	3.1.1.5345.4	144.293	3143.52	2912.8	144.07	0.5	1490.09
1	548.16	548.16	98.73	98.73	98.59	sp|P02788|TRFL_HUMAN	Lactotransferrin OS=Homo sapiens GN=LTF PE=1 SV=6			0	99	ADAVTLDGGFIYEAGLAPYK				-0.000958741	2070.03	1036.02	2070.03	1036.02	2	31	3.1.1.5350.5	144.565	3251.59	3176.29	144.47	1.73	2619.5
1	548.16	548.16	98.73	98.73	98.59	sp|P02788|TRFL_HUMAN	Lactotransferrin OS=Homo sapiens GN=LTF PE=1 SV=6			0	99	ADAVTLDGGFIYEAGLAPYK				-0.00306432	2070.03	691.017	2070.03	691.018	3	27	3.1.1.5352.3	144.642	2862.56	2814.58	144.57	0.5	1881.95
1	548.16	548.16	98.73	98.73	98.59	sp|P02788|TRFL_HUMAN	Lactotransferrin OS=Homo sapiens GN=LTF PE=1 SV=6			0	99	ADAVTLDGGFIYEAGLAPYK				-0.00306432	2070.03	691.017	2070.03	691.018	3	28	3.1.1.5353.4	144.689	2862.56	2768.2	144.57	0.5	2191.68
1	548.16	548.16	98.73	98.73	98.59	sp|P02788|TRFL_HUMAN	Lactotransferrin OS=Homo sapiens GN=LTF PE=1 SV=6			0	99	ADAVTLDGGFIYEAGLAPYK				-0.000958741	2070.03	1036.02	2070.03	1036.02	2	32	3.1.1.5357.6	144.866	3251.59	3039.35	144.47	1.73	2200.53
1	548.16	548.16	98.73	98.73	98.59	sp|P02788|TRFL_HUMAN	Lactotransferrin OS=Homo sapiens GN=LTF PE=1 SV=6			0	99	ADAVTLDGGFIYEAGLAPYK				-0.000958741	2070.03	1036.02	2070.03	1036.02	2	29	3.1.1.5364.5	145.208	3251.59	2787.76	144.47	1.73	2236.7
1	548.16	548.16	98.73	98.73	98.59	sp|P02788|TRFL_HUMAN	Lactotransferrin OS=Homo sapiens GN=LTF PE=1 SV=6			0	99	ADAVTLDGGFIYEAGLAPYK				-0.000958741	2070.03	1036.02	2070.03	1036.02	2	30	3.1.1.5371.5	145.548	3251.59	2075.95	144.47	1.73	1736.68
1	548.16	548.16	98.73	98.73	98.59	sp|P02788|TRFL_HUMAN	Lactotransferrin OS=Homo sapiens GN=LTF PE=1 SV=6			0	99	ADAVTLDGGFIYEAGLAPYK				-0.00214879	2070.03	691.017	2070.03	691.018	3	22	3.1.1.5373.3	145.631	1690.08	1502.91	145.75	0.35	786.534
1	548.16	548.16	98.73	98.73	98.59	sp|P02788|TRFL_HUMAN	Lactotransferrin OS=Homo sapiens GN=LTF PE=1 SV=6			0	99	ADAVTLDGGFIYEAGLAPYK				-0.000958741	2070.03	1036.02	2070.03	1036.02	2	30	3.1.1.5379.4	145.849	3251.59	1679.21	144.47	1.73	1186.2
1	548.16	548.16	98.73	98.73	98.59	sp|P02788|TRFL_HUMAN	Lactotransferrin OS=Homo sapiens GN=LTF PE=1 SV=6			0	99	ADAVTLDGGFIYEAGLAPYK				-0.00214879	2070.03	691.017	2070.03	691.018	3	26	3.1.1.5381.3	145.924	1690.08	1133.99	145.75	0.35	836.611
1	548.16	548.16	98.73	98.73	98.59	sp|P02788|TRFL_HUMAN	Lactotransferrin OS=Homo sapiens GN=LTF PE=1 SV=6			0	99	ADAVTLDGGFIYEAGLAPYK				0.00197097	2070.03	1036.02	2070.03	1036.02	2	29	3.1.1.5386.6	146.18	1736.18	1630.5	146.05	0.79	1261.29
1	548.16	548.16	98.73	98.73	98.59	sp|P02788|TRFL_HUMAN	Lactotransferrin OS=Homo sapiens GN=LTF PE=1 SV=6			0	99	ADAVTLDGGFIYEAGLAPYK				0.00197097	2070.03	1036.02	2070.03	1036.02	2	30	3.1.1.5395.3	146.492	1736.18	1190.11	146.05	0.79	983.963
1	548.16	548.16	98.73	98.73	98.59	sp|P02788|TRFL_HUMAN	Lactotransferrin OS=Homo sapiens GN=LTF PE=1 SV=6			0	99	ADAVTLDGGFIYEAGLAPYK				1.78303e-05	2070.03	1036.02	2070.03	1036.02	2	28	3.1.1.5404.4	146.796	832.64	673.04	146.94	1.47	473.804
1	548.16	548.16	98.73	98.73	98.59	sp|P02788|TRFL_HUMAN	Lactotransferrin OS=Homo sapiens GN=LTF PE=1 SV=6			0	99	ADAVTLDGGFIYEAGLAPYK				-0.00123325	2070.03	691.017	2070.03	691.018	3	24	3.1.1.5414.2	146.91	701.63	681.33	146.94	0.55	587.048
1	548.16	548.16	98.73	98.73	98.59	sp|P02788|TRFL_HUMAN	Lactotransferrin OS=Homo sapiens GN=LTF PE=1 SV=6			0	99	ADAVTLDGGFIYEAGLAPYK				-0.00123325	2070.03	691.017	2070.03	691.018	3	21	3.1.1.5418.2	147.037	701.63	657.18	146.94	0.55	279.217
1	548.16	548.16	98.73	98.73	98.59	sp|P02788|TRFL_HUMAN	Lactotransferrin OS=Homo sapiens GN=LTF PE=1 SV=6			0	99	ADAVTLDGGFIYEAGLAPYK				1.78303e-05	2070.03	1036.02	2070.03	1036.02	2	29	3.1.1.5420.2	147.134	832.64	728.51	146.94	1.47	387.718
1	548.16	548.16	98.73	98.73	98.59	sp|P02788|TRFL_HUMAN	Lactotransferrin OS=Homo sapiens GN=LTF PE=1 SV=6			0	99	ADAVTLDGGFIYEAGLAPYK				-0.00178257	2070.03	691.017	2070.03	691.018	3	21	3.1.1.5428.2	147.346	580.7	567.6	147.4	0.93	221.198
1	548.16	548.16	98.73	98.73	98.59	sp|P02788|TRFL_HUMAN	Lactotransferrin OS=Homo sapiens GN=LTF PE=1 SV=6			0	99	ADAVTLDGGFIYEAGLAPYK				1.78303e-05	2070.03	1036.02	2070.03	1036.02	2	27	3.1.1.5430.2	147.442	832.64	647.45	146.94	1.47	320.59
1	548.16	548.16	98.73	98.73	98.59	sp|P02788|TRFL_HUMAN	Lactotransferrin OS=Homo sapiens GN=LTF PE=1 SV=6			0	99	ADAVTLDGGFIYEAGLAPYK				-0.00178257	2070.03	691.017	2070.03	691.018	3	22	3.1.1.5434.2	147.505	580.7	521.82	147.4	0.93	209.794
1	548.16	548.16	98.73	98.73	98.59	sp|P02788|TRFL_HUMAN	Lactotransferrin OS=Homo sapiens GN=LTF PE=1 SV=6			0	99	ADAVTLDGGFIYEAGLAPYK				-0.00178257	2070.03	691.017	2070.03	691.018	3	20	3.1.1.5437.2	147.649	580.7	526.9	147.4	0.93	211.945
1	548.16	548.16	98.73	98.73	98.59	sp|P02788|TRFL_HUMAN	Lactotransferrin OS=Homo sapiens GN=LTF PE=1 SV=6			0	99	ADAVTLDGGFIYEAGLAPYK				1.78303e-05	2070.03	1036.02	2070.03	1036.02	2	27	3.1.1.5439.2	147.746	832.64	539.99	146.94	1.47	289.924
1	548.16	548.16	98.73	98.73	98.59	sp|P02788|TRFL_HUMAN	Lactotransferrin OS=Homo sapiens GN=LTF PE=1 SV=6			0	99	ADAVTLDGGFIYEAGLAPYK				-0.00178257	2070.03	691.017	2070.03	691.018	3	19	3.1.1.5455.2	147.953	580.7	484.8	147.4	0.93	188.182
1	548.16	548.16	98.73	98.73	98.59	sp|P02788|TRFL_HUMAN	Lactotransferrin OS=Homo sapiens GN=LTF PE=1 SV=6			0	99	ADAVTLDGGFIYEAGLAPYK				-0.00178257	2070.03	691.017	2070.03	691.018	3	22	3.1.1.5457.2	148.029	580.7	441.04	147.4	0.93	366.009
1	548.16	548.16	98.73	98.73	98.59	sp|P02788|TRFL_HUMAN	Lactotransferrin OS=Homo sapiens GN=LTF PE=1 SV=6			0	99	ADAVTLDGGFIYEAGLAPYK				1.78303e-05	2070.03	1036.02	2070.03	1036.02	2	28	3.1.1.5457.3	148.05	832.64	469.42	146.94	1.47	476.158
1	548.16	548.16	98.73	98.73	98.59	sp|P02788|TRFL_HUMAN	Lactotransferrin OS=Homo sapiens GN=LTF PE=1 SV=6			0	99	ADAVTLDGGFIYEAGLAPYK				-0.00306432	2070.03	691.017	2070.03	691.018	3	17	3.1.1.5476.2	148.272	437.91	430.88	148.22	0.42	165.976
1	548.16	548.16	98.73	98.73	98.59	sp|P02788|TRFL_HUMAN	Lactotransferrin OS=Homo sapiens GN=LTF PE=1 SV=6			0	99	ADAVTLDGGFIYEAGLAPYK				-0.00306432	2070.03	691.017	2070.03	691.018	3	19	3.1.1.5478.2	148.347	437.91	397.69	148.22	0.42	327.293
1	548.16	548.16	98.73	98.73	98.59	sp|P02788|TRFL_HUMAN	Lactotransferrin OS=Homo sapiens GN=LTF PE=1 SV=6			0	99	ADAVTLDGGFIYEAGLAPYK				0.00172683	2070.03	1036.02	2070.03	1036.02	2	27	3.1.1.5478.3	148.368	536.51	453.06	148.22	1.2	425.934
1	548.16	548.16	98.73	98.73	98.59	sp|P02788|TRFL_HUMAN	Lactotransferrin OS=Homo sapiens GN=LTF PE=1 SV=6			0	99	ADAVTLDGGFIYEAGLAPYK				0.000994402	2070.03	1036.02	2070.03	1036.02	2	26	3.1.1.5505.2	148.672	421.54	402.21	148.62	0.92	201.84
1	548.16	548.16	98.73	98.73	98.59	sp|P02788|TRFL_HUMAN	Lactotransferrin OS=Homo sapiens GN=LTF PE=1 SV=6			0	99	ADAVTLDGGFIYEAGLAPYK				-0.0023319	2070.03	691.017	2070.03	691.018	3	19	3.1.1.5509.2	148.735	381.43	318.37	148.52	0.94	107.001
1	548.16	548.16	98.73	98.73	98.59	sp|P02788|TRFL_HUMAN	Lactotransferrin OS=Homo sapiens GN=LTF PE=1 SV=6			0	99	ADAVTLDGGFIYEAGLAPYK				0.000994402	2070.03	1036.02	2070.03	1036.02	2	25	3.1.1.5523.2	148.976	421.54	381.98	148.62	0.92	181.429
1	548.16	548.16	98.73	98.73	98.59	sp|P02788|TRFL_HUMAN	Lactotransferrin OS=Homo sapiens GN=LTF PE=1 SV=6			0	99	ADAVTLDGGFIYEAGLAPYK				-0.0023319	2070.03	691.017	2070.03	691.018	3	14	3.1.1.5528.2	149.043	381.43	335.79	148.52	0.94	64.1831
1	548.16	548.16	98.73	98.73	98.59	sp|P02788|TRFL_HUMAN	Lactotransferrin OS=Homo sapiens GN=LTF PE=1 SV=6			0	99	ADAVTLDGGFIYEAGLAPYK				0.000994402	2070.03	1036.02	2070.03	1036.02	2	25	3.1.1.5546.2	149.304	421.54	326.36	148.62	0.92	154.421
1	548.16	548.16	98.73	98.73	98.59	sp|P02788|TRFL_HUMAN	Lactotransferrin OS=Homo sapiens GN=LTF PE=1 SV=6			0	99	ADAVTLDGGFIYEAGLAPYK				-0.0023319	2070.03	691.017	2070.03	691.018	3	19	3.1.1.5548.2	149.357	381.43	301.74	148.52	0.94	107.001
1	548.16	548.16	98.73	98.73	98.59	sp|P02788|TRFL_HUMAN	Lactotransferrin OS=Homo sapiens GN=LTF PE=1 SV=6			0	99	ADAVTLDGGFIYEAGLAPYK				0.00187957	2070.03	691.018	2070.03	691.018	3	17	3.1.1.5598.2	150.075	1412.41	282.58	151.55	1.37	136.113
1	548.16	548.16	98.73	98.73	98.59	sp|P02788|TRFL_HUMAN	Lactotransferrin OS=Homo sapiens GN=LTF PE=1 SV=6			0	99	ADAVTLDGGFIYEAGLAPYK				0.00319169	2070.03	1036.02	2070.03	1036.02	2	25	3.1.1.5606.2	150.243	1162.77	336.77	151.55	1.42	170.027
1	548.16	548.16	98.73	98.73	98.59	sp|P02788|TRFL_HUMAN	Lactotransferrin OS=Homo sapiens GN=LTF PE=1 SV=6			0	99	ADAVTLDGGFIYEAGLAPYK				0.00187957	2070.03	691.018	2070.03	691.018	3	18	3.1.1.5612.2	150.295	1412.41	305.2	151.55	1.37	339.998
1	548.16	548.16	98.73	98.73	98.59	sp|P02788|TRFL_HUMAN	Lactotransferrin OS=Homo sapiens GN=LTF PE=1 SV=6			0	99	ADAVTLDGGFIYEAGLAPYK				0.00187957	2070.03	691.018	2070.03	691.018	3	18	3.1.1.5614.2	150.369	1412.41	345.64	151.55	1.37	157.019
1	548.16	548.16	98.73	98.73	98.59	sp|P02788|TRFL_HUMAN	Lactotransferrin OS=Homo sapiens GN=LTF PE=1 SV=6			0	99	ADAVTLDGGFIYEAGLAPYK				0.00187957	2070.03	691.018	2070.03	691.018	3	16	3.1.1.5616.3	150.422	1412.41	351.48	151.55	1.37	450.294
1	548.16	548.16	98.73	98.73	98.59	sp|P02788|TRFL_HUMAN	Lactotransferrin OS=Homo sapiens GN=LTF PE=1 SV=6			0	99	ADAVTLDGGFIYEAGLAPYK				0.00319169	2070.03	1036.02	2070.03	1036.02	2	27	3.1.1.5619.2	150.566	1162.77	423.26	151.55	1.42	215.243
1	548.16	548.16	98.73	98.73	98.59	sp|P02788|TRFL_HUMAN	Lactotransferrin OS=Homo sapiens GN=LTF PE=1 SV=6			0	99	ADAVTLDGGFIYEAGLAPYK				0.00319169	2070.03	1036.02	2070.03	1036.02	2	13	3.1.1.5621.2	150.619	1162.77	434.15	151.55	1.42	80.4399
1	548.16	548.16	98.73	98.73	98.59	sp|P02788|TRFL_HUMAN	Lactotransferrin OS=Homo sapiens GN=LTF PE=1 SV=6			0	99	ADAVTLDGGFIYEAGLAPYK				0.00187957	2070.03	691.018	2070.03	691.018	3	18	3.1.1.5623.2	150.652	1412.41	445.08	151.55	1.37	417.38
1	548.16	548.16	98.73	98.73	98.59	sp|P02788|TRFL_HUMAN	Lactotransferrin OS=Homo sapiens GN=LTF PE=1 SV=6			0	99	ADAVTLDGGFIYEAGLAPYK				0.00187957	2070.03	691.018	2070.03	691.018	3	19	3.1.1.5625.3	150.769	1412.41	506.34	151.55	1.37	618.564
1	548.16	548.16	98.73	98.73	98.59	sp|P02788|TRFL_HUMAN	Lactotransferrin OS=Homo sapiens GN=LTF PE=1 SV=6			0	99	ADAVTLDGGFIYEAGLAPYK				0.00319169	2070.03	1036.02	2070.03	1036.02	2	28	3.1.1.5628.2	150.913	1162.77	520.16	151.55	1.42	288.877
1	548.16	548.16	98.73	98.73	98.59	sp|P02788|TRFL_HUMAN	Lactotransferrin OS=Homo sapiens GN=LTF PE=1 SV=6			0	99	ADAVTLDGGFIYEAGLAPYK				0.00187957	2070.03	691.018	2070.03	691.018	3	21	3.1.1.5633.3	151.096	1412.41	868.27	151.55	1.37	810.544
1	548.16	548.16	98.73	98.73	98.59	sp|P02788|TRFL_HUMAN	Lactotransferrin OS=Homo sapiens GN=LTF PE=1 SV=6			0	99	ADAVTLDGGFIYEAGLAPYK				0.00187957	2070.03	691.018	2070.03	691.018	3	22	3.1.1.5636.7	151.235	1412.41	1191.31	151.55	1.37	1214
1	548.16	548.16	98.73	98.73	98.59	sp|P02788|TRFL_HUMAN	Lactotransferrin OS=Homo sapiens GN=LTF PE=1 SV=6			0	99	ADAVTLDGGFIYEAGLAPYK				0.00148269	2070.03	1036.02	2070.03	1036.02	2	28	3.1.1.5636.12	151.256	1157.48	1041.04	151.75	1.42	1054.2
1	548.16	548.16	98.73	98.73	98.59	sp|P02788|TRFL_HUMAN	Lactotransferrin OS=Homo sapiens GN=LTF PE=1 SV=6			0	99	ADAVTLDGGFIYEAGLAPYK				0.00187957	2070.03	691.018	2070.03	691.018	3	23	3.1.1.5640.3	151.436	1412.41	1362.62	151.55	1.37	1491.87
1	548.16	548.16	98.73	98.73	98.59	sp|P02788|TRFL_HUMAN	Lactotransferrin OS=Homo sapiens GN=LTF PE=1 SV=6			0	99	ADAVTLDGGFIYEAGLAPYK				0.00148269	2070.03	1036.02	2070.03	1036.02	2	30	3.1.1.5643.7	151.596	1157.48	1136.18	151.75	1.42	1220.82
1	548.16	548.16	98.73	98.73	98.59	sp|P02788|TRFL_HUMAN	Lactotransferrin OS=Homo sapiens GN=LTF PE=1 SV=6			0	99	ADAVTLDGGFIYEAGLAPYK				0.00187957	2070.03	691.018	2070.03	691.018	3	21	3.1.1.5644.4	151.635	1412.41	1397.88	151.55	1.37	912.493
1	548.16	548.16	98.73	98.73	98.59	sp|P02788|TRFL_HUMAN	Lactotransferrin OS=Homo sapiens GN=LTF PE=1 SV=6			0	99	ADAVTLDGGFIYEAGLAPYK				0.00187957	2070.03	691.018	2070.03	691.018	3	26	3.1.1.5647.5	151.776	1412.41	1215.95	151.55	1.37	1440.25
1	548.16	548.16	98.73	98.73	98.59	sp|P02788|TRFL_HUMAN	Lactotransferrin OS=Homo sapiens GN=LTF PE=1 SV=6			0	99	ADAVTLDGGFIYEAGLAPYK				0.00114714	2070.03	691.018	2070.03	691.018	3	24	3.1.1.5648.2	151.812	1185.67	1180.75	151.95	0.79	1348.28
1	548.16	548.16	98.73	98.73	98.59	sp|P02788|TRFL_HUMAN	Lactotransferrin OS=Homo sapiens GN=LTF PE=1 SV=6			0	99	ADAVTLDGGFIYEAGLAPYK				0.00114714	2070.03	691.018	2070.03	691.018	3	26	3.1.1.5650.3	151.929	1185.67	1175.69	151.95	0.79	1285.89
1	548.16	548.16	98.73	98.73	98.59	sp|P02788|TRFL_HUMAN	Lactotransferrin OS=Homo sapiens GN=LTF PE=1 SV=6			0	99	ADAVTLDGGFIYEAGLAPYK				0.00114714	2070.03	691.018	2070.03	691.018	3	22	3.1.1.5655.2	152.158	1185.67	1007.71	151.95	0.79	1191.31
1	548.16	548.16	98.73	98.73	98.59	sp|P02788|TRFL_HUMAN	Lactotransferrin OS=Homo sapiens GN=LTF PE=1 SV=6			0	99	ADAVTLDGGFIYEAGLAPYK				0.00148269	2070.03	1036.02	2070.03	1036.02	2	27	3.1.1.5657.3	152.288	1157.48	781.78	151.75	1.42	840.307
1	548.16	548.16	98.73	98.73	98.59	sp|P02788|TRFL_HUMAN	Lactotransferrin OS=Homo sapiens GN=LTF PE=1 SV=6			0	99	ADAVTLDGGFIYEAGLAPYK				0.00114714	2070.03	691.018	2070.03	691.018	3	24	3.1.1.5660.2	152.413	1185.67	768.07	151.95	0.79	766.823
1	548.16	548.16	98.73	98.73	98.59	sp|P02788|TRFL_HUMAN	Lactotransferrin OS=Homo sapiens GN=LTF PE=1 SV=6			0	99	ADAVTLDGGFIYEAGLAPYK				0.00114714	2070.03	691.018	2070.03	691.018	3	20	3.1.1.5662.2	152.503	1185.67	677.27	151.95	0.79	686.539
1	548.16	548.16	98.73	98.73	98.59	sp|P02788|TRFL_HUMAN	Lactotransferrin OS=Homo sapiens GN=LTF PE=1 SV=6			0	99	ADAVTLDGGFIYEAGLAPYK				0.00148269	2070.03	1036.02	2070.03	1036.02	2	28	3.1.1.5664.3	152.629	1157.48	465.81	151.75	1.42	538.081
1	548.16	548.16	98.73	98.73	98.59	sp|P02788|TRFL_HUMAN	Lactotransferrin OS=Homo sapiens GN=LTF PE=1 SV=6			0	99	ADAVTLDGGFIYEAGLAPYK				0.00114714	2070.03	691.018	2070.03	691.018	3	21	3.1.1.5671.3	152.782	1185.67	409.95	151.95	0.79	378.614
1	548.16	548.16	98.73	98.73	98.59	sp|P02788|TRFL_HUMAN	Lactotransferrin OS=Homo sapiens GN=LTF PE=1 SV=6			0	99	ADAVTLDGGFIYEAGLAPYK				0.00114714	2070.03	691.018	2070.03	691.018	3	15	3.1.1.5672.2	152.816	1185.67	378.67	151.95	0.79	469.802
1	548.16	548.16	98.73	98.73	98.59	sp|P02788|TRFL_HUMAN	Lactotransferrin OS=Homo sapiens GN=LTF PE=1 SV=6			0	99	ADAVTLDGGFIYEAGLAPYK				0.00148269	2070.03	1036.02	2070.03	1036.02	2	22	3.1.1.5674.2	152.942	1157.48	262.95	151.75	1.42	135.613
1	548.16	548.16	98.73	98.73	98.59	sp|P02788|TRFL_HUMAN	Lactotransferrin OS=Homo sapiens GN=LTF PE=1 SV=6			0	99	ADAVTLDGGFIYEAGLAPYK				0.00114714	2070.03	691.018	2070.03	691.018	3	12	3.1.1.5698.2	153.152	1185.67	207.31	151.95	0.79	163.074
1	548.16	548.16	98.73	98.73	98.59	sp|P02788|TRFL_HUMAN	Lactotransferrin OS=Homo sapiens GN=LTF PE=1 SV=6			0	99	ADAVTLDGGFIYEAGLAPYK				0.00436228	2070.04	1036.03	2070.03	1036.02	2	25	4.1.1.4877.25	122.26	9582.33	3753.63	122.53	0.49	3308.09
1	548.16	548.16	98.73	98.73	98.59	sp|P02788|TRFL_HUMAN	Lactotransferrin OS=Homo sapiens GN=LTF PE=1 SV=6			0	99	ADAVTLDGGFIYEAGLAPYK				0.000413052	2070.03	691.018	2070.03	691.018	3	18	4.1.1.4883.8	122.537	3283.45	3265.3	122.53	0.54	3813.67
1	548.16	548.16	98.73	98.73	98.59	sp|P02788|TRFL_HUMAN	Lactotransferrin OS=Homo sapiens GN=LTF PE=1 SV=6			0	99	ADAVTLDGGFIYEAGLAPYK				0.00436228	2070.04	1036.03	2070.03	1036.02	2	24	4.1.1.4884.30	122.604	9582.33	8727.73	122.53	0.49	6632.5
1	548.16	548.16	98.73	98.73	98.59	sp|P02788|TRFL_HUMAN	Lactotransferrin OS=Homo sapiens GN=LTF PE=1 SV=6			0	99	ADAVTLDGGFIYEAGLAPYK				0.000413052	2070.03	691.018	2070.03	691.018	3	14	4.1.1.4890.11	122.883	3283.45	1207.08	122.53	0.54	1522.96
1	548.16	548.16	98.73	98.73	98.59	sp|P02788|TRFL_HUMAN	Lactotransferrin OS=Homo sapiens GN=LTF PE=1 SV=6			0	99	ADAVTLDGGFIYEAGLAPYK				0.00436228	2070.04	1036.03	2070.03	1036.02	2	22	4.1.1.4891.32	122.95	9582.33	2133.63	122.53	0.49	2210.84
1	548.16	548.16	98.73	98.73	98.59	sp|P02788|TRFL_HUMAN	Lactotransferrin OS=Homo sapiens GN=LTF PE=1 SV=6			0	99	ADAVTLDGGFIYEAGLAPYK				0.00192085	2070.03	1036.02	2070.03	1036.02	2	20	4.1.1.4898.46	123.312	1984.01	1967.12	123.27	0.85	2174.53
1	548.16	548.16	98.73	98.73	98.59	sp|P02788|TRFL_HUMAN	Lactotransferrin OS=Homo sapiens GN=LTF PE=1 SV=6			0	99	ADAVTLDGGFIYEAGLAPYK				0.00192085	2070.03	1036.02	2070.03	1036.02	2	20	4.1.1.4899.26	123.352	1984.01	1812.29	123.27	0.85	2006.61
1	548.16	548.16	98.73	98.73	98.59	sp|P02788|TRFL_HUMAN	Lactotransferrin OS=Homo sapiens GN=LTF PE=1 SV=6			0	99	ADAVTLDGGFIYEAGLAPYK				-0.00160113	2070.03	691.017	2070.03	691.018	3	24	4.1.1.4925.11	124.629	42599	3614.92	124.93	0.41	3706.72
1	548.16	548.16	98.73	98.73	98.59	sp|P02788|TRFL_HUMAN	Lactotransferrin OS=Homo sapiens GN=LTF PE=1 SV=6			0	99	ADAVTLDGGFIYEAGLAPYK				0.00338571	2070.03	1036.02	2070.03	1036.02	2	31	4.1.1.4927.39	124.754	125805	44836.5	124.97	0.71	32991.8
[truncated: 148,662 more rows]
