# Supplementary material for: Data on assessment of safety and tear proteome change in response to orthokeratology lens – Insight from integrating clinical data and next generation proteomics
Source: Data Brief. 2020 Jan 28;29:105186. doi: 10.1016/j.dib.2020.105186 (PMC7013139; doi:10.1016/j.dib.2020.105186)
Supplement: Multimedia component 3 [file mmc3.xlsx]

## Sheet: Sheet1
	Summary of the differentially expressed proteins in tears from Ortho-K group compared to control in 1-month visit
	Uniprot Name	Gene ID	Protein name	Fold change	P-value
	Up-regulated proteins (1-month)
	P21246|PTN_HUMAN	PTN	Pleiotrophin	3.27	<0.0001
	Q6MZM9|PRR27_HUMAN	PRR27	Proline-rich protein 27	1.91	0.000301
	Q6UXB2|CXL17_HUMAN	CXCL17	C-X-C motif chemokine 17	1.67	0.001178
	Q9UDW1|QCR9_HUMAN	UQCR10	Cytochrome b-c1 complex subunit 9	1.59	0.004704
	Q9UBT3|DKK4_HUMAN	DKK4	Dickkopf-related protein 4	1.59	0.001163
	P14138|EDN3_HUMAN	EDN3	Endothelin-3	1.58	0.00086
	P07477|TRY1_HUMAN	PRSS1	Trypsin-1	1.53	0.033305
	Q14050|CO9A3_HUMAN	COL9A3	Collagen alpha-3(IX) chain	1.52	0.000317
	Q02487|DSC2_HUMAN	DSC2	Desmocollin-2	1.51	0.006266
	Q9NRJ3|CCL28_HUMAN	CCL28	C-C motif chemokine 28	1.51	0.010439
	Down-regulated proteins (1-month)
	A0A0C4DH31|HV118_HUMAN	IGHV1-18	Immunoglobulin heavy variable 1-18	-1.88	0.048117
	O14745|NHRF1_HUMAN	SLC9A3R1	Na(+)/H(+) exchange regulatory cofactor NHE-RF1	-2.05	0.001585
	P59666|DEF3_HUMAN	DEFA3	Neutrophil defensin 3	-15.31	0.022279
	Summary of the differentially expressed proteins in tears from Ortho-K group compared to control in 3-month visit
	Uniprot Name	Gene	Protein name	Fold change	P-value
	Up-regulated proteins (3-month)
	P28325|CYTD_HUMAN	CST5	Cystatin-D	3.61	0.0013
	Q6MZM9|PRR27_HUMAN	PRR27	Proline-rich protein 27	1.6	0.0191
	Q96DA0|ZG16B_HUMAN	ZG16B	Zymogen granule protein 16 homolog B	1.55	0.004
	Down-regulated proteins (3-month)
	P04430|KV116_HUMAN	IGKV1-16	Immunoglobulin kappa variable 1-16	-2.13	0.0004
	P06702|S10A9_HUMAN	S100A9	Protein S100-A9	-2.45	0.0003
	A0A075B6Q5|HV364_HUMAN	IGHV3-64	Immunoglobulin heavy variable 3-64	-3	0.0175
	P36952|SPB5_HUMAN	SERPINB5	Serpin B5	-4.84	0.0023
	P31947|1433S_HUMAN	SFN	14-3-3 protein sigma	-5.61	0.0273
